# Supplementary material for: Data-driven identification of total RNA expression genes for estimation of RNA abundance in heterogeneous cell types highlighted in brain tissue
Source: Genome Biol. 2023 Oct 16;24:233. doi: 10.1186/s13059-023-03066-w (PMC10578035; doi:10.1186/s13059-023-03066-w)
Supplement: Supplementary file 1 — Additional file 1. This additional file contains all supplementary tables and their captions. [file 13059_2023_3066_MOESM1_ESM.xlsx]

## Sheet: Table S1
# Table S1: Numbers of different nuclei over brain regions. Nuclei counts in the snRNA-seq dataset over the ten broad cell types and five brain regions.
Cell Type Name	Cell Type Abbreviation	AMY	DLPFC	HPC	NAc	sACC	total
Astrocyte	Astro	1638	782	1170	1099	907	5596
Endothelial	Endo	31	0	0	0	0	31
Macrophage	Macro	0	10	0	22	0	32
Microglia	Micro	1168	388	1126	492	784	3958
Mural	Mural	39	18	43	0	0	100
Oligodendrocyte	Oligo	6080	5455	5912	6134	4584	28165
Oligodendrocyte Precursor Cell	OPC	1459	572	838	669	911	4449
T-cell	Tcell	31	9	26	0	0	66
Excitatory Neuron	Excit	443	2388	623	0	4163	7617
Inhibitory Neuron	Inhib	3117	1580	366	11476	3974	20513

## Sheet: Table S2 GO
# Table S2: GO and KEGG enrichment results. Gene ontology (GO) enriched terms for biological processes (BP), molecular function (MF), or cellular components (CC) and KEGG enriched pathways. Results are for both the top 20 or top 50 candidate TREGs denoted on the “cluster” column.
Cluster	ONTOLOGY	ID	Description	GeneRatio	BgRatio	pvalue	p.adjust	qvalue	geneID	Count
20	BP	GO:0006325	chromatin organization	7/18	455/9460	1.13952e-05	0.00769175	0.00638131	JMJD1C/ARID1B/RERE/KANSL1/SF3B1/KMT2C/EP300	7
20	MF	GO:0003712	transcription coregulator activity	5/16	374/9777	0.000245653	0.0106631	0.00767232	JMJD1C/ARID1B/RERE/KMT2C/EP300	5
20	MF	GO:0003713	transcription coactivator activity	4/16	203/9777	0.000269952	0.0106631	0.00767232	ARID1B/RERE/KMT2C/EP300	4
50	BP	GO:0006325	chromatin organization	12/47	455/9460	1.48836e-06	0.00170566	0.001656	JMJD1C/ARID1B/RERE/KANSL1/SF3B1/KMT2C/EP300/TRRAP/ASH1L/TLK2/SUZ12/NAP1L4	12
50	BP	GO:0051568	histone H3-K4 methylation	5/47	50/9460	4.36138e-06	0.00249907	0.0024263	KANSL1/KMT2C/RLF/ASH1L/NCOA6	5
50	BP	GO:0016570	histone modification	10/47	357/9460	7.67899e-06	0.00259943	0.00252374	JMJD1C/KANSL1/SF3B1/KMT2C/EP300/TRRAP/RLF/ASH1L/NCOA6/SUZ12	10
50	BP	GO:0016571	histone methylation	6/47	100/9460	9.07305e-06	0.00259943	0.00252374	KANSL1/KMT2C/RLF/ASH1L/NCOA6/SUZ12	6
50	BP	GO:0006479	protein methylation	6/47	132/9460	4.42284e-05	0.00716809	0.00695938	KANSL1/KMT2C/RLF/ASH1L/NCOA6/SUZ12	6
50	BP	GO:0008213	protein alkylation	6/47	132/9460	4.42284e-05	0.00716809	0.00695938	KANSL1/KMT2C/RLF/ASH1L/NCOA6/SUZ12	6
50	BP	GO:0034968	histone lysine methylation	5/47	81/9460	4.70193e-05	0.00716809	0.00695938	KANSL1/KMT2C/RLF/ASH1L/NCOA6	5
50	BP	GO:0018205	peptidyl-lysine modification	8/47	272/9460	5.00391e-05	0.00716809	0.00695938	KANSL1/SF3B1/KMT2C/EP300/TRRAP/RLF/ASH1L/NCOA6	8
50	BP	GO:0018022	peptidyl-lysine methylation	5/47	90/9460	7.80098e-05	0.00993324	0.00964401	KANSL1/KMT2C/RLF/ASH1L/NCOA6	5
50	CC	GO:0035097	histone methyltransferase complex	4/46	51/9829	8.93425e-05	0.0136694	0.012696	KANSL1/KMT2C/NCOA6/SUZ12	4
50	CC	GO:0034708	methyltransferase complex	4/46	75/9829	0.000400363	0.0273834	0.0254335	KANSL1/KMT2C/NCOA6/SUZ12	4
50	CC	GO:0070603	SWI/SNF superfamily-type complex	4/46	81/9829	0.00053693	0.0273834	0.0254335	ARID1B/SF3B1/TRRAP/SUZ12	4
50	CC	GO:0016607	nuclear speck	7/46	340/9829	0.00093207	0.0351083	0.0326083	SF3B1/THOC2/DDX17/TCF12/SRSF4/PRPF4B/BCLAF1	7
50	CC	GO:0044666	MLL3/4 complex	2/46	11/9829	0.00114733	0.0351083	0.0326083	KMT2C/NCOA6	2
50	MF	GO:0003712	transcription coregulator activity	12/46	374/9777	9.87461e-08	1.75768e-05	1.50718e-05	JMJD1C/ARID1B/RERE/KMT2C/EP300/MED13L/DDX17/TRRAP/CCAR1/N4BP2L2/NCOA6/BCLAF1	12
50	MF	GO:0003713	transcription coactivator activity	7/46	203/9777	4.03953e-05	0.00359518	0.0030828	ARID1B/RERE/KMT2C/EP300/DDX17/CCAR1/NCOA6	7
50	MF	GO:0003682	chromatin binding	8/46	383/9777	0.000363876	0.02159	0.018513	JMJD1C/ARID1B/RERE/EP300/ASH1L/NCOA6/SUZ12/NAP1L4	8

## Sheet: Table S2 KEGG
# Table S2: GO and KEGG enrichment results. Gene ontology (GO) enriched terms for biological processes (BP), molecular function (MF), or cellular components (CC) and KEGG enriched pathways. Results are for both the top 20 or top 50 candidate TREGs denoted on the “cluster” column.
Cluster	ID	Description	GeneRatio	BgRatio	pvalue	p.adjust	qvalue	geneID	Count
20	hsa05211	Renal cell carcinoma	3/10	58/4501	0.000228593	0.0140944	0.00639097	AKT3/RAF1/EP300	3
20	hsa04630	JAK-STAT signaling pathway	3/10	65/4501	0.000320949	0.0140944	0.00639097	AKT3/RAF1/EP300	3
20	hsa05215	Prostate cancer	3/10	66/4501	0.000335837	0.0140944	0.00639097	AKT3/RAF1/EP300	3
20	hsa05164	Influenza A	3/10	80/4501	0.000593135	0.0140944	0.00639097	AKT3/RAF1/EP300	3
20	hsa04935	Growth hormone synthesis, secretion and action	3/10	84/4501	0.00068465	0.0140944	0.00639097	AKT3/RAF1/EP300	3
20	hsa05152	Tuberculosis	3/10	86/4501	0.000733621	0.0140944	0.00639097	AKT3/RAF1/EP300	3
20	hsa04068	FoxO signaling pathway	3/10	87/4501	0.000758927	0.0140944	0.00639097	AKT3/RAF1/EP300	3
20	hsa04919	Thyroid hormone signaling pathway	3/10	92/4501	0.000893877	0.0145255	0.00658646	AKT3/RAF1/EP300	3
20	hsa05161	Hepatitis B	3/10	102/4501	0.00120784	0.0174465	0.00791098	AKT3/RAF1/EP300	3
20	hsa05225	Hepatocellular carcinoma	3/10	109/4501	0.00146465	0.0190405	0.00863375	AKT3/ARID1B/RAF1	3
20	hsa05167	Kaposi sarcoma-associated herpesvirus infection	3/10	115/4501	0.00171043	0.0202142	0.00916596	AKT3/RAF1/EP300	3
20	hsa04024	cAMP signaling pathway	3/10	132/4501	0.00254384	0.0271713	0.0123206	AKT3/RAF1/EP300	3
20	hsa04370	VEGF signaling pathway	2/10	38/4501	0.00299313	0.0271713	0.0123206	AKT3/RAF1	2
20	hsa04664	Fc epsilon RI signaling pathway	2/10	43/4501	0.00382191	0.0271713	0.0123206	AKT3/RAF1	2
20	hsa04330	Notch signaling pathway	2/10	44/4501	0.00399916	0.0271713	0.0123206	ATXN1/EP300	2
20	hsa04917	Prolactin signaling pathway	2/10	44/4501	0.00399916	0.0271713	0.0123206	AKT3/RAF1	2
20	hsa05213	Endometrial cancer	2/10	44/4501	0.00399916	0.0271713	0.0123206	AKT3/RAF1	2
20	hsa05218	Melanoma	2/10	44/4501	0.00399916	0.0271713	0.0123206	AKT3/RAF1	2
20	hsa05221	Acute myeloid leukemia	2/10	44/4501	0.00399916	0.0271713	0.0123206	AKT3/RAF1	2
20	hsa04929	GnRH secretion	2/10	45/4501	0.0041802	0.0271713	0.0123206	AKT3/RAF1	2
20	hsa05230	Central carbon metabolism in cancer	2/10	48/4501	0.00474597	0.029203	0.0132419	AKT3/RAF1	2
20	hsa04662	B cell receptor signaling pathway	2/10	49/4501	0.00494205	0.029203	0.0132419	AKT3/RAF1	2
20	hsa04625	C-type lectin receptor signaling pathway	2/10	55/4501	0.00619631	0.0308456	0.0139867	AKT3/RAF1	2
20	hsa04720	Long-term potentiation	2/10	55/4501	0.00619631	0.0308456	0.0139867	RAF1/EP300	2
20	hsa05223	Non-small cell lung cancer	2/10	55/4501	0.00619631	0.0308456	0.0139867	AKT3/RAF1	2
20	hsa04916	Melanogenesis	2/10	56/4501	0.00641818	0.0308456	0.0139867	RAF1/EP300	2
20	hsa05235	PD-L1 expression and PD-1 checkpoint pathway in cancer	2/10	56/4501	0.00641818	0.0308456	0.0139867	AKT3/RAF1	2
20	hsa05214	Glioma	2/10	57/4501	0.00664368	0.0308456	0.0139867	AKT3/RAF1	2
20	hsa05212	Pancreatic cancer	2/10	59/4501	0.0071055	0.0318522	0.0144431	AKT3/RAF1	2
20	hsa05220	Chronic myeloid leukemia	2/10	61/4501	0.00758166	0.0327928	0.0148696	AKT3/RAF1	2
20	hsa05165	Human papillomavirus infection	3/10	200/4501	0.00822644	0.0327928	0.0148696	AKT3/RAF1/EP300	3
20	hsa04914	Progesterone-mediated oocyte maturation	2/10	64/4501	0.00832256	0.0327928	0.0148696	AKT3/RAF1	2
20	hsa04660	T cell receptor signaling pathway	2/10	65/4501	0.00857658	0.0327928	0.0148696	AKT3/RAF1	2
20	hsa05210	Colorectal cancer	2/10	65/4501	0.00857658	0.0327928	0.0148696	AKT3/RAF1	2
20	hsa01521	EGFR tyrosine kinase inhibitor resistance	2/10	67/4501	0.00909512	0.0328435	0.0148926	AKT3/RAF1	2
20	hsa04613	Neutrophil extracellular trap formation	2/10	67/4501	0.00909512	0.0328435	0.0148926	AKT3/RAF1	2
20	hsa04922	Glucagon signaling pathway	2/10	68/4501	0.00935961	0.0328851	0.0149115	AKT3/EP300	2
20	hsa04012	ErbB signaling pathway	2/10	69/4501	0.00962756	0.0329364	0.0149347	AKT3/RAF1	2
20	hsa01522	Endocrine resistance	2/10	71/4501	0.0101738	0.0339127	0.0153774	AKT3/RAF1	2
20	hsa04066	HIF-1 signaling pathway	2/10	74/4501	0.0110188	0.0341058	0.015465	AKT3/EP300	2
20	hsa04550	Signaling pathways regulating pluripotency of stem cells	2/10	74/4501	0.0110188	0.0341058	0.015465	AKT3/RAF1	2
20	hsa04666	Fc gamma R-mediated phagocytosis	2/10	74/4501	0.0110188	0.0341058	0.015465	AKT3/RAF1	2
20	hsa05224	Breast cancer	2/10	77/4501	0.0118943	0.0351421	0.0159349	AKT3/RAF1	2
20	hsa05226	Gastric cancer	2/10	77/4501	0.0118943	0.0351421	0.0159349	AKT3/RAF1	2
20	hsa05231	Choline metabolism in cancer	2/10	78/4501	0.0121928	0.0352236	0.0159718	AKT3/RAF1	2
20	hsa04915	Estrogen signaling pathway	2/10	79/4501	0.0124946	0.0353109	0.0160114	AKT3/RAF1	2
20	hsa04210	Apoptosis	2/10	83/4501	0.0137351	0.0379906	0.0172265	AKT3/RAF1	2
20	hsa04926	Relaxin signaling pathway	2/10	84/4501	0.0140534	0.0380612	0.0172585	AKT3/RAF1	2
20	hsa04071	Sphingolipid signaling pathway	2/10	87/4501	0.0150277	0.0398695	0.0180785	AKT3/RAF1	2
20	hsa04371	Apelin signaling pathway	2/10	89/4501	0.0156934	0.0408028	0.0185017	AKT3/RAF1	2
20	hsa05160	Hepatitis C	2/10	91/4501	0.0163718	0.041732	0.018923	AKT3/RAF1	2
20	hsa04722	Neurotrophin signaling pathway	2/10	92/4501	0.0167157	0.0417894	0.018949	AKT3/RAF1	2
20	hsa04910	Insulin signaling pathway	2/10	100/4501	0.0195797	0.0471862	0.0213962	AKT3/RAF1	2
20	hsa04062	Chemokine signaling pathway	2/10	101/4501	0.0199515	0.0471862	0.0213962	AKT3/RAF1	2
20	hsa04022	cGMP-PKG signaling pathway	2/10	102/4501	0.0203264	0.0471862	0.0213962	AKT3/RAF1	2
20	hsa04218	Cellular senescence	2/10	102/4501	0.0203264	0.0471862	0.0213962	AKT3/RAF1	2
20	hsa04072	Phospholipase D signaling pathway	2/10	106/4501	0.021856	0.049847	0.0226027	AKT3/RAF1	2
50	hsa04935	Growth hormone synthesis, secretion and action	4/20	84/4501	0.000435524	0.0471547	0.0272515	AKT3/RAF1/EP300/GNAQ	4
50	hsa04919	Thyroid hormone signaling pathway	4/20	92/4501	0.000616402	0.0471547	0.0272515	AKT3/RAF1/EP300/MED13L	4
50	hsa04929	GnRH secretion	3/20	45/4501	0.000945451	0.048218	0.0278659	AKT3/RAF1/GNAQ	3

## Sheet: Table S3
# Table S3: Detailed gene metrics. Detailed gene metrics. Including the Ensembl ID, gene symbol, gene type annotation and t-statistic for the total RNA linear regression. For ALL regions and, and each individual region: pass the 50% expression filter (top50), the maximum Proportion Zero (max_propZero), pass the Proportion Zero filter (PropZero_filter), Rank Invariance value (rank_invar) .
ensembl_id	Symbol	Gene.Type	t	ALL.top50	ALL.max_PropZero	ALL.PropZero_filter	ALL.rank_invar	AMY.top50	AMY.max_PropZero	AMY.PropZero_filter	AMY.rank_invar	DLPFC.top50	DLPFC.max_PropZero	DLPFC.PropZero_filter	DLPFC.rank_invar	HPC.top50	HPC.max_PropZero	HPC.PropZero_filter	HPC.rank_invar	NAc.top50	NAc.max_PropZero	NAc.PropZero_filter	NAc.rank_invar	sACC.top50	sACC.max_PropZero	sACC.PropZero_filter	sACC.rank_invar
ENSG00000238009	AL627309.1	NA	51.1884	TRUE	1	FALSE	NA	TRUE	1	FALSE	NA	TRUE	1	FALSE	NA	TRUE	0.953488	FALSE	NA	TRUE	0.955657	FALSE	NA	TRUE	0.965314	FALSE	NA
ENSG00000235146	AC114498.1	NA	9.84435	FALSE	NA	FALSE	NA	FALSE	NA	FALSE	NA	FALSE	NA	FALSE	NA	FALSE	NA	FALSE	NA	FALSE	NA	FALSE	NA	FALSE	NA	FALSE	NA
ENSG00000237491	AL669831.5	NA	106.687	TRUE	0.96875	FALSE	NA	TRUE	0.967742	FALSE	NA	TRUE	1	FALSE	NA	TRUE	0.884615	FALSE	NA	TRUE	0.954545	FALSE	NA	TRUE	0.855803	FALSE	NA
ENSG00000225880	LINC00115	NA	18.1157	FALSE	NA	FALSE	NA	FALSE	NA	FALSE	NA	FALSE	NA	FALSE	NA	FALSE	NA	FALSE	NA	FALSE	NA	FALSE	NA	FALSE	NA	FALSE	NA
ENSG00000230368	FAM41C	NA	8.93164	FALSE	NA	FALSE	NA	FALSE	NA	FALSE	NA	FALSE	NA	FALSE	NA	FALSE	NA	FALSE	NA	FALSE	NA	FALSE	NA	FALSE	NA	FALSE	NA
ENSG00000272438	AL645608.7	NA	6.04826	FALSE	NA	FALSE	NA	FALSE	NA	FALSE	NA	FALSE	NA	FALSE	NA	FALSE	NA	FALSE	NA	FALSE	NA	FALSE	NA	FALSE	NA	FALSE	NA
ENSG00000187634	SAMD11	NA	17.6002	FALSE	NA	FALSE	NA	FALSE	NA	FALSE	NA	FALSE	NA	FALSE	NA	FALSE	NA	FALSE	NA	FALSE	NA	FALSE	NA	FALSE	NA	FALSE	NA
ENSG00000188976	NOC2L	NA	48.8074	TRUE	1	FALSE	NA	TRUE	1	FALSE	NA	TRUE	1	FALSE	NA	TRUE	0.976744	FALSE	NA	TRUE	0.954545	FALSE	NA	TRUE	0.946429	FALSE	NA
ENSG00000187961	KLHL17	NA	24.2226	FALSE	NA	FALSE	NA	FALSE	NA	FALSE	NA	FALSE	NA	FALSE	NA	FALSE	NA	FALSE	NA	FALSE	NA	FALSE	NA	FALSE	NA	FALSE	NA
ENSG00000272512	AL645608.8	NA	15.1942	FALSE	NA	FALSE	NA	FALSE	NA	FALSE	NA	FALSE	NA	FALSE	NA	FALSE	NA	FALSE	NA	FALSE	NA	FALSE	NA	FALSE	NA	FALSE	NA
ENSG00000188290	HES4	NA	49.5395	TRUE	1	FALSE	NA	TRUE	0.994863	FALSE	NA	TRUE	1	FALSE	NA	TRUE	1	FALSE	NA	TRUE	1	FALSE	NA	TRUE	0.991071	FALSE	NA
ENSG00000187608	ISG15	NA	27.9449	FALSE	NA	FALSE	NA	FALSE	NA	FALSE	NA	FALSE	NA	FALSE	NA	FALSE	NA	FALSE	NA	FALSE	NA	FALSE	NA	FALSE	NA	FALSE	NA
ENSG00000224969	AL645608.2	NA	9.40502	FALSE	NA	FALSE	NA	FALSE	NA	FALSE	NA	FALSE	NA	FALSE	NA	FALSE	NA	FALSE	NA	FALSE	NA	FALSE	NA	FALSE	NA	FALSE	NA
ENSG00000188157	AGRN	NA	54.2084	TRUE	1	FALSE	NA	TRUE	1	FALSE	NA	TRUE	1	FALSE	NA	TRUE	1	FALSE	NA	TRUE	1	FALSE	NA	TRUE	0.979592	FALSE	NA
ENSG00000131591	C1orf159	NA	91.6682	TRUE	0.919183	FALSE	NA	TRUE	0.935484	FALSE	NA	TRUE	0.912371	FALSE	NA	TRUE	0.953488	FALSE	NA	TRUE	0.888211	FALSE	NA	TRUE	0.883929	FALSE	NA
ENSG00000162571	TTLL10	NA	8.86012	FALSE	NA	FALSE	NA	FALSE	NA	FALSE	NA	FALSE	NA	FALSE	NA	FALSE	NA	FALSE	NA	FALSE	NA	FALSE	NA	FALSE	NA	FALSE	NA
ENSG00000186891	TNFRSF18	NA	7.04627	FALSE	NA	FALSE	NA	FALSE	NA	FALSE	NA	FALSE	NA	FALSE	NA	FALSE	NA	FALSE	NA	FALSE	NA	FALSE	NA	FALSE	NA	FALSE	NA
ENSG00000186827	TNFRSF4	NA	4.84411	FALSE	NA	FALSE	NA	FALSE	NA	FALSE	NA	FALSE	NA	FALSE	NA	FALSE	NA	FALSE	NA	FALSE	NA	FALSE	NA	FALSE	NA	FALSE	NA
ENSG00000078808	SDF4	NA	63.6584	TRUE	1	FALSE	NA	TRUE	0.967742	FALSE	NA	TRUE	1	FALSE	NA	TRUE	0.961538	FALSE	NA	TRUE	1	FALSE	NA	TRUE	0.920918	FALSE	NA
ENSG00000176022	B3GALT6	NA	22.7537	FALSE	NA	FALSE	NA	FALSE	NA	FALSE	NA	FALSE	NA	FALSE	NA	FALSE	NA	FALSE	NA	FALSE	NA	FALSE	NA	FALSE	NA	FALSE	NA
ENSG00000184163	C1QTNF12	NA	11.2299	FALSE	NA	FALSE	NA	FALSE	NA	FALSE	NA	FALSE	NA	FALSE	NA	FALSE	NA	FALSE	NA	FALSE	NA	FALSE	NA	FALSE	NA	FALSE	NA
ENSG00000160087	UBE2J2	NA	67.5911	TRUE	0.893939	FALSE	NA	TRUE	0.870968	FALSE	NA	TRUE	1	FALSE	NA	TRUE	0.923077	FALSE	NA	TRUE	0.851626	FALSE	NA	TRUE	0.850131	FALSE	NA
ENSG00000230415	LINC01786	NA	37.6948	FALSE	NA	FALSE	NA	FALSE	NA	FALSE	NA	FALSE	NA	FALSE	NA	FALSE	NA	FALSE	NA	FALSE	NA	FALSE	NA	FALSE	NA	FALSE	NA
ENSG00000162572	SCNN1D	NA	31.525	FALSE	NA	FALSE	NA	FALSE	NA	FALSE	NA	FALSE	NA	FALSE	NA	TRUE	1	FALSE	NA	TRUE	1	FALSE	NA	FALSE	NA	FALSE	NA
ENSG00000131584	ACAP3	NA	91.9631	TRUE	1	FALSE	NA	TRUE	0.935484	FALSE	NA	TRUE	1	FALSE	NA	TRUE	0.953819	FALSE	NA	TRUE	1	FALSE	NA	TRUE	0.957908	FALSE	NA
ENSG00000169972	PUSL1	NA	18.5978	FALSE	NA	FALSE	NA	FALSE	NA	FALSE	NA	FALSE	NA	FALSE	NA	FALSE	NA	FALSE	NA	FALSE	NA	FALSE	NA	FALSE	NA	FALSE	NA
ENSG00000127054	INTS11	NA	68.6627	TRUE	0.96875	FALSE	NA	TRUE	0.967742	FALSE	NA	TRUE	1	FALSE	NA	TRUE	0.918295	FALSE	NA	TRUE	0.954545	FALSE	NA	TRUE	0.940051	FALSE	NA
ENSG00000224051	CPTP	NA	21.6826	FALSE	NA	FALSE	NA	FALSE	NA	FALSE	NA	FALSE	NA	FALSE	NA	FALSE	NA	FALSE	NA	FALSE	NA	FALSE	NA	FALSE	NA	FALSE	NA
ENSG00000107404	DVL1	NA	46.6624	TRUE	0.984848	FALSE	NA	TRUE	1	FALSE	NA	TRUE	1	FALSE	NA	TRUE	0.971581	FALSE	NA	TRUE	0.96748	FALSE	NA	TRUE	0.982143	FALSE	NA
ENSG00000162576	MXRA8	NA	14.9652	FALSE	NA	FALSE	NA	FALSE	NA	FALSE	NA	FALSE	NA	FALSE	NA	FALSE	NA	FALSE	NA	FALSE	NA	FALSE	NA	FALSE	NA	FALSE	NA
ENSG00000175756	AURKAIP1	NA	35.9308	TRUE	1	FALSE	NA	FALSE	NA	FALSE	NA	TRUE	1	FALSE	NA	TRUE	1	FALSE	NA	TRUE	0.963415	FALSE	NA	FALSE	NA	FALSE	NA
ENSG00000221978	CCNL2	NA	87.2017	TRUE	0.9375	FALSE	NA	TRUE	0.870968	FALSE	NA	TRUE	0.9	FALSE	NA	TRUE	0.884615	FALSE	NA	TRUE	0.954545	FALSE	NA	TRUE	0.831633	FALSE	NA
ENSG00000242485	MRPL20	NA	53.5939	TRUE	0.935484	FALSE	NA	TRUE	0.935484	FALSE	NA	TRUE	0.944444	FALSE	NA	TRUE	0.923077	FALSE	NA	TRUE	0.954545	FALSE	NA	TRUE	0.888525	FALSE	NA
ENSG00000272455	AL391244.3	NA	19.1837	FALSE	NA	FALSE	NA	FALSE	NA	FALSE	NA	FALSE	NA	FALSE	NA	FALSE	NA	FALSE	NA	FALSE	NA	FALSE	NA	FALSE	NA	FALSE	NA
ENSG00000235098	ANKRD65	NA	24.1378	FALSE	NA	FALSE	NA	FALSE	NA	FALSE	NA	FALSE	NA	FALSE	NA	TRUE	1	FALSE	NA	FALSE	NA	FALSE	NA	FALSE	NA	FALSE	NA
ENSG00000205116	TMEM88B	NA	11.097	FALSE	NA	FALSE	NA	FALSE	NA	FALSE	NA	FALSE	NA	FALSE	NA	FALSE	NA	FALSE	NA	FALSE	NA	FALSE	NA	FALSE	NA	FALSE	NA
ENSG00000179403	VWA1	NA	41.4287	TRUE	1	FALSE	NA	TRUE	0.987158	FALSE	NA	TRUE	1	FALSE	NA	TRUE	1	FALSE	NA	TRUE	1	FALSE	NA	TRUE	0.983418	FALSE	NA
ENSG00000215915	ATAD3C	NA	23.4328	TRUE	1	FALSE	NA	TRUE	1	FALSE	NA	FALSE	NA	FALSE	NA	TRUE	1	FALSE	NA	TRUE	1	FALSE	NA	FALSE	NA	FALSE	NA
ENSG00000160072	ATAD3B	NA	65.4885	TRUE	1	FALSE	NA	TRUE	0.935484	FALSE	NA	TRUE	1	FALSE	NA	TRUE	1	FALSE	NA	TRUE	1	FALSE	NA	TRUE	0.928571	FALSE	NA
ENSG00000197785	ATAD3A	NA	53.3243	TRUE	1	FALSE	NA	TRUE	1	FALSE	NA	TRUE	1	FALSE	NA	TRUE	0.96714	FALSE	NA	TRUE	1	FALSE	NA	TRUE	0.95877	FALSE	NA
ENSG00000205090	TMEM240	NA	17.4182	FALSE	NA	FALSE	NA	FALSE	NA	FALSE	NA	FALSE	NA	FALSE	NA	FALSE	NA	FALSE	NA	FALSE	NA	FALSE	NA	FALSE	NA	FALSE	NA
ENSG00000160075	SSU72	NA	62.4323	TRUE	0.9375	FALSE	NA	TRUE	0.935484	FALSE	NA	TRUE	1	FALSE	NA	TRUE	0.890392	FALSE	NA	TRUE	0.909091	FALSE	NA	TRUE	0.903796	FALSE	NA
ENSG00000215014	AL645728.1	NA	25.7601	FALSE	NA	FALSE	NA	FALSE	NA	FALSE	NA	FALSE	NA	FALSE	NA	FALSE	NA	FALSE	NA	FALSE	NA	FALSE	NA	FALSE	NA	FALSE	NA
ENSG00000228594	FNDC10	NA	26.1752	FALSE	NA	FALSE	NA	FALSE	NA	FALSE	NA	FALSE	NA	FALSE	NA	FALSE	NA	FALSE	NA	FALSE	NA	FALSE	NA	FALSE	NA	FALSE	NA
ENSG00000272106	AL691432.2	NA	28.9041	FALSE	NA	FALSE	NA	FALSE	NA	FALSE	NA	FALSE	NA	FALSE	NA	FALSE	NA	FALSE	NA	FALSE	NA	FALSE	NA	FALSE	NA	FALSE	NA
ENSG00000197530	MIB2	NA	63.9231	TRUE	0.971649	FALSE	NA	TRUE	1	FALSE	NA	TRUE	1	FALSE	NA	TRUE	0.9627	FALSE	NA	TRUE	0.934959	FALSE	NA	TRUE	0.951531	FALSE	NA
ENSG00000189409	MMP23B	NA	13.186	FALSE	NA	FALSE	NA	FALSE	NA	FALSE	NA	FALSE	NA	FALSE	NA	FALSE	NA	FALSE	NA	FALSE	NA	FALSE	NA	FALSE	NA	FALSE	NA
ENSG00000248333	CDK11B	NA	65.1611	TRUE	0.886598	FALSE	NA	TRUE	0.833048	FALSE	NA	TRUE	0.888889	FALSE	NA	TRUE	0.923077	FALSE	NA	TRUE	0.954545	FALSE	NA	TRUE	0.858418	FALSE	NA
ENSG00000272004	FO704657.1	NA	16.2708	FALSE	NA	FALSE	NA	FALSE	NA	FALSE	NA	FALSE	NA	FALSE	NA	FALSE	NA	FALSE	NA	FALSE	NA	FALSE	NA	FALSE	NA	FALSE	NA
ENSG00000189339	SLC35E2B	NA	75.0999	TRUE	0.939394	FALSE	NA	TRUE	0.903226	FALSE	NA	TRUE	1	FALSE	NA	TRUE	0.961538	FALSE	NA	TRUE	0.878049	FALSE	NA	TRUE	0.885204	FALSE	NA
ENSG00000008128	CDK11A	NA	51.3033	TRUE	0.9375	FALSE	NA	TRUE	0.870968	FALSE	NA	TRUE	0.904639	FALSE	NA	TRUE	0.906977	FALSE	NA	TRUE	0.954545	FALSE	NA	TRUE	0.907794	FALSE	NA
ENSG00000215790	SLC35E2A	NA	72.3577	TRUE	0.91	FALSE	NA	TRUE	0.897436	FALSE	NA	TRUE	0.891753	FALSE	NA	TRUE	0.930233	FALSE	NA	TRUE	0.876016	FALSE	NA	TRUE	0.883929	FALSE	NA
ENSG00000008130	NADK	NA	57.5073	TRUE	0.939572	FALSE	NA	TRUE	0.931743	FALSE	NA	TRUE	1	FALSE	NA	TRUE	0.953488	FALSE	NA	TRUE	0.932507	FALSE	NA	TRUE	0.939572	FALSE	NA
ENSG00000078369	GNB1	NA	163.161	TRUE	0.493606	TRUE	310	TRUE	0.330592	TRUE	615	TRUE	0.493606	TRUE	269	TRUE	0.470085	TRUE	337	TRUE	0.5	TRUE	325	TRUE	0.409041	TRUE	813
ENSG00000231050	AL109917.1	NA	6.94852	FALSE	NA	FALSE	NA	FALSE	NA	FALSE	NA	FALSE	NA	FALSE	NA	FALSE	NA	FALSE	NA	FALSE	NA	FALSE	NA	FALSE	NA	FALSE	NA
ENSG00000169885	CALML6	NA	8.82941	FALSE	NA	FALSE	NA	FALSE	NA	FALSE	NA	FALSE	NA	FALSE	NA	FALSE	NA	FALSE	NA	FALSE	NA	FALSE	NA	FALSE	NA	FALSE	NA
ENSG00000178821	TMEM52	NA	10.8899	FALSE	NA	FALSE	NA	FALSE	NA	FALSE	NA	FALSE	NA	FALSE	NA	FALSE	NA	FALSE	NA	FALSE	NA	FALSE	NA	FALSE	NA	FALSE	NA
ENSG00000142609	CFAP74	NA	51.8714	TRUE	1	FALSE	NA	TRUE	1	FALSE	NA	TRUE	1	FALSE	NA	TRUE	1	FALSE	NA	TRUE	0.993642	FALSE	NA	TRUE	0.988656	FALSE	NA
ENSG00000233542	AL391845.2	NA	13.4989	FALSE	NA	FALSE	NA	FALSE	NA	FALSE	NA	FALSE	NA	FALSE	NA	FALSE	NA	FALSE	NA	FALSE	NA	FALSE	NA	FALSE	NA	FALSE	NA
ENSG00000187730	GABRD	NA	61.1346	TRUE	1	FALSE	NA	TRUE	1	FALSE	NA	TRUE	1	FALSE	NA	FALSE	NA	FALSE	NA	TRUE	1	FALSE	NA	TRUE	0.989023	FALSE	NA
ENSG00000067606	PRKCZ	NA	128.336	TRUE	0.979052	FALSE	NA	TRUE	0.967742	FALSE	NA	TRUE	1	FALSE	NA	TRUE	0.975214	FALSE	NA	TRUE	0.968153	FALSE	NA	TRUE	0.979052	FALSE	NA
ENSG00000271806	AL590822.2	NA	15.9751	FALSE	NA	FALSE	NA	FALSE	NA	FALSE	NA	FALSE	NA	FALSE	NA	FALSE	NA	FALSE	NA	FALSE	NA	FALSE	NA	FALSE	NA	FALSE	NA
ENSG00000182873	PRKCZ-AS1	NA	6.41245	FALSE	NA	FALSE	NA	FALSE	NA	FALSE	NA	FALSE	NA	FALSE	NA	FALSE	NA	FALSE	NA	FALSE	NA	FALSE	NA	FALSE	NA	FALSE	NA
ENSG00000162585	FAAP20	NA	38.5222	TRUE	1	FALSE	NA	TRUE	0.967742	FALSE	NA	TRUE	1	FALSE	NA	TRUE	0.958259	FALSE	NA	TRUE	1	FALSE	NA	TRUE	0.97055	FALSE	NA
ENSG00000234396	AL590822.1	NA	18.6676	FALSE	NA	FALSE	NA	FALSE	NA	FALSE	NA	FALSE	NA	FALSE	NA	FALSE	NA	FALSE	NA	FALSE	NA	FALSE	NA	FALSE	NA	FALSE	NA
ENSG00000157933	SKI	NA	113.804	TRUE	0.834642	FALSE	NA	TRUE	0.815954	FALSE	NA	TRUE	0.888889	FALSE	NA	TRUE	0.824763	FALSE	NA	TRUE	0.806978	FALSE	NA	TRUE	0.834642	FALSE	NA
ENSG00000116151	MORN1	NA	70.7433	TRUE	1	FALSE	NA	TRUE	1	FALSE	NA	TRUE	1	FALSE	NA	TRUE	0.97818	FALSE	NA	TRUE	1	FALSE	NA	TRUE	0.976876	FALSE	NA
ENSG00000157916	RER1	NA	65.5838	TRUE	0.91	FALSE	NA	TRUE	0.903226	FALSE	NA	TRUE	1	FALSE	NA	TRUE	0.953488	FALSE	NA	TRUE	0.863636	FALSE	NA	TRUE	0.903061	FALSE	NA
ENSG00000157911	PEX10	NA	38.2292	TRUE	1	FALSE	NA	FALSE	NA	FALSE	NA	TRUE	1	FALSE	NA	TRUE	0.968917	FALSE	NA	TRUE	1	FALSE	NA	TRUE	0.972949	FALSE	NA
ENSG00000149527	PLCH2	NA	63.173	TRUE	1	FALSE	NA	TRUE	1	FALSE	NA	TRUE	1	FALSE	NA	TRUE	1	FALSE	NA	TRUE	1	FALSE	NA	TRUE	0.998724	FALSE	NA
ENSG00000157881	PANK4	NA	40.0621	FALSE	NA	FALSE	NA	FALSE	NA	FALSE	NA	FALSE	NA	FALSE	NA	FALSE	NA	FALSE	NA	FALSE	NA	FALSE	NA	FALSE	NA	FALSE	NA
ENSG00000197921	HES5	NA	19.1554	FALSE	NA	FALSE	NA	FALSE	NA	FALSE	NA	FALSE	NA	FALSE	NA	TRUE	1	FALSE	NA	FALSE	NA	FALSE	NA	FALSE	NA	FALSE	NA
ENSG00000272449	AL139246.5	NA	30.9996	FALSE	NA	FALSE	NA	FALSE	NA	FALSE	NA	FALSE	NA	FALSE	NA	FALSE	NA	FALSE	NA	FALSE	NA	FALSE	NA	FALSE	NA	FALSE	NA
ENSG00000157873	TNFRSF14	NA	20.1675	FALSE	NA	FALSE	NA	FALSE	NA	FALSE	NA	FALSE	NA	FALSE	NA	FALSE	NA	FALSE	NA	FALSE	NA	FALSE	NA	FALSE	NA	FALSE	NA
ENSG00000157870	FAM213B	NA	32.3466	FALSE	NA	FALSE	NA	FALSE	NA	FALSE	NA	FALSE	NA	FALSE	NA	FALSE	NA	FALSE	NA	FALSE	NA	FALSE	NA	FALSE	NA	FALSE	NA
ENSG00000142606	MMEL1	NA	11.74	FALSE	NA	FALSE	NA	FALSE	NA	FALSE	NA	FALSE	NA	FALSE	NA	FALSE	NA	FALSE	NA	FALSE	NA	FALSE	NA	FALSE	NA	FALSE	NA
ENSG00000215912	TTC34	NA	34.6309	FALSE	NA	FALSE	NA	FALSE	NA	FALSE	NA	FALSE	NA	FALSE	NA	FALSE	NA	FALSE	NA	FALSE	NA	FALSE	NA	FALSE	NA	FALSE	NA
ENSG00000177133	LINC00982	NA	30.8008	FALSE	NA	FALSE	NA	TRUE	1	FALSE	NA	FALSE	NA	FALSE	NA	TRUE	1	FALSE	NA	FALSE	NA	FALSE	NA	FALSE	NA	FALSE	NA
ENSG00000142611	PRDM16	NA	53.0611	TRUE	1	FALSE	NA	TRUE	1	FALSE	NA	TRUE	1	FALSE	NA	TRUE	1	FALSE	NA	TRUE	1	FALSE	NA	TRUE	0.992347	FALSE	NA
ENSG00000130762	ARHGEF16	NA	9.49001	FALSE	NA	FALSE	NA	FALSE	NA	FALSE	NA	FALSE	NA	FALSE	NA	FALSE	NA	FALSE	NA	FALSE	NA	FALSE	NA	FALSE	NA	FALSE	NA
ENSG00000162591	MEGF6	NA	19.3184	FALSE	NA	FALSE	NA	FALSE	NA	FALSE	NA	FALSE	NA	FALSE	NA	FALSE	NA	FALSE	NA	FALSE	NA	FALSE	NA	FALSE	NA	FALSE	NA
ENSG00000238260	AL513320.1	NA	15.5937	FALSE	NA	FALSE	NA	FALSE	NA	FALSE	NA	FALSE	NA	FALSE	NA	FALSE	NA	FALSE	NA	FALSE	NA	FALSE	NA	FALSE	NA	FALSE	NA
ENSG00000158109	TPRG1L	NA	41.291	TRUE	1	FALSE	NA	FALSE	NA	FALSE	NA	TRUE	1	FALSE	NA	TRUE	1	FALSE	NA	TRUE	1	FALSE	NA	TRUE	0.979592	FALSE	NA
ENSG00000116213	WRAP73	NA	44.0455	TRUE	1	FALSE	NA	TRUE	1	FALSE	NA	TRUE	1	FALSE	NA	TRUE	1	FALSE	NA	TRUE	1	FALSE	NA	TRUE	0.951531	FALSE	NA
ENSG00000078900	TP73	NA	7.80066	FALSE	NA	FALSE	NA	FALSE	NA	FALSE	NA	FALSE	NA	FALSE	NA	FALSE	NA	FALSE	NA	FALSE	NA	FALSE	NA	FALSE	NA	FALSE	NA
ENSG00000130764	LRRC47	NA	49.6673	TRUE	1	FALSE	NA	TRUE	0.967742	FALSE	NA	TRUE	1	FALSE	NA	TRUE	1	FALSE	NA	TRUE	1	FALSE	NA	TRUE	0.956633	FALSE	NA
ENSG00000116198	CEP104	NA	98.3538	TRUE	0.877442	FALSE	NA	TRUE	0.809075	FALSE	NA	TRUE	0.888889	FALSE	NA	TRUE	0.923077	FALSE	NA	TRUE	0.863821	FALSE	NA	TRUE	0.866071	FALSE	NA
ENSG00000169598	DFFB	NA	70.4526	TRUE	0.967742	FALSE	NA	TRUE	0.967742	FALSE	NA	TRUE	1	FALSE	NA	TRUE	1	FALSE	NA	TRUE	0.943089	FALSE	NA	TRUE	0.948181	FALSE	NA
ENSG00000198912	C1orf174	NA	32.6481	FALSE	NA	FALSE	NA	FALSE	NA	FALSE	NA	FALSE	NA	FALSE	NA	TRUE	0.976744	FALSE	NA	FALSE	NA	FALSE	NA	FALSE	NA	FALSE	NA
ENSG00000236423	LINC01134	NA	14.1197	FALSE	NA	FALSE	NA	FALSE	NA	FALSE	NA	FALSE	NA	FALSE	NA	FALSE	NA	FALSE	NA	FALSE	NA	FALSE	NA	FALSE	NA	FALSE	NA
ENSG00000233304	LINC01346	NA	9.68949	FALSE	NA	FALSE	NA	FALSE	NA	FALSE	NA	FALSE	NA	FALSE	NA	FALSE	NA	FALSE	NA	FALSE	NA	FALSE	NA	FALSE	NA	FALSE	NA
ENSG00000284668	AL805961.1	NA	11.6046	FALSE	NA	FALSE	NA	FALSE	NA	FALSE	NA	FALSE	NA	FALSE	NA	FALSE	NA	FALSE	NA	FALSE	NA	FALSE	NA	FALSE	NA	FALSE	NA
ENSG00000284703	AL805961.2	NA	11.7306	FALSE	NA	FALSE	NA	FALSE	NA	FALSE	NA	FALSE	NA	FALSE	NA	FALSE	NA	FALSE	NA	FALSE	NA	FALSE	NA	FALSE	NA	FALSE	NA
ENSG00000196581	AJAP1	NA	115.88	TRUE	1	FALSE	NA	TRUE	1	FALSE	NA	TRUE	1	FALSE	NA	TRUE	1	FALSE	NA	TRUE	1	FALSE	NA	TRUE	0.977041	FALSE	NA
ENSG00000236948	AL365255.1	NA	52.7306	TRUE	1	FALSE	NA	TRUE	1	FALSE	NA	FALSE	NA	FALSE	NA	FALSE	NA	FALSE	NA	TRUE	1	FALSE	NA	TRUE	0.997449	FALSE	NA
ENSG00000131697	NPHP4	NA	110.295	TRUE	0.969697	FALSE	NA	TRUE	1	FALSE	NA	TRUE	0.944444	FALSE	NA	TRUE	0.961538	FALSE	NA	TRUE	0.865667	FALSE	NA	TRUE	0.863002	FALSE	NA
ENSG00000069424	KCNAB2	NA	104.144	TRUE	0.964986	FALSE	NA	TRUE	0.951199	FALSE	NA	TRUE	0.959853	FALSE	NA	TRUE	0.964986	FALSE	NA	TRUE	0.957939	FALSE	NA	TRUE	0.954407	FALSE	NA
ENSG00000116254	CHD5	NA	63.2145	TRUE	1	FALSE	NA	TRUE	1	FALSE	NA	TRUE	1	FALSE	NA	TRUE	1	FALSE	NA	TRUE	0.993902	FALSE	NA	TRUE	0.979058	FALSE	NA
ENSG00000116251	RPL22	NA	62.0325	TRUE	0.967742	FALSE	NA	TRUE	0.967742	FALSE	NA	TRUE	1	FALSE	NA	TRUE	0.953488	FALSE	NA	TRUE	0.909684	FALSE	NA	TRUE	0.938918	FALSE	NA
ENSG00000158286	RNF207	NA	56.3148	TRUE	1	FALSE	NA	FALSE	NA	FALSE	NA	FALSE	NA	FALSE	NA	FALSE	NA	FALSE	NA	TRUE	1	FALSE	NA	TRUE	0.994764	FALSE	NA
ENSG00000116237	ICMT	NA	44.9217	TRUE	1	FALSE	NA	TRUE	0.968322	FALSE	NA	TRUE	1	FALSE	NA	TRUE	1	FALSE	NA	TRUE	1	FALSE	NA	TRUE	0.978316	FALSE	NA
ENSG00000158292	GPR153	NA	33.0319	FALSE	NA	FALSE	NA	FALSE	NA	FALSE	NA	FALSE	NA	FALSE	NA	FALSE	NA	FALSE	NA	FALSE	NA	FALSE	NA	TRUE	0.998037	FALSE	NA
ENSG00000097021	ACOT7	NA	103.58	TRUE	0.979675	FALSE	NA	TRUE	0.956336	FALSE	NA	TRUE	0.96134	FALSE	NA	TRUE	0.979574	FALSE	NA	TRUE	0.979675	FALSE	NA	TRUE	0.950255	FALSE	NA
ENSG00000271746	AL031848.2	NA	12.4057	FALSE	NA	FALSE	NA	FALSE	NA	FALSE	NA	FALSE	NA	FALSE	NA	FALSE	NA	FALSE	NA	FALSE	NA	FALSE	NA	FALSE	NA	FALSE	NA
ENSG00000069812	HES2	NA	9.15687	FALSE	NA	FALSE	NA	FALSE	NA	FALSE	NA	FALSE	NA	FALSE	NA	FALSE	NA	FALSE	NA	FALSE	NA	FALSE	NA	FALSE	NA	FALSE	NA
ENSG00000187017	ESPN	NA	15.6142	FALSE	NA	FALSE	NA	FALSE	NA	FALSE	NA	FALSE	NA	FALSE	NA	FALSE	NA	FALSE	NA	FALSE	NA	FALSE	NA	FALSE	NA	FALSE	NA
ENSG00000215788	TNFRSF25	NA	62.7536	TRUE	1	FALSE	NA	TRUE	1	FALSE	NA	TRUE	1	FALSE	NA	TRUE	1	FALSE	NA	TRUE	0.994294	FALSE	NA	TRUE	0.994983	FALSE	NA
ENSG00000171680	PLEKHG5	NA	66.8151	TRUE	0.995395	FALSE	NA	TRUE	1	FALSE	NA	TRUE	1	FALSE	NA	TRUE	0.991543	FALSE	NA	TRUE	0.991197	FALSE	NA	TRUE	0.99171	FALSE	NA
ENSG00000162408	NOL9	NA	86.0869	TRUE	0.882653	FALSE	NA	TRUE	0.903226	FALSE	NA	TRUE	1	FALSE	NA	TRUE	0.864121	FALSE	NA	TRUE	0.867886	FALSE	NA	TRUE	0.882653	FALSE	NA
ENSG00000173662	TAS1R1	NA	22.3956	FALSE	NA	FALSE	NA	FALSE	NA	FALSE	NA	FALSE	NA	FALSE	NA	FALSE	NA	FALSE	NA	FALSE	NA	FALSE	NA	FALSE	NA	FALSE	NA
ENSG00000204859	ZBTB48	NA	54.3639	TRUE	0.967742	FALSE	NA	TRUE	1	FALSE	NA	TRUE	1	FALSE	NA	TRUE	0.961538	FALSE	NA	TRUE	0.940333	FALSE	NA	TRUE	0.960733	FALSE	NA
ENSG00000162413	KLHL21	NA	53.4799	TRUE	1	FALSE	NA	TRUE	1	FALSE	NA	TRUE	1	FALSE	NA	TRUE	0.961538	FALSE	NA	TRUE	0.941057	FALSE	NA	TRUE	0.952806	FALSE	NA
ENSG00000116273	PHF13	NA	31.185	FALSE	NA	FALSE	NA	FALSE	NA	FALSE	NA	FALSE	NA	FALSE	NA	FALSE	NA	FALSE	NA	FALSE	NA	FALSE	NA	FALSE	NA	FALSE	NA
ENSG00000041988	THAP3	NA	32.6727	FALSE	NA	FALSE	NA	TRUE	1	FALSE	NA	TRUE	1	FALSE	NA	TRUE	1	FALSE	NA	FALSE	NA	FALSE	NA	TRUE	0.971939	FALSE	NA
ENSG00000007923	DNAJC11	NA	96.6386	TRUE	0.893939	FALSE	NA	TRUE	0.903226	FALSE	NA	TRUE	0.9	FALSE	NA	TRUE	0.961538	FALSE	NA	TRUE	0.786585	FALSE	NA	TRUE	0.799745	FALSE	NA
ENSG00000237436	CAMTA1-DT	NA	14.7144	FALSE	NA	FALSE	NA	FALSE	NA	FALSE	NA	FALSE	NA	FALSE	NA	FALSE	NA	FALSE	NA	FALSE	NA	FALSE	NA	FALSE	NA	FALSE	NA
ENSG00000171735	CAMTA1	NA	200.039	TRUE	0.681818	TRUE	772	TRUE	0.677419	TRUE	957	TRUE	0.777778	FALSE	NA	TRUE	0.653846	TRUE	999	TRUE	0.636364	TRUE	1428.5	TRUE	0.508929	TRUE	1513
ENSG00000237365	AL512330.1	NA	8.33774	FALSE	NA	FALSE	NA	FALSE	NA	FALSE	NA	FALSE	NA	FALSE	NA	FALSE	NA	FALSE	NA	FALSE	NA	FALSE	NA	FALSE	NA	FALSE	NA
ENSG00000270171	AL359881.3	NA	6.75165	FALSE	NA	FALSE	NA	FALSE	NA	FALSE	NA	FALSE	NA	FALSE	NA	FALSE	NA	FALSE	NA	FALSE	NA	FALSE	NA	FALSE	NA	FALSE	NA
ENSG00000269978	AL359881.1	NA	8.91901	FALSE	NA	FALSE	NA	FALSE	NA	FALSE	NA	FALSE	NA	FALSE	NA	FALSE	NA	FALSE	NA	FALSE	NA	FALSE	NA	FALSE	NA	FALSE	NA
ENSG00000049245	VAMP3	NA	55.4036	TRUE	0.969697	FALSE	NA	TRUE	0.967742	FALSE	NA	TRUE	1	FALSE	NA	TRUE	0.961538	FALSE	NA	TRUE	0.954545	FALSE	NA	TRUE	0.954082	FALSE	NA
ENSG00000049246	PER3	NA	108.52	TRUE	0.939394	FALSE	NA	TRUE	0.967742	FALSE	NA	TRUE	0.888889	FALSE	NA	TRUE	0.923077	FALSE	NA	TRUE	0.772727	FALSE	NA	TRUE	0.530612	TRUE	52
ENSG00000236266	Z98884.1	NA	16.3219	FALSE	NA	FALSE	NA	FALSE	NA	FALSE	NA	FALSE	NA	FALSE	NA	FALSE	NA	FALSE	NA	FALSE	NA	FALSE	NA	FALSE	NA	FALSE	NA
ENSG00000049247	UTS2	NA	10.6141	FALSE	NA	FALSE	NA	FALSE	NA	FALSE	NA	FALSE	NA	FALSE	NA	FALSE	NA	FALSE	NA	FALSE	NA	FALSE	NA	FALSE	NA	FALSE	NA
ENSG00000049249	TNFRSF9	NA	9.44815	FALSE	NA	FALSE	NA	FALSE	NA	FALSE	NA	FALSE	NA	FALSE	NA	FALSE	NA	FALSE	NA	FALSE	NA	FALSE	NA	FALSE	NA	FALSE	NA
ENSG00000116288	PARK7	NA	61.1532	TRUE	0.932398	FALSE	NA	TRUE	0.935484	FALSE	NA	TRUE	0.917526	FALSE	NA	TRUE	0.893428	FALSE	NA	TRUE	0.909091	FALSE	NA	TRUE	0.932398	FALSE	NA
ENSG00000284747	AL034417.4	NA	17.4286	FALSE	NA	FALSE	NA	FALSE	NA	FALSE	NA	FALSE	NA	FALSE	NA	FALSE	NA	FALSE	NA	FALSE	NA	FALSE	NA	FALSE	NA	FALSE	NA
ENSG00000284716	AL034417.3	NA	13.6571	FALSE	NA	FALSE	NA	FALSE	NA	FALSE	NA	FALSE	NA	FALSE	NA	FALSE	NA	FALSE	NA	FALSE	NA	FALSE	NA	FALSE	NA	FALSE	NA
ENSG00000116285	ERRFI1	NA	72.8413	TRUE	1	FALSE	NA	TRUE	1	FALSE	NA	TRUE	1	FALSE	NA	TRUE	1	FALSE	NA	TRUE	1	FALSE	NA	TRUE	0.965561	FALSE	NA
ENSG00000238290	AL034417.2	NA	33.1061	FALSE	NA	FALSE	NA	FALSE	NA	FALSE	NA	FALSE	NA	FALSE	NA	FALSE	NA	FALSE	NA	FALSE	NA	FALSE	NA	FALSE	NA	FALSE	NA
ENSG00000162426	SLC45A1	NA	58.2442	TRUE	1	FALSE	NA	TRUE	1	FALSE	NA	TRUE	1	FALSE	NA	TRUE	1	FALSE	NA	TRUE	0.99187	FALSE	NA	TRUE	0.984694	FALSE	NA
ENSG00000142599	RERE	NA	267.602	TRUE	0.30303	TRUE	867	TRUE	0.322581	TRUE	1122	TRUE	0.555556	TRUE	688	TRUE	0.192308	TRUE	1057	TRUE	0.136364	TRUE	1492	TRUE	0.0871003	TRUE	1611
ENSG00000232912	AL096855.1	NA	22.5927	FALSE	NA	FALSE	NA	FALSE	NA	FALSE	NA	FALSE	NA	FALSE	NA	FALSE	NA	FALSE	NA	FALSE	NA	FALSE	NA	FALSE	NA	FALSE	NA
ENSG00000074800	ENO1	NA	90.1372	TRUE	0.9375	FALSE	NA	TRUE	0.879276	FALSE	NA	TRUE	1	FALSE	NA	TRUE	0.866543	FALSE	NA	TRUE	0.909091	FALSE	NA	TRUE	0.899651	FALSE	NA
ENSG00000230679	ENO1-AS1	NA	9.18113	FALSE	NA	FALSE	NA	FALSE	NA	FALSE	NA	FALSE	NA	FALSE	NA	FALSE	NA	FALSE	NA	FALSE	NA	FALSE	NA	FALSE	NA	FALSE	NA
ENSG00000131686	CA6	NA	9.82541	FALSE	NA	FALSE	NA	FALSE	NA	FALSE	NA	FALSE	NA	FALSE	NA	FALSE	NA	FALSE	NA	FALSE	NA	FALSE	NA	FALSE	NA	FALSE	NA
ENSG00000197241	SLC2A7	NA	8.82821	FALSE	NA	FALSE	NA	FALSE	NA	FALSE	NA	FALSE	NA	FALSE	NA	FALSE	NA	FALSE	NA	FALSE	NA	FALSE	NA	FALSE	NA	FALSE	NA
ENSG00000142583	SLC2A5	NA	31.2758	TRUE	1	FALSE	NA	TRUE	1	FALSE	NA	TRUE	1	FALSE	NA	TRUE	1	FALSE	NA	FALSE	NA	FALSE	NA	TRUE	0.991492	FALSE	NA
ENSG00000180758	GPR157	NA	20.7496	FALSE	NA	FALSE	NA	FALSE	NA	FALSE	NA	FALSE	NA	FALSE	NA	FALSE	NA	FALSE	NA	FALSE	NA	FALSE	NA	FALSE	NA	FALSE	NA
ENSG00000228526	MIR34AHG	NA	48.8782	TRUE	0.99299	FALSE	NA	TRUE	0.976645	FALSE	NA	TRUE	1	FALSE	NA	TRUE	1	FALSE	NA	TRUE	0.99299	FALSE	NA	TRUE	0.991928	FALSE	NA
ENSG00000234546	LINC01759	NA	24.4876	FALSE	NA	FALSE	NA	FALSE	NA	FALSE	NA	FALSE	NA	FALSE	NA	FALSE	NA	FALSE	NA	FALSE	NA	FALSE	NA	FALSE	NA	FALSE	NA
ENSG00000049239	H6PD	NA	74.2029	TRUE	0.875	FALSE	NA	TRUE	0.870968	FALSE	NA	TRUE	0.9	FALSE	NA	TRUE	0.846154	FALSE	NA	TRUE	0.863636	FALSE	NA	TRUE	0.857984	FALSE	NA
ENSG00000171621	SPSB1	NA	46.0756	TRUE	1	FALSE	NA	TRUE	0.976027	FALSE	NA	TRUE	1	FALSE	NA	TRUE	1	FALSE	NA	TRUE	1	FALSE	NA	TRUE	0.983418	FALSE	NA
ENSG00000284693	AL928921.2	NA	16.0072	FALSE	NA	FALSE	NA	FALSE	NA	FALSE	NA	FALSE	NA	FALSE	NA	FALSE	NA	FALSE	NA	FALSE	NA	FALSE	NA	FALSE	NA	FALSE	NA
ENSG00000171612	SLC25A33	NA	72.3344	TRUE	0.96875	FALSE	NA	TRUE	1	FALSE	NA	TRUE	1	FALSE	NA	TRUE	0.895129	FALSE	NA	TRUE	0.954545	FALSE	NA	TRUE	0.902269	FALSE	NA
ENSG00000188807	TMEM201	NA	38.5055	FALSE	NA	FALSE	NA	FALSE	NA	FALSE	NA	FALSE	NA	FALSE	NA	FALSE	NA	FALSE	NA	FALSE	NA	FALSE	NA	TRUE	0.984694	FALSE	NA
ENSG00000171608	PIK3CD	NA	36.6813	TRUE	1	FALSE	NA	TRUE	1	FALSE	NA	TRUE	0.988084	FALSE	NA	TRUE	0.986806	FALSE	NA	FALSE	NA	FALSE	NA	TRUE	0.992583	FALSE	NA
ENSG00000231789	PIK3CD-AS2	NA	12.1245	FALSE	NA	FALSE	NA	FALSE	NA	FALSE	NA	FALSE	NA	FALSE	NA	FALSE	NA	FALSE	NA	FALSE	NA	FALSE	NA	FALSE	NA	FALSE	NA
ENSG00000171603	CLSTN1	NA	128.631	TRUE	0.8125	FALSE	NA	TRUE	0.741935	TRUE	239	TRUE	0.8	FALSE	NA	TRUE	0.769231	FALSE	NA	TRUE	0.818182	FALSE	NA	TRUE	0.672339	TRUE	1422
ENSG00000178585	CTNNBIP1	NA	74.7722	TRUE	0.90625	FALSE	NA	TRUE	0.935484	FALSE	NA	TRUE	1	FALSE	NA	TRUE	0.846154	FALSE	NA	TRUE	0.863821	FALSE	NA	TRUE	0.826531	FALSE	NA
ENSG00000162441	LZIC	NA	58.7349	TRUE	0.9254	FALSE	NA	TRUE	0.935484	FALSE	NA	TRUE	1	FALSE	NA	TRUE	0.9254	FALSE	NA	TRUE	0.896341	FALSE	NA	TRUE	0.906888	FALSE	NA
ENSG00000173614	NMNAT1	NA	63.6586	TRUE	0.96875	FALSE	NA	TRUE	0.967742	FALSE	NA	TRUE	1	FALSE	NA	TRUE	0.961538	FALSE	NA	TRUE	0.954545	FALSE	NA	TRUE	0.883929	FALSE	NA
ENSG00000162444	RBP7	NA	21.9937	FALSE	NA	FALSE	NA	TRUE	1	FALSE	NA	TRUE	1	FALSE	NA	TRUE	1	FALSE	NA	FALSE	NA	FALSE	NA	FALSE	NA	FALSE	NA
ENSG00000130939	UBE4B	NA	170.478	TRUE	0.71875	TRUE	390	TRUE	0.645161	TRUE	351.5	TRUE	0.595361	TRUE	570	TRUE	0.692308	TRUE	618	TRUE	0.818182	FALSE	NA	TRUE	0.5625	TRUE	993
ENSG00000054523	KIF1B	NA	276.327	TRUE	0.701031	TRUE	841	TRUE	0.611301	TRUE	1092	TRUE	0.701031	TRUE	631	TRUE	0.769231	FALSE	NA	TRUE	0.681818	TRUE	1483	TRUE	0.621173	TRUE	1602
ENSG00000284735	AL139424.3	NA	24.5819	FALSE	NA	FALSE	NA	FALSE	NA	FALSE	NA	FALSE	NA	FALSE	NA	FALSE	NA	FALSE	NA	FALSE	NA	FALSE	NA	FALSE	NA	FALSE	NA
ENSG00000284642	AL139424.2	NA	37.6295	FALSE	NA	FALSE	NA	FALSE	NA	FALSE	NA	FALSE	NA	FALSE	NA	FALSE	NA	FALSE	NA	FALSE	NA	FALSE	NA	FALSE	NA	FALSE	NA
ENSG00000142657	PGD	NA	55.9344	TRUE	1	FALSE	NA	TRUE	1	FALSE	NA	TRUE	1	FALSE	NA	TRUE	1	FALSE	NA	TRUE	0.925334	FALSE	NA	TRUE	0.935646	FALSE	NA
ENSG00000251503	CENPS-CORT	NA	29.781	FALSE	NA	FALSE	NA	FALSE	NA	FALSE	NA	FALSE	NA	FALSE	NA	FALSE	NA	FALSE	NA	FALSE	NA	FALSE	NA	FALSE	NA	FALSE	NA
ENSG00000160049	DFFA	NA	66.5887	TRUE	0.969697	FALSE	NA	TRUE	0.935484	FALSE	NA	TRUE	1	FALSE	NA	TRUE	1	FALSE	NA	TRUE	0.898374	FALSE	NA	TRUE	0.91199	FALSE	NA
ENSG00000142655	PEX14	NA	108.171	TRUE	0.811955	FALSE	NA	TRUE	0.77023	FALSE	NA	TRUE	0.833333	FALSE	NA	TRUE	0.786536	FALSE	NA	TRUE	0.796055	FALSE	NA	TRUE	0.811955	FALSE	NA
ENSG00000130940	CASZ1	NA	18.3265	FALSE	NA	FALSE	NA	FALSE	NA	FALSE	NA	FALSE	NA	FALSE	NA	FALSE	NA	FALSE	NA	TRUE	1	FALSE	NA	FALSE	NA	FALSE	NA
ENSG00000272078	AL139423.1	NA	15.2823	FALSE	NA	FALSE	NA	FALSE	NA	FALSE	NA	FALSE	NA	FALSE	NA	FALSE	NA	FALSE	NA	FALSE	NA	FALSE	NA	FALSE	NA	FALSE	NA
ENSG00000175262	C1orf127	NA	8.20024	FALSE	NA	FALSE	NA	FALSE	NA	FALSE	NA	FALSE	NA	FALSE	NA	FALSE	NA	FALSE	NA	FALSE	NA	FALSE	NA	FALSE	NA	FALSE	NA
ENSG00000120948	TARDBP	NA	20.3908	FALSE	NA	FALSE	NA	FALSE	NA	FALSE	NA	FALSE	NA	FALSE	NA	FALSE	NA	FALSE	NA	FALSE	NA	FALSE	NA	FALSE	NA	FALSE	NA
ENSG00000277726	AL109811.4	NA	36.1739	FALSE	NA	FALSE	NA	FALSE	NA	FALSE	NA	FALSE	NA	FALSE	NA	FALSE	NA	FALSE	NA	FALSE	NA	FALSE	NA	FALSE	NA	FALSE	NA
ENSG00000009724	MASP2	NA	29.5568	FALSE	NA	FALSE	NA	FALSE	NA	FALSE	NA	FALSE	NA	FALSE	NA	FALSE	NA	FALSE	NA	FALSE	NA	FALSE	NA	FALSE	NA	FALSE	NA
ENSG00000116649	SRM	NA	56.9933	TRUE	1	FALSE	NA	TRUE	0.967742	FALSE	NA	TRUE	1	FALSE	NA	TRUE	1	FALSE	NA	TRUE	1	FALSE	NA	TRUE	0.954625	FALSE	NA
ENSG00000171824	EXOSC10	NA	84.0879	TRUE	0.90625	FALSE	NA	TRUE	0.903226	FALSE	NA	TRUE	1	FALSE	NA	TRUE	0.953488	FALSE	NA	TRUE	0.869919	FALSE	NA	TRUE	0.841837	FALSE	NA
ENSG00000226849	AL109811.1	NA	26.7537	FALSE	NA	FALSE	NA	FALSE	NA	FALSE	NA	FALSE	NA	FALSE	NA	FALSE	NA	FALSE	NA	FALSE	NA	FALSE	NA	FALSE	NA	FALSE	NA
ENSG00000230337	AL109811.2	NA	10.3615	FALSE	NA	FALSE	NA	FALSE	NA	FALSE	NA	FALSE	NA	FALSE	NA	FALSE	NA	FALSE	NA	FALSE	NA	FALSE	NA	FALSE	NA	FALSE	NA
ENSG00000198793	MTOR	NA	128.107	TRUE	0.787879	FALSE	NA	TRUE	0.774194	FALSE	NA	TRUE	0.8	FALSE	NA	TRUE	0.807692	FALSE	NA	TRUE	0.727273	TRUE	542	TRUE	0.718112	TRUE	912
ENSG00000225602	MTOR-AS1	NA	7.80008	FALSE	NA	FALSE	NA	FALSE	NA	FALSE	NA	FALSE	NA	FALSE	NA	FALSE	NA	FALSE	NA	FALSE	NA	FALSE	NA	FALSE	NA	FALSE	NA
ENSG00000171819	ANGPTL7	NA	7.80954	FALSE	NA	FALSE	NA	FALSE	NA	FALSE	NA	FALSE	NA	FALSE	NA	FALSE	NA	FALSE	NA	FALSE	NA	FALSE	NA	FALSE	NA	FALSE	NA
ENSG00000120942	UBIAD1	NA	55.895	TRUE	1	FALSE	NA	TRUE	0.974359	FALSE	NA	TRUE	1	FALSE	NA	TRUE	1	FALSE	NA	TRUE	1	FALSE	NA	TRUE	0.956633	FALSE	NA
ENSG00000284646	AL031291.1	NA	11.425	FALSE	NA	FALSE	NA	FALSE	NA	FALSE	NA	FALSE	NA	FALSE	NA	FALSE	NA	FALSE	NA	FALSE	NA	FALSE	NA	FALSE	NA	FALSE	NA
ENSG00000204624	DISP3	NA	50.9677	TRUE	1	FALSE	NA	TRUE	1	FALSE	NA	TRUE	1	FALSE	NA	TRUE	1	FALSE	NA	TRUE	0.991034	FALSE	NA	TRUE	0.994898	FALSE	NA
ENSG00000284708	AL031731.1	NA	23.042	FALSE	NA	FALSE	NA	FALSE	NA	FALSE	NA	FALSE	NA	FALSE	NA	FALSE	NA	FALSE	NA	FALSE	NA	FALSE	NA	FALSE	NA	FALSE	NA
ENSG00000116661	FBXO2	NA	64.5716	TRUE	1	FALSE	NA	TRUE	1	FALSE	NA	TRUE	1	FALSE	NA	TRUE	0.987567	FALSE	NA	TRUE	1	FALSE	NA	TRUE	0.98852	FALSE	NA
ENSG00000132879	FBXO44	NA	76.212	TRUE	0.976027	FALSE	NA	TRUE	1	FALSE	NA	TRUE	1	FALSE	NA	TRUE	0.974245	FALSE	NA	TRUE	0.954545	FALSE	NA	TRUE	0.975765	FALSE	NA
ENSG00000116663	FBXO6	NA	27.9115	FALSE	NA	FALSE	NA	FALSE	NA	FALSE	NA	FALSE	NA	FALSE	NA	FALSE	NA	FALSE	NA	FALSE	NA	FALSE	NA	FALSE	NA	FALSE	NA
ENSG00000116670	MAD2L2	NA	27.38	FALSE	NA	FALSE	NA	FALSE	NA	FALSE	NA	FALSE	NA	FALSE	NA	FALSE	NA	FALSE	NA	FALSE	NA	FALSE	NA	FALSE	NA	FALSE	NA
ENSG00000162490	DRAXIN	NA	21.6655	FALSE	NA	FALSE	NA	FALSE	NA	FALSE	NA	FALSE	NA	FALSE	NA	FALSE	NA	FALSE	NA	FALSE	NA	FALSE	NA	FALSE	NA	FALSE	NA
ENSG00000177674	AGTRAP	NA	23.9547	FALSE	NA	FALSE	NA	FALSE	NA	FALSE	NA	FALSE	NA	FALSE	NA	FALSE	NA	FALSE	NA	FALSE	NA	FALSE	NA	FALSE	NA	FALSE	NA
ENSG00000215910	C1orf167	NA	10.6416	FALSE	NA	FALSE	NA	FALSE	NA	FALSE	NA	FALSE	NA	FALSE	NA	FALSE	NA	FALSE	NA	FALSE	NA	FALSE	NA	FALSE	NA	FALSE	NA
ENSG00000177000	MTHFR	NA	79.401	TRUE	0.90665	FALSE	NA	TRUE	0.859375	FALSE	NA	TRUE	0.90665	FALSE	NA	TRUE	0.961538	FALSE	NA	TRUE	0.859146	FALSE	NA	TRUE	0.891579	FALSE	NA
ENSG00000011021	CLCN6	NA	73.0472	TRUE	0.924242	FALSE	NA	TRUE	0.935484	FALSE	NA	TRUE	0.944444	FALSE	NA	TRUE	0.961538	FALSE	NA	TRUE	0.864037	FALSE	NA	TRUE	0.870201	FALSE	NA
ENSG00000242349	NPPA-AS1	NA	16.5391	FALSE	NA	FALSE	NA	FALSE	NA	FALSE	NA	FALSE	NA	FALSE	NA	FALSE	NA	FALSE	NA	FALSE	NA	FALSE	NA	FALSE	NA	FALSE	NA
ENSG00000175206	NPPA	NA	8.25308	FALSE	NA	FALSE	NA	FALSE	NA	FALSE	NA	FALSE	NA	FALSE	NA	FALSE	NA	FALSE	NA	FALSE	NA	FALSE	NA	FALSE	NA	FALSE	NA
ENSG00000120937	NPPB	NA	5.28058	FALSE	NA	FALSE	NA	FALSE	NA	FALSE	NA	FALSE	NA	FALSE	NA	FALSE	NA	FALSE	NA	FALSE	NA	FALSE	NA	FALSE	NA	FALSE	NA
ENSG00000116685	KIAA2013	NA	55.6164	TRUE	0.951031	FALSE	NA	TRUE	0.967742	FALSE	NA	TRUE	1	FALSE	NA	TRUE	0.930233	FALSE	NA	TRUE	0.912602	FALSE	NA	TRUE	0.941327	FALSE	NA
ENSG00000083444	PLOD1	NA	40.3564	TRUE	0.969697	FALSE	NA	TRUE	0.935484	FALSE	NA	TRUE	1	FALSE	NA	TRUE	1	FALSE	NA	TRUE	0.954545	FALSE	NA	TRUE	0.936224	FALSE	NA
ENSG00000116688	MFN2	NA	77.0557	TRUE	0.935484	FALSE	NA	TRUE	0.935484	FALSE	NA	TRUE	0.912371	FALSE	NA	TRUE	0.923077	FALSE	NA	TRUE	0.909091	FALSE	NA	TRUE	0.896597	FALSE	NA
ENSG00000116691	MIIP	NA	39.6751	FALSE	NA	FALSE	NA	FALSE	NA	FALSE	NA	FALSE	NA	FALSE	NA	FALSE	NA	FALSE	NA	TRUE	0.955005	FALSE	NA	FALSE	NA	FALSE	NA
ENSG00000120949	TNFRSF8	NA	29.086	FALSE	NA	FALSE	NA	FALSE	NA	FALSE	NA	FALSE	NA	FALSE	NA	FALSE	NA	FALSE	NA	TRUE	1	FALSE	NA	FALSE	NA	FALSE	NA
ENSG00000028137	TNFRSF1B	NA	22.0358	TRUE	0.997795	FALSE	NA	TRUE	0.997533	FALSE	NA	FALSE	NA	FALSE	NA	TRUE	0.994033	FALSE	NA	FALSE	NA	FALSE	NA	TRUE	0.997795	FALSE	NA
ENSG00000048707	VPS13D	NA	167.215	TRUE	0.5625	TRUE	394	TRUE	0.387097	TRUE	407.5	TRUE	0.8	FALSE	NA	TRUE	0.398512	TRUE	349	TRUE	0.454545	TRUE	557.5	TRUE	0.429756	TRUE	818
ENSG00000162496	DHRS3	NA	43.0182	TRUE	0.997382	FALSE	NA	TRUE	0.995559	FALSE	NA	TRUE	0.995967	FALSE	NA	TRUE	0.993065	FALSE	NA	TRUE	0.995272	FALSE	NA	TRUE	0.997382	FALSE	NA
ENSG00000157330	C1orf158	NA	8.20587	FALSE	NA	FALSE	NA	FALSE	NA	FALSE	NA	FALSE	NA	FALSE	NA	FALSE	NA	FALSE	NA	FALSE	NA	FALSE	NA	FALSE	NA	FALSE	NA
ENSG00000162494	LRRC38	NA	18.6807	FALSE	NA	FALSE	NA	FALSE	NA	FALSE	NA	FALSE	NA	FALSE	NA	FALSE	NA	FALSE	NA	FALSE	NA	FALSE	NA	FALSE	NA	FALSE	NA
ENSG00000162493	PDPN	NA	26.8074	FALSE	NA	FALSE	NA	TRUE	1	FALSE	NA	FALSE	NA	FALSE	NA	FALSE	NA	FALSE	NA	FALSE	NA	FALSE	NA	FALSE	NA	FALSE	NA
ENSG00000116731	PRDM2	NA	149	TRUE	0.704604	TRUE	375	TRUE	0.533578	TRUE	445.5	TRUE	0.777778	FALSE	NA	TRUE	0.627907	TRUE	383	TRUE	0.727273	TRUE	925	TRUE	0.62183	TRUE	805.5
ENSG00000189337	KAZN	NA	123.557	TRUE	0.895204	FALSE	NA	TRUE	0.844178	FALSE	NA	TRUE	0.888889	FALSE	NA	TRUE	0.923077	FALSE	NA	TRUE	0.954545	FALSE	NA	TRUE	0.767857	FALSE	NA
ENSG00000234593	KAZN-AS1	NA	26.4559	FALSE	NA	FALSE	NA	FALSE	NA	FALSE	NA	FALSE	NA	FALSE	NA	FALSE	NA	FALSE	NA	FALSE	NA	FALSE	NA	FALSE	NA	FALSE	NA
ENSG00000175147	TMEM51-AS1	NA	23.2991	FALSE	NA	FALSE	NA	FALSE	NA	FALSE	NA	FALSE	NA	FALSE	NA	FALSE	NA	FALSE	NA	FALSE	NA	FALSE	NA	FALSE	NA	FALSE	NA
ENSG00000171729	TMEM51	NA	33.4344	TRUE	1	FALSE	NA	TRUE	1	FALSE	NA	TRUE	1	FALSE	NA	TRUE	1	FALSE	NA	FALSE	NA	FALSE	NA	TRUE	0.996728	FALSE	NA
ENSG00000204464	C1orf195	NA	8.56145	FALSE	NA	FALSE	NA	FALSE	NA	FALSE	NA	FALSE	NA	FALSE	NA	FALSE	NA	FALSE	NA	FALSE	NA	FALSE	NA	FALSE	NA	FALSE	NA
ENSG00000142621	FHAD1	NA	34.2924	FALSE	NA	FALSE	NA	FALSE	NA	FALSE	NA	FALSE	NA	FALSE	NA	FALSE	NA	FALSE	NA	FALSE	NA	FALSE	NA	TRUE	0.993455	FALSE	NA
ENSG00000233485	AL031283.2	NA	13.5019	FALSE	NA	FALSE	NA	FALSE	NA	FALSE	NA	FALSE	NA	FALSE	NA	FALSE	NA	FALSE	NA	FALSE	NA	FALSE	NA	FALSE	NA	FALSE	NA
ENSG00000228140	AL031283.1	NA	9.13104	FALSE	NA	FALSE	NA	FALSE	NA	FALSE	NA	FALSE	NA	FALSE	NA	FALSE	NA	FALSE	NA	FALSE	NA	FALSE	NA	FALSE	NA	FALSE	NA
ENSG00000142634	EFHD2	NA	43.4287	TRUE	0.995724	FALSE	NA	TRUE	0.995724	FALSE	NA	TRUE	0.990467	FALSE	NA	TRUE	0.99408	FALSE	NA	FALSE	NA	FALSE	NA	TRUE	0.989311	FALSE	NA
ENSG00000162438	CTRC	NA	4.29539	FALSE	NA	FALSE	NA	FALSE	NA	FALSE	NA	FALSE	NA	FALSE	NA	FALSE	NA	FALSE	NA	FALSE	NA	FALSE	NA	FALSE	NA	FALSE	NA
ENSG00000142615	CELA2A	NA	7.10742	FALSE	NA	FALSE	NA	FALSE	NA	FALSE	NA	FALSE	NA	FALSE	NA	FALSE	NA	FALSE	NA	FALSE	NA	FALSE	NA	FALSE	NA	FALSE	NA
ENSG00000215704	CELA2B	NA	14.6114	FALSE	NA	FALSE	NA	FALSE	NA	FALSE	NA	FALSE	NA	FALSE	NA	FALSE	NA	FALSE	NA	FALSE	NA	FALSE	NA	FALSE	NA	FALSE	NA
ENSG00000132906	CASP9	NA	64.1578	TRUE	0.984848	FALSE	NA	TRUE	1	FALSE	NA	TRUE	0.944444	FALSE	NA	TRUE	1	FALSE	NA	TRUE	0.934959	FALSE	NA	TRUE	0.947704	FALSE	NA
ENSG00000116138	DNAJC16	NA	96.5525	TRUE	0.924242	FALSE	NA	TRUE	0.903226	FALSE	NA	TRUE	0.888889	FALSE	NA	TRUE	1	FALSE	NA	TRUE	0.818182	FALSE	NA	TRUE	0.829082	FALSE	NA
ENSG00000116771	AGMAT	NA	20.088	FALSE	NA	FALSE	NA	FALSE	NA	FALSE	NA	FALSE	NA	FALSE	NA	FALSE	NA	FALSE	NA	FALSE	NA	FALSE	NA	FALSE	NA	FALSE	NA
ENSG00000237301	AL121992.1	NA	20.8004	FALSE	NA	FALSE	NA	FALSE	NA	FALSE	NA	FALSE	NA	FALSE	NA	FALSE	NA	FALSE	NA	FALSE	NA	FALSE	NA	FALSE	NA	FALSE	NA
ENSG00000197312	DDI2	NA	95.0542	TRUE	0.935484	FALSE	NA	TRUE	0.935484	FALSE	NA	TRUE	0.840153	FALSE	NA	TRUE	0.923077	FALSE	NA	TRUE	0.863636	FALSE	NA	TRUE	0.810364	FALSE	NA
ENSG00000116786	PLEKHM2	NA	90.7179	TRUE	0.903226	FALSE	NA	TRUE	0.903226	FALSE	NA	TRUE	1	FALSE	NA	TRUE	0.923077	FALSE	NA	TRUE	0.838115	FALSE	NA	TRUE	0.854276	FALSE	NA
ENSG00000237938	AL450998.3	NA	11.944	FALSE	NA	FALSE	NA	FALSE	NA	FALSE	NA	FALSE	NA	FALSE	NA	FALSE	NA	FALSE	NA	FALSE	NA	FALSE	NA	FALSE	NA	FALSE	NA
ENSG00000162461	SLC25A34	NA	36.0827	FALSE	NA	FALSE	NA	FALSE	NA	FALSE	NA	FALSE	NA	FALSE	NA	FALSE	NA	FALSE	NA	FALSE	NA	FALSE	NA	FALSE	NA	FALSE	NA
ENSG00000224459	SLC25A34-AS1	NA	11.6366	FALSE	NA	FALSE	NA	FALSE	NA	FALSE	NA	FALSE	NA	FALSE	NA	FALSE	NA	FALSE	NA	FALSE	NA	FALSE	NA	FALSE	NA	FALSE	NA
ENSG00000162458	FBLIM1	NA	20.6817	FALSE	NA	FALSE	NA	FALSE	NA	FALSE	NA	FALSE	NA	FALSE	NA	FALSE	NA	FALSE	NA	FALSE	NA	FALSE	NA	FALSE	NA	FALSE	NA
ENSG00000233954	UQCRHL	NA	16.4309	FALSE	NA	FALSE	NA	FALSE	NA	FALSE	NA	FALSE	NA	FALSE	NA	FALSE	NA	FALSE	NA	FALSE	NA	FALSE	NA	FALSE	NA	FALSE	NA
ENSG00000179743	AL450998.2	NA	48.4071	TRUE	0.984848	FALSE	NA	TRUE	0.967742	FALSE	NA	TRUE	1	FALSE	NA	TRUE	1	FALSE	NA	TRUE	0.954545	FALSE	NA	TRUE	0.938776	FALSE	NA
ENSG00000065526	SPEN	NA	117.899	TRUE	0.651515	TRUE	793.5	TRUE	0.516129	TRUE	942	TRUE	0.777778	FALSE	NA	TRUE	0.769231	FALSE	NA	TRUE	0.5	TRUE	1240	TRUE	0.489796	TRUE	1024.5
ENSG00000116809	ZBTB17	NA	52.7372	TRUE	0.940051	FALSE	NA	TRUE	0.935788	FALSE	NA	TRUE	1	FALSE	NA	TRUE	0.976744	FALSE	NA	TRUE	0.934959	FALSE	NA	TRUE	0.940051	FALSE	NA
ENSG00000185519	FAM131C	NA	22.9531	FALSE	NA	FALSE	NA	FALSE	NA	FALSE	NA	FALSE	NA	FALSE	NA	FALSE	NA	FALSE	NA	FALSE	NA	FALSE	NA	FALSE	NA	FALSE	NA
ENSG00000142627	EPHA2	NA	9.38407	FALSE	NA	FALSE	NA	FALSE	NA	FALSE	NA	FALSE	NA	FALSE	NA	FALSE	NA	FALSE	NA	FALSE	NA	FALSE	NA	FALSE	NA	FALSE	NA
ENSG00000142632	ARHGEF19	NA	7.87808	FALSE	NA	FALSE	NA	FALSE	NA	FALSE	NA	FALSE	NA	FALSE	NA	FALSE	NA	FALSE	NA	FALSE	NA	FALSE	NA	FALSE	NA	FALSE	NA
ENSG00000132881	CPLANE2	NA	15.2399	FALSE	NA	FALSE	NA	FALSE	NA	FALSE	NA	FALSE	NA	FALSE	NA	FALSE	NA	FALSE	NA	FALSE	NA	FALSE	NA	FALSE	NA	FALSE	NA
ENSG00000037637	FBXO42	NA	132.541	TRUE	0.806452	FALSE	NA	TRUE	0.806452	FALSE	NA	TRUE	0.666667	TRUE	583	TRUE	0.653846	TRUE	955	TRUE	0.595044	TRUE	805.5	TRUE	0.615401	TRUE	1082
ENSG00000055070	SZRD1	NA	61.0565	TRUE	0.96875	FALSE	NA	TRUE	0.889803	FALSE	NA	TRUE	1	FALSE	NA	TRUE	0.961538	FALSE	NA	TRUE	0.954545	FALSE	NA	TRUE	0.92103	FALSE	NA
ENSG00000187144	SPATA21	NA	21.3671	FALSE	NA	FALSE	NA	FALSE	NA	FALSE	NA	FALSE	NA	FALSE	NA	FALSE	NA	FALSE	NA	FALSE	NA	FALSE	NA	FALSE	NA	FALSE	NA
ENSG00000157191	NECAP2	NA	48.0774	TRUE	0.96875	FALSE	NA	TRUE	0.935484	FALSE	NA	TRUE	1	FALSE	NA	TRUE	0.925913	FALSE	NA	TRUE	1	FALSE	NA	TRUE	0.938918	FALSE	NA
ENSG00000226029	LINC01772	NA	22.0173	FALSE	NA	FALSE	NA	FALSE	NA	FALSE	NA	FALSE	NA	FALSE	NA	FALSE	NA	FALSE	NA	FALSE	NA	FALSE	NA	FALSE	NA	FALSE	NA
ENSG00000261135	AL137802.2	NA	17.2297	FALSE	NA	FALSE	NA	FALSE	NA	FALSE	NA	FALSE	NA	FALSE	NA	FALSE	NA	FALSE	NA	FALSE	NA	FALSE	NA	FALSE	NA	FALSE	NA
ENSG00000219481	NBPF1	NA	104.186	TRUE	0.939394	FALSE	NA	TRUE	0.935484	FALSE	NA	TRUE	0.888889	FALSE	NA	TRUE	0.961538	FALSE	NA	TRUE	0.770297	FALSE	NA	TRUE	0.751091	FALSE	NA
ENSG00000058453	CROCC	NA	95.0156	TRUE	0.848485	FALSE	NA	TRUE	0.83871	FALSE	NA	TRUE	1	FALSE	NA	TRUE	0.846154	FALSE	NA	TRUE	0.728888	TRUE	83	TRUE	0.764398	FALSE	NA
ENSG00000238142	BX284668.5	NA	11.1469	FALSE	NA	FALSE	NA	FALSE	NA	FALSE	NA	FALSE	NA	FALSE	NA	FALSE	NA	FALSE	NA	FALSE	NA	FALSE	NA	FALSE	NA	FALSE	NA
ENSG00000272426	BX284668.6	NA	8.93839	FALSE	NA	FALSE	NA	FALSE	NA	FALSE	NA	FALSE	NA	FALSE	NA	FALSE	NA	FALSE	NA	FALSE	NA	FALSE	NA	FALSE	NA	FALSE	NA
ENSG00000226526	AL049569.1	NA	30.5345	FALSE	NA	FALSE	NA	FALSE	NA	FALSE	NA	TRUE	1	FALSE	NA	FALSE	NA	FALSE	NA	FALSE	NA	FALSE	NA	FALSE	NA	FALSE	NA
ENSG00000159363	ATP13A2	NA	93.7291	TRUE	0.91	FALSE	NA	TRUE	0.948718	FALSE	NA	TRUE	0.944444	FALSE	NA	TRUE	0.961538	FALSE	NA	TRUE	0.909091	FALSE	NA	TRUE	0.909439	FALSE	NA
ENSG00000117118	SDHB	NA	88.5658	TRUE	0.9375	FALSE	NA	TRUE	0.83871	FALSE	NA	TRUE	0.888889	FALSE	NA	TRUE	0.884615	FALSE	NA	TRUE	1	FALSE	NA	TRUE	0.848214	FALSE	NA
ENSG00000117115	PADI2	NA	68.2117	TRUE	1	FALSE	NA	TRUE	1	FALSE	NA	TRUE	1	FALSE	NA	TRUE	1	FALSE	NA	TRUE	1	FALSE	NA	TRUE	0.917212	FALSE	NA
ENSG00000142619	PADI3	NA	7.21911	FALSE	NA	FALSE	NA	FALSE	NA	FALSE	NA	FALSE	NA	FALSE	NA	FALSE	NA	FALSE	NA	FALSE	NA	FALSE	NA	FALSE	NA	FALSE	NA
ENSG00000159339	PADI4	NA	17.7218	FALSE	NA	FALSE	NA	FALSE	NA	FALSE	NA	FALSE	NA	FALSE	NA	FALSE	NA	FALSE	NA	FALSE	NA	FALSE	NA	FALSE	NA	FALSE	NA
ENSG00000276747	PADI6	NA	7.65643	FALSE	NA	FALSE	NA	FALSE	NA	FALSE	NA	FALSE	NA	FALSE	NA	FALSE	NA	FALSE	NA	FALSE	NA	FALSE	NA	FALSE	NA	FALSE	NA
ENSG00000179051	RCC2	NA	57.6973	TRUE	1	FALSE	NA	TRUE	1	FALSE	NA	TRUE	1	FALSE	NA	TRUE	0.923077	FALSE	NA	TRUE	0.857026	FALSE	NA	TRUE	0.909031	FALSE	NA
ENSG00000074964	ARHGEF10L	NA	85.3582	TRUE	1	FALSE	NA	TRUE	1	FALSE	NA	TRUE	1	FALSE	NA	TRUE	1	FALSE	NA	TRUE	0.911966	FALSE	NA	TRUE	0.927574	FALSE	NA
ENSG00000236648	AL136529.1	NA	7.14386	FALSE	NA	FALSE	NA	FALSE	NA	FALSE	NA	FALSE	NA	FALSE	NA	FALSE	NA	FALSE	NA	FALSE	NA	FALSE	NA	FALSE	NA	FALSE	NA
ENSG00000117148	ACTL8	NA	8.61813	FALSE	NA	FALSE	NA	FALSE	NA	FALSE	NA	FALSE	NA	FALSE	NA	FALSE	NA	FALSE	NA	FALSE	NA	FALSE	NA	FALSE	NA	FALSE	NA
ENSG00000284653	AL357509.1	NA	8.33685	FALSE	NA	FALSE	NA	FALSE	NA	FALSE	NA	FALSE	NA	FALSE	NA	FALSE	NA	FALSE	NA	FALSE	NA	FALSE	NA	FALSE	NA	FALSE	NA
ENSG00000261781	LINC01654	NA	6.63479	FALSE	NA	FALSE	NA	FALSE	NA	FALSE	NA	FALSE	NA	FALSE	NA	FALSE	NA	FALSE	NA	FALSE	NA	FALSE	NA	FALSE	NA	FALSE	NA
ENSG00000117154	IGSF21	NA	60.5188	TRUE	1	FALSE	NA	TRUE	1	FALSE	NA	TRUE	1	FALSE	NA	TRUE	1	FALSE	NA	TRUE	0.99299	FALSE	NA	TRUE	0.985384	FALSE	NA
ENSG00000230035	IGSF21-AS1	NA	5.26198	FALSE	NA	FALSE	NA	FALSE	NA	FALSE	NA	FALSE	NA	FALSE	NA	FALSE	NA	FALSE	NA	FALSE	NA	FALSE	NA	FALSE	NA	FALSE	NA
ENSG00000225387	AL591896.1	NA	5.96462	FALSE	NA	FALSE	NA	FALSE	NA	FALSE	NA	FALSE	NA	FALSE	NA	FALSE	NA	FALSE	NA	FALSE	NA	FALSE	NA	FALSE	NA	FALSE	NA
ENSG00000009709	PAX7	NA	15.0723	FALSE	NA	FALSE	NA	FALSE	NA	FALSE	NA	FALSE	NA	FALSE	NA	FALSE	NA	FALSE	NA	FALSE	NA	FALSE	NA	FALSE	NA	FALSE	NA
ENSG00000255275	AL080251.1	NA	9.2363	FALSE	NA	FALSE	NA	FALSE	NA	FALSE	NA	FALSE	NA	FALSE	NA	FALSE	NA	FALSE	NA	FALSE	NA	FALSE	NA	FALSE	NA	FALSE	NA
ENSG00000169991	IFFO2	NA	43.2114	TRUE	1	FALSE	NA	TRUE	1	FALSE	NA	TRUE	1	FALSE	NA	TRUE	0.984014	FALSE	NA	TRUE	1	FALSE	NA	TRUE	0.989796	FALSE	NA
ENSG00000127481	UBR4	NA	135.826	TRUE	0.70935	TRUE	487	TRUE	0.645161	TRUE	894	TRUE	0.685567	TRUE	105	TRUE	0.692308	TRUE	471	TRUE	0.70935	TRUE	1073	TRUE	0.684949	TRUE	1176.5
ENSG00000230424	AL035413.1	NA	50.8186	TRUE	0.96875	FALSE	NA	TRUE	0.935484	FALSE	NA	TRUE	1	FALSE	NA	TRUE	0.930233	FALSE	NA	TRUE	0.954545	FALSE	NA	TRUE	0.875	FALSE	NA
ENSG00000127463	EMC1	NA	65.7368	TRUE	1	FALSE	NA	TRUE	0.967742	FALSE	NA	TRUE	1	FALSE	NA	TRUE	0.961538	FALSE	NA	TRUE	1	FALSE	NA	TRUE	0.941536	FALSE	NA
ENSG00000053372	MRTO4	NA	52.2593	TRUE	1	FALSE	NA	TRUE	0.974359	FALSE	NA	TRUE	1	FALSE	NA	TRUE	1	FALSE	NA	TRUE	1	FALSE	NA	TRUE	0.968805	FALSE	NA
ENSG00000162482	AKR7A3	NA	20.7835	FALSE	NA	FALSE	NA	FALSE	NA	FALSE	NA	FALSE	NA	FALSE	NA	FALSE	NA	FALSE	NA	FALSE	NA	FALSE	NA	FALSE	NA	FALSE	NA
ENSG00000053371	AKR7A2	NA	42.5342	TRUE	0.986679	FALSE	NA	TRUE	1	FALSE	NA	TRUE	1	FALSE	NA	TRUE	0.986679	FALSE	NA	TRUE	0.973577	FALSE	NA	TRUE	0.980867	FALSE	NA
ENSG00000040487	PQLC2	NA	37.028	FALSE	NA	FALSE	NA	FALSE	NA	FALSE	NA	FALSE	NA	FALSE	NA	FALSE	NA	FALSE	NA	FALSE	NA	FALSE	NA	TRUE	0.979592	FALSE	NA
ENSG00000077549	CAPZB	NA	140.335	TRUE	0.548387	TRUE	686	TRUE	0.548387	TRUE	1019	TRUE	0.511509	TRUE	685	TRUE	0.488667	TRUE	725	TRUE	0.474405	TRUE	983	TRUE	0.508508	TRUE	1212.5
ENSG00000235185	AL031727.2	NA	11.8729	FALSE	NA	FALSE	NA	FALSE	NA	FALSE	NA	FALSE	NA	FALSE	NA	FALSE	NA	FALSE	NA	FALSE	NA	FALSE	NA	FALSE	NA	FALSE	NA
ENSG00000158747	NBL1	NA	32.5292	TRUE	1	FALSE	NA	TRUE	0.996053	FALSE	NA	TRUE	1	FALSE	NA	FALSE	NA	FALSE	NA	FALSE	NA	FALSE	NA	TRUE	0.993237	FALSE	NA
ENSG00000158748	HTR6	NA	24.8218	FALSE	NA	FALSE	NA	FALSE	NA	FALSE	NA	FALSE	NA	FALSE	NA	FALSE	NA	FALSE	NA	FALSE	NA	FALSE	NA	FALSE	NA	FALSE	NA
ENSG00000162542	TMCO4	NA	38.8815	TRUE	0.992827	FALSE	NA	TRUE	0.991447	FALSE	NA	FALSE	NA	FALSE	NA	TRUE	0.990866	FALSE	NA	TRUE	0.992827	FALSE	NA	TRUE	0.992801	FALSE	NA
ENSG00000169914	OTUD3	NA	93.539	TRUE	0.9375	FALSE	NA	TRUE	0.935484	FALSE	NA	TRUE	0.944444	FALSE	NA	TRUE	0.961538	FALSE	NA	TRUE	0.954545	FALSE	NA	TRUE	0.924745	FALSE	NA
ENSG00000127472	PLA2G5	NA	19.0504	FALSE	NA	FALSE	NA	FALSE	NA	FALSE	NA	FALSE	NA	FALSE	NA	FALSE	NA	FALSE	NA	FALSE	NA	FALSE	NA	FALSE	NA	FALSE	NA
ENSG00000187980	PLA2G2C	NA	10.8664	FALSE	NA	FALSE	NA	FALSE	NA	FALSE	NA	FALSE	NA	FALSE	NA	FALSE	NA	FALSE	NA	FALSE	NA	FALSE	NA	FALSE	NA	FALSE	NA
ENSG00000225986	UBXN10-AS1	NA	5.19024	FALSE	NA	FALSE	NA	FALSE	NA	FALSE	NA	FALSE	NA	FALSE	NA	FALSE	NA	FALSE	NA	FALSE	NA	FALSE	NA	FALSE	NA	FALSE	NA
ENSG00000162543	UBXN10	NA	16.6773	FALSE	NA	FALSE	NA	FALSE	NA	FALSE	NA	FALSE	NA	FALSE	NA	FALSE	NA	FALSE	NA	FALSE	NA	FALSE	NA	FALSE	NA	FALSE	NA
ENSG00000158816	VWA5B1	NA	10.874	FALSE	NA	FALSE	NA	FALSE	NA	FALSE	NA	FALSE	NA	FALSE	NA	FALSE	NA	FALSE	NA	FALSE	NA	FALSE	NA	FALSE	NA	FALSE	NA
ENSG00000226664	AL020998.1	NA	8.46601	FALSE	NA	FALSE	NA	FALSE	NA	FALSE	NA	FALSE	NA	FALSE	NA	FALSE	NA	FALSE	NA	FALSE	NA	FALSE	NA	FALSE	NA	FALSE	NA
ENSG00000236963	LINC01141	NA	39.1333	TRUE	1	FALSE	NA	TRUE	1	FALSE	NA	TRUE	1	FALSE	NA	TRUE	1	FALSE	NA	TRUE	1	FALSE	NA	TRUE	0.996291	FALSE	NA
ENSG00000162545	CAMK2N1	NA	88.7877	TRUE	0.95122	FALSE	NA	TRUE	0.967742	FALSE	NA	TRUE	0.912371	FALSE	NA	TRUE	0.931616	FALSE	NA	TRUE	0.954545	FALSE	NA	TRUE	0.899235	FALSE	NA
ENSG00000090432	MUL1	NA	37.6548	FALSE	NA	FALSE	NA	FALSE	NA	FALSE	NA	TRUE	1	FALSE	NA	TRUE	1	FALSE	NA	FALSE	NA	FALSE	NA	FALSE	NA	FALSE	NA
ENSG00000183114	FAM43B	NA	21.4852	FALSE	NA	FALSE	NA	FALSE	NA	FALSE	NA	FALSE	NA	FALSE	NA	FALSE	NA	FALSE	NA	FALSE	NA	FALSE	NA	FALSE	NA	FALSE	NA
ENSG00000158825	CDA	NA	11.8203	FALSE	NA	FALSE	NA	FALSE	NA	FALSE	NA	FALSE	NA	FALSE	NA	FALSE	NA	FALSE	NA	FALSE	NA	FALSE	NA	FALSE	NA	FALSE	NA
ENSG00000158828	PINK1	NA	72.0987	TRUE	1	FALSE	NA	TRUE	0.967742	FALSE	NA	TRUE	1	FALSE	NA	TRUE	1	FALSE	NA	TRUE	1	FALSE	NA	TRUE	0.938776	FALSE	NA
ENSG00000117242	PINK1-AS	NA	19.4135	FALSE	NA	FALSE	NA	FALSE	NA	FALSE	NA	FALSE	NA	FALSE	NA	FALSE	NA	FALSE	NA	FALSE	NA	FALSE	NA	FALSE	NA	FALSE	NA
ENSG00000244038	DDOST	NA	52.1541	TRUE	0.96875	FALSE	NA	TRUE	0.940296	FALSE	NA	TRUE	1	FALSE	NA	TRUE	0.929973	FALSE	NA	TRUE	0.954545	FALSE	NA	TRUE	0.943878	FALSE	NA
ENSG00000117245	KIF17	NA	62.5564	TRUE	1	FALSE	NA	FALSE	NA	FALSE	NA	TRUE	1	FALSE	NA	FALSE	NA	FALSE	NA	TRUE	1	FALSE	NA	TRUE	0.996291	FALSE	NA
ENSG00000189410	SH2D5	NA	47.0694	FALSE	NA	FALSE	NA	FALSE	NA	FALSE	NA	FALSE	NA	FALSE	NA	FALSE	NA	FALSE	NA	TRUE	1	FALSE	NA	FALSE	NA	FALSE	NA
ENSG00000127483	HP1BP3	NA	156.336	TRUE	0.538363	TRUE	796	TRUE	0.483871	TRUE	694.5	TRUE	0.7	TRUE	524	TRUE	0.615385	TRUE	747	TRUE	0.390244	TRUE	796	TRUE	0.427784	TRUE	816
ENSG00000075151	EIF4G3	NA	262.659	TRUE	0.258065	TRUE	864	TRUE	0.290323	TRUE	1117	TRUE	0.333333	TRUE	639	TRUE	0.209302	TRUE	1049	TRUE	0.136364	TRUE	1493	TRUE	0.157663	TRUE	1601
ENSG00000117298	ECE1	NA	75.1193	TRUE	0.987805	FALSE	NA	TRUE	0.974315	FALSE	NA	TRUE	0.987113	FALSE	NA	TRUE	0.986679	FALSE	NA	TRUE	1	FALSE	NA	TRUE	0.985969	FALSE	NA
ENSG00000142794	NBPF3	NA	73.2945	TRUE	0.96875	FALSE	NA	TRUE	0.939212	FALSE	NA	TRUE	1	FALSE	NA	TRUE	0.933393	FALSE	NA	TRUE	0.954545	FALSE	NA	TRUE	0.94898	FALSE	NA
ENSG00000162551	ALPL	NA	18.3485	FALSE	NA	FALSE	NA	FALSE	NA	FALSE	NA	FALSE	NA	FALSE	NA	FALSE	NA	FALSE	NA	FALSE	NA	FALSE	NA	FALSE	NA	FALSE	NA
ENSG00000233431	AL359815.1	NA	8.24478	FALSE	NA	FALSE	NA	FALSE	NA	FALSE	NA	FALSE	NA	FALSE	NA	FALSE	NA	FALSE	NA	FALSE	NA	FALSE	NA	FALSE	NA	FALSE	NA
ENSG00000076864	RAP1GAP	NA	103.816	TRUE	0.991119	FALSE	NA	TRUE	0.973459	FALSE	NA	TRUE	1	FALSE	NA	TRUE	1	FALSE	NA	TRUE	0.954545	FALSE	NA	TRUE	0.97449	FALSE	NA
ENSG00000090686	USP48	NA	155.214	TRUE	0.677419	TRUE	699	TRUE	0.677419	TRUE	1088	TRUE	0.777778	FALSE	NA	TRUE	0.581705	TRUE	1010	TRUE	0.589431	TRUE	1343	TRUE	0.593112	TRUE	1482
ENSG00000187942	LDLRAD2	NA	9.1609	FALSE	NA	FALSE	NA	FALSE	NA	FALSE	NA	FALSE	NA	FALSE	NA	FALSE	NA	FALSE	NA	FALSE	NA	FALSE	NA	FALSE	NA	FALSE	NA
ENSG00000142798	HSPG2	NA	28.3647	FALSE	NA	FALSE	NA	TRUE	1	FALSE	NA	TRUE	1	FALSE	NA	TRUE	0.989343	FALSE	NA	FALSE	NA	FALSE	NA	FALSE	NA	FALSE	NA
ENSG00000219073	CELA3B	NA	8.6702	FALSE	NA	FALSE	NA	FALSE	NA	FALSE	NA	FALSE	NA	FALSE	NA	FALSE	NA	FALSE	NA	FALSE	NA	FALSE	NA	FALSE	NA	FALSE	NA
ENSG00000070831	CDC42	NA	114.23	TRUE	0.815857	FALSE	NA	TRUE	0.679441	TRUE	134.5	TRUE	0.815857	FALSE	NA	TRUE	0.71453	TRUE	162.5	TRUE	0.683348	TRUE	548	TRUE	0.7828	FALSE	NA
ENSG00000271840	AL031281.2	NA	8.43312	FALSE	NA	FALSE	NA	FALSE	NA	FALSE	NA	FALSE	NA	FALSE	NA	FALSE	NA	FALSE	NA	FALSE	NA	FALSE	NA	FALSE	NA	FALSE	NA
ENSG00000162552	WNT4	NA	13.2737	FALSE	NA	FALSE	NA	FALSE	NA	FALSE	NA	FALSE	NA	FALSE	NA	FALSE	NA	FALSE	NA	FALSE	NA	FALSE	NA	FALSE	NA	FALSE	NA
ENSG00000184677	ZBTB40	NA	62.9928	TRUE	1	FALSE	NA	TRUE	1	FALSE	NA	TRUE	1	FALSE	NA	TRUE	0.884615	FALSE	NA	TRUE	0.863636	FALSE	NA	TRUE	0.868237	FALSE	NA
ENSG00000070886	EPHA8	NA	22.9134	FALSE	NA	FALSE	NA	FALSE	NA	FALSE	NA	FALSE	NA	FALSE	NA	FALSE	NA	FALSE	NA	FALSE	NA	FALSE	NA	FALSE	NA	FALSE	NA
ENSG00000173372	C1QA	NA	14.6961	FALSE	NA	FALSE	NA	FALSE	NA	FALSE	NA	FALSE	NA	FALSE	NA	TRUE	1	FALSE	NA	FALSE	NA	FALSE	NA	FALSE	NA	FALSE	NA
ENSG00000159189	C1QC	NA	18.3471	FALSE	NA	FALSE	NA	FALSE	NA	FALSE	NA	FALSE	NA	FALSE	NA	TRUE	1	FALSE	NA	FALSE	NA	FALSE	NA	FALSE	NA	FALSE	NA
ENSG00000173369	C1QB	NA	20.6016	FALSE	NA	FALSE	NA	TRUE	1	FALSE	NA	FALSE	NA	FALSE	NA	TRUE	1	FALSE	NA	FALSE	NA	FALSE	NA	FALSE	NA	FALSE	NA
ENSG00000133216	EPHB2	NA	92.571	TRUE	1	FALSE	NA	TRUE	1	FALSE	NA	TRUE	1	FALSE	NA	TRUE	1	FALSE	NA	TRUE	0.865471	FALSE	NA	TRUE	0.889133	FALSE	NA
ENSG00000227868	TEX46	NA	17.5121	FALSE	NA	FALSE	NA	FALSE	NA	FALSE	NA	FALSE	NA	FALSE	NA	FALSE	NA	FALSE	NA	FALSE	NA	FALSE	NA	FALSE	NA	FALSE	NA
ENSG00000004487	KDM1A	NA	118.214	TRUE	0.893939	FALSE	NA	TRUE	0.870968	FALSE	NA	TRUE	0.9	FALSE	NA	TRUE	0.961538	FALSE	NA	TRUE	0.81252	FALSE	NA	TRUE	0.839442	FALSE	NA
ENSG00000240553	AL031428.1	NA	47.389	TRUE	0.985362	FALSE	NA	TRUE	0.985362	FALSE	NA	TRUE	1	FALSE	NA	TRUE	0.976488	FALSE	NA	TRUE	0.973427	FALSE	NA	TRUE	0.984293	FALSE	NA
ENSG00000169641	LUZP1	NA	115.464	TRUE	0.970737	FALSE	NA	TRUE	0.969079	FALSE	NA	TRUE	1	FALSE	NA	TRUE	0.970737	FALSE	NA	TRUE	0.962667	FALSE	NA	TRUE	0.953534	FALSE	NA
ENSG00000179546	HTR1D	NA	13.0008	FALSE	NA	FALSE	NA	FALSE	NA	FALSE	NA	FALSE	NA	FALSE	NA	FALSE	NA	FALSE	NA	FALSE	NA	FALSE	NA	FALSE	NA	FALSE	NA
ENSG00000261326	LINC01355	NA	49.5062	TRUE	1	FALSE	NA	TRUE	1	FALSE	NA	TRUE	1	FALSE	NA	TRUE	1	FALSE	NA	TRUE	1	FALSE	NA	TRUE	0.957908	FALSE	NA
ENSG00000284726	AL109936.6	NA	19.6143	FALSE	NA	FALSE	NA	FALSE	NA	FALSE	NA	FALSE	NA	FALSE	NA	FALSE	NA	FALSE	NA	FALSE	NA	FALSE	NA	FALSE	NA	FALSE	NA
ENSG00000125944	HNRNPR	NA	112.914	TRUE	0.736573	TRUE	284	TRUE	0.619007	TRUE	895	TRUE	0.777778	FALSE	NA	TRUE	0.660684	TRUE	752.5	TRUE	0.638211	TRUE	1141	TRUE	0.665932	TRUE	1185.5
ENSG00000125945	ZNF436	NA	30.5183	FALSE	NA	FALSE	NA	FALSE	NA	FALSE	NA	FALSE	NA	FALSE	NA	FALSE	NA	FALSE	NA	FALSE	NA	FALSE	NA	FALSE	NA	FALSE	NA
ENSG00000249087	ZNF436-AS1	NA	33.6556	FALSE	NA	FALSE	NA	FALSE	NA	FALSE	NA	FALSE	NA	FALSE	NA	FALSE	NA	FALSE	NA	TRUE	1	FALSE	NA	FALSE	NA	FALSE	NA
ENSG00000204219	TCEA3	NA	28.71	FALSE	NA	FALSE	NA	TRUE	1	FALSE	NA	FALSE	NA	FALSE	NA	FALSE	NA	FALSE	NA	FALSE	NA	FALSE	NA	TRUE	0.991071	FALSE	NA
ENSG00000088280	ASAP3	NA	40.6699	TRUE	1	FALSE	NA	TRUE	1	FALSE	NA	TRUE	1	FALSE	NA	TRUE	1	FALSE	NA	TRUE	1	FALSE	NA	TRUE	0.983418	FALSE	NA
ENSG00000117318	ID3	NA	3.2848	FALSE	NA	FALSE	NA	FALSE	NA	FALSE	NA	FALSE	NA	FALSE	NA	FALSE	NA	FALSE	NA	FALSE	NA	FALSE	NA	FALSE	NA	FALSE	NA
ENSG00000197880	MDS2	NA	17.216	FALSE	NA	FALSE	NA	FALSE	NA	FALSE	NA	FALSE	NA	FALSE	NA	FALSE	NA	FALSE	NA	FALSE	NA	FALSE	NA	FALSE	NA	FALSE	NA
ENSG00000142676	RPL11	NA	46.5883	TRUE	0.882199	FALSE	NA	TRUE	0.858059	FALSE	NA	TRUE	0.944444	FALSE	NA	TRUE	0.776387	FALSE	NA	TRUE	0.863636	FALSE	NA	TRUE	0.882199	FALSE	NA
ENSG00000011007	ELOA	NA	49.2817	TRUE	0.935567	FALSE	NA	TRUE	0.948718	FALSE	NA	TRUE	1	FALSE	NA	TRUE	0.961538	FALSE	NA	TRUE	0.912602	FALSE	NA	TRUE	0.923925	FALSE	NA
ENSG00000236810	ELOA-AS1	NA	75.7295	TRUE	0.9375	FALSE	NA	TRUE	0.890411	FALSE	NA	TRUE	1	FALSE	NA	TRUE	0.920071	FALSE	NA	TRUE	0.918699	FALSE	NA	TRUE	0.927296	FALSE	NA
ENSG00000057757	PITHD1	NA	62.6316	TRUE	0.97	FALSE	NA	TRUE	0.974359	FALSE	NA	TRUE	1	FALSE	NA	TRUE	0.953488	FALSE	NA	TRUE	0.955285	FALSE	NA	TRUE	0.955357	FALSE	NA
ENSG00000011009	LYPLA2	NA	36.1274	FALSE	NA	FALSE	NA	FALSE	NA	FALSE	NA	FALSE	NA	FALSE	NA	FALSE	NA	FALSE	NA	TRUE	1	FALSE	NA	FALSE	NA	FALSE	NA
ENSG00000117308	GALE	NA	40.6557	FALSE	NA	FALSE	NA	FALSE	NA	FALSE	NA	TRUE	1	FALSE	NA	FALSE	NA	FALSE	NA	TRUE	0.987284	FALSE	NA	TRUE	0.988656	FALSE	NA
ENSG00000117305	HMGCL	NA	59.5302	TRUE	0.954545	FALSE	NA	TRUE	0.967742	FALSE	NA	TRUE	1	FALSE	NA	TRUE	0.961538	FALSE	NA	TRUE	0.909091	FALSE	NA	TRUE	0.879799	FALSE	NA
ENSG00000179163	FUCA1	NA	39.3934	TRUE	0.99	FALSE	NA	TRUE	1	FALSE	NA	TRUE	0.97954	FALSE	NA	TRUE	1	FALSE	NA	FALSE	NA	FALSE	NA	TRUE	0.972077	FALSE	NA
ENSG00000188822	CNR2	NA	15.6621	FALSE	NA	FALSE	NA	FALSE	NA	FALSE	NA	FALSE	NA	FALSE	NA	FALSE	NA	FALSE	NA	FALSE	NA	FALSE	NA	FALSE	NA	FALSE	NA
ENSG00000189266	PNRC2	NA	40.7836	TRUE	0.96875	FALSE	NA	TRUE	0.974359	FALSE	NA	TRUE	1	FALSE	NA	TRUE	0.938462	FALSE	NA	TRUE	0.954545	FALSE	NA	TRUE	0.943063	FALSE	NA
ENSG00000188529	SRSF10	NA	109.68	TRUE	0.787879	FALSE	NA	TRUE	0.774194	FALSE	NA	TRUE	0.777778	FALSE	NA	TRUE	0.807692	FALSE	NA	TRUE	0.727273	TRUE	230	TRUE	0.742347	TRUE	63
ENSG00000225315	AL591178.1	NA	10.1784	FALSE	NA	FALSE	NA	FALSE	NA	FALSE	NA	FALSE	NA	FALSE	NA	FALSE	NA	FALSE	NA	FALSE	NA	FALSE	NA	FALSE	NA	FALSE	NA
ENSG00000142661	MYOM3	NA	7.85875	FALSE	NA	FALSE	NA	FALSE	NA	FALSE	NA	FALSE	NA	FALSE	NA	FALSE	NA	FALSE	NA	FALSE	NA	FALSE	NA	FALSE	NA	FALSE	NA
ENSG00000185436	IFNLR1	NA	25.9591	FALSE	NA	FALSE	NA	FALSE	NA	FALSE	NA	FALSE	NA	FALSE	NA	FALSE	NA	FALSE	NA	FALSE	NA	FALSE	NA	FALSE	NA	FALSE	NA
ENSG00000230023	AL590683.1	NA	14.3621	FALSE	NA	FALSE	NA	FALSE	NA	FALSE	NA	FALSE	NA	FALSE	NA	FALSE	NA	FALSE	NA	FALSE	NA	FALSE	NA	FALSE	NA	FALSE	NA
ENSG00000232298	AL138902.1	NA	7.21599	FALSE	NA	FALSE	NA	FALSE	NA	FALSE	NA	FALSE	NA	FALSE	NA	FALSE	NA	FALSE	NA	FALSE	NA	FALSE	NA	FALSE	NA	FALSE	NA
ENSG00000158055	GRHL3	NA	8.78442	FALSE	NA	FALSE	NA	FALSE	NA	FALSE	NA	FALSE	NA	FALSE	NA	FALSE	NA	FALSE	NA	FALSE	NA	FALSE	NA	FALSE	NA	FALSE	NA
ENSG00000001460	STPG1	NA	50.2293	TRUE	1	FALSE	NA	TRUE	1	FALSE	NA	TRUE	1	FALSE	NA	TRUE	1	FALSE	NA	TRUE	1	FALSE	NA	TRUE	0.965561	FALSE	NA
ENSG00000001461	NIPAL3	NA	90.7112	TRUE	0.96875	FALSE	NA	TRUE	0.897436	FALSE	NA	TRUE	1	FALSE	NA	TRUE	0.883721	FALSE	NA	TRUE	0.954545	FALSE	NA	TRUE	0.863286	FALSE	NA
ENSG00000117602	RCAN3	NA	37.2919	TRUE	1	FALSE	NA	TRUE	1	FALSE	NA	TRUE	1	FALSE	NA	TRUE	0.99284	FALSE	NA	TRUE	1	FALSE	NA	TRUE	0.986828	FALSE	NA
ENSG00000264443	AL445686.2	NA	9.37314	FALSE	NA	FALSE	NA	FALSE	NA	FALSE	NA	FALSE	NA	FALSE	NA	FALSE	NA	FALSE	NA	FALSE	NA	FALSE	NA	FALSE	NA	FALSE	NA
ENSG00000184454	NCMAP	NA	21.5872	FALSE	NA	FALSE	NA	FALSE	NA	FALSE	NA	FALSE	NA	FALSE	NA	FALSE	NA	FALSE	NA	FALSE	NA	FALSE	NA	FALSE	NA	FALSE	NA
ENSG00000133226	SRRM1	NA	100.663	TRUE	0.833333	FALSE	NA	TRUE	0.806452	FALSE	NA	TRUE	0.888889	FALSE	NA	TRUE	0.846154	FALSE	NA	TRUE	0.681818	TRUE	1237	TRUE	0.584184	TRUE	1184
ENSG00000169504	CLIC4	NA	74.8137	TRUE	0.969697	FALSE	NA	TRUE	0.967742	FALSE	NA	TRUE	0.945876	FALSE	NA	TRUE	1	FALSE	NA	TRUE	0.948763	FALSE	NA	TRUE	0.952806	FALSE	NA
ENSG00000020633	RUNX3	NA	6.48689	FALSE	NA	FALSE	NA	FALSE	NA	FALSE	NA	FALSE	NA	FALSE	NA	FALSE	NA	FALSE	NA	FALSE	NA	FALSE	NA	FALSE	NA	FALSE	NA
ENSG00000233755	AL050344.1	NA	10.5206	FALSE	NA	FALSE	NA	FALSE	NA	FALSE	NA	FALSE	NA	FALSE	NA	FALSE	NA	FALSE	NA	FALSE	NA	FALSE	NA	FALSE	NA	FALSE	NA
ENSG00000117614	SYF2	NA	43.9309	TRUE	0.953752	FALSE	NA	TRUE	0.974359	FALSE	NA	TRUE	1	FALSE	NA	TRUE	0.946714	FALSE	NA	TRUE	0.954545	FALSE	NA	TRUE	0.953752	FALSE	NA
ENSG00000117616	RSRP1	NA	168.436	TRUE	0.548387	TRUE	372	TRUE	0.548387	TRUE	204	TRUE	0.43299	TRUE	448	TRUE	0.576923	TRUE	187	TRUE	0.363636	TRUE	876	TRUE	0.428883	TRUE	580
ENSG00000272432	AL031432.3	NA	9.88568	FALSE	NA	FALSE	NA	FALSE	NA	FALSE	NA	FALSE	NA	FALSE	NA	FALSE	NA	FALSE	NA	FALSE	NA	FALSE	NA	FALSE	NA	FALSE	NA
ENSG00000187010	RHD	NA	31.1712	FALSE	NA	FALSE	NA	FALSE	NA	FALSE	NA	FALSE	NA	FALSE	NA	FALSE	NA	FALSE	NA	TRUE	1	FALSE	NA	FALSE	NA	FALSE	NA
ENSG00000183726	TMEM50A	NA	81.3765	TRUE	0.917526	FALSE	NA	TRUE	0.897436	FALSE	NA	TRUE	1	FALSE	NA	TRUE	0.87833	FALSE	NA	TRUE	0.884146	FALSE	NA	TRUE	0.904079	FALSE	NA
ENSG00000188672	RHCE	NA	37.1647	FALSE	NA	FALSE	NA	FALSE	NA	FALSE	NA	FALSE	NA	FALSE	NA	FALSE	NA	FALSE	NA	TRUE	1	FALSE	NA	FALSE	NA	FALSE	NA
ENSG00000204178	MACO1	NA	128.69	TRUE	0.804348	FALSE	NA	TRUE	0.794872	FALSE	NA	TRUE	0.888889	FALSE	NA	TRUE	0.77265	FALSE	NA	TRUE	0.772727	FALSE	NA	TRUE	0.797133	FALSE	NA
ENSG00000157978	LDLRAP1	NA	44.7699	TRUE	0.996427	FALSE	NA	TRUE	0.989092	FALSE	NA	TRUE	1	FALSE	NA	TRUE	0.976134	FALSE	NA	TRUE	0.996427	FALSE	NA	TRUE	0.991948	FALSE	NA
ENSG00000225643	AL606491.1	NA	11.4968	FALSE	NA	FALSE	NA	FALSE	NA	FALSE	NA	FALSE	NA	FALSE	NA	FALSE	NA	FALSE	NA	FALSE	NA	FALSE	NA	FALSE	NA	FALSE	NA
ENSG00000117643	MAN1C1	NA	98.8282	TRUE	1	FALSE	NA	TRUE	1	FALSE	NA	TRUE	0.888889	FALSE	NA	TRUE	0.852165	FALSE	NA	TRUE	0.878071	FALSE	NA	TRUE	0.860602	FALSE	NA
ENSG00000233478	AL031280.1	NA	26.7527	FALSE	NA	FALSE	NA	FALSE	NA	FALSE	NA	FALSE	NA	FALSE	NA	FALSE	NA	FALSE	NA	FALSE	NA	FALSE	NA	FALSE	NA	FALSE	NA
ENSG00000162430	SELENON	NA	40.8508	FALSE	NA	FALSE	NA	FALSE	NA	FALSE	NA	FALSE	NA	FALSE	NA	FALSE	NA	FALSE	NA	FALSE	NA	FALSE	NA	FALSE	NA	FALSE	NA
ENSG00000255054	AL020996.2	NA	8.37995	FALSE	NA	FALSE	NA	FALSE	NA	FALSE	NA	FALSE	NA	FALSE	NA	FALSE	NA	FALSE	NA	FALSE	NA	FALSE	NA	FALSE	NA	FALSE	NA
ENSG00000228172	AL020996.1	NA	17.6941	FALSE	NA	FALSE	NA	FALSE	NA	FALSE	NA	FALSE	NA	FALSE	NA	FALSE	NA	FALSE	NA	FALSE	NA	FALSE	NA	FALSE	NA	FALSE	NA
ENSG00000117640	MTFR1L	NA	56.1275	TRUE	1	FALSE	NA	TRUE	1	FALSE	NA	TRUE	1	FALSE	NA	TRUE	1	FALSE	NA	TRUE	0.930894	FALSE	NA	TRUE	0.961735	FALSE	NA
ENSG00000127423	AUNIP	NA	26.2699	FALSE	NA	FALSE	NA	FALSE	NA	FALSE	NA	FALSE	NA	FALSE	NA	FALSE	NA	FALSE	NA	FALSE	NA	FALSE	NA	FALSE	NA	FALSE	NA
ENSG00000236528	AL033528.2	NA	19.3607	FALSE	NA	FALSE	NA	FALSE	NA	FALSE	NA	FALSE	NA	FALSE	NA	FALSE	NA	FALSE	NA	FALSE	NA	FALSE	NA	FALSE	NA	FALSE	NA
ENSG00000182749	PAQR7	NA	46.1615	TRUE	1	FALSE	NA	FALSE	NA	FALSE	NA	TRUE	1	FALSE	NA	FALSE	NA	FALSE	NA	FALSE	NA	FALSE	NA	TRUE	0.98582	FALSE	NA
ENSG00000117632	STMN1	NA	79.0556	TRUE	0.98	FALSE	NA	TRUE	1	FALSE	NA	TRUE	1	FALSE	NA	TRUE	0.976744	FALSE	NA	TRUE	0.965447	FALSE	NA	TRUE	0.936224	FALSE	NA
ENSG00000158006	PAFAH2	NA	48.3304	TRUE	1	FALSE	NA	TRUE	1	FALSE	NA	TRUE	1	FALSE	NA	TRUE	0.976744	FALSE	NA	TRUE	0.954545	FALSE	NA	TRUE	0.92602	FALSE	NA
ENSG00000158008	EXTL1	NA	46.3813	FALSE	NA	FALSE	NA	FALSE	NA	FALSE	NA	TRUE	1	FALSE	NA	FALSE	NA	FALSE	NA	FALSE	NA	FALSE	NA	TRUE	0.998724	FALSE	NA
ENSG00000158014	SLC30A2	NA	6.09995	FALSE	NA	FALSE	NA	FALSE	NA	FALSE	NA	FALSE	NA	FALSE	NA	FALSE	NA	FALSE	NA	FALSE	NA	FALSE	NA	FALSE	NA	FALSE	NA
ENSG00000158022	TRIM63	NA	7.83964	FALSE	NA	FALSE	NA	FALSE	NA	FALSE	NA	FALSE	NA	FALSE	NA	FALSE	NA	FALSE	NA	FALSE	NA	FALSE	NA	FALSE	NA	FALSE	NA
ENSG00000175087	PDIK1L	NA	51.35	TRUE	0.967742	FALSE	NA	TRUE	0.974359	FALSE	NA	TRUE	1	FALSE	NA	TRUE	0.961538	FALSE	NA	TRUE	0.934138	FALSE	NA	TRUE	0.936955	FALSE	NA
ENSG00000197245	FAM110D	NA	7.71377	FALSE	NA	FALSE	NA	FALSE	NA	FALSE	NA	FALSE	NA	FALSE	NA	FALSE	NA	FALSE	NA	FALSE	NA	FALSE	NA	FALSE	NA	FALSE	NA
ENSG00000142684	ZNF593	NA	15.7501	FALSE	NA	FALSE	NA	FALSE	NA	FALSE	NA	FALSE	NA	FALSE	NA	FALSE	NA	FALSE	NA	FALSE	NA	FALSE	NA	FALSE	NA	FALSE	NA
ENSG00000142675	CNKSR1	NA	26.7697	FALSE	NA	FALSE	NA	FALSE	NA	FALSE	NA	FALSE	NA	FALSE	NA	FALSE	NA	FALSE	NA	FALSE	NA	FALSE	NA	FALSE	NA	FALSE	NA
ENSG00000130695	CEP85	NA	74.911	TRUE	1	FALSE	NA	TRUE	1	FALSE	NA	TRUE	1	FALSE	NA	TRUE	1	FALSE	NA	TRUE	1	FALSE	NA	TRUE	0.940463	FALSE	NA
ENSG00000142669	SH3BGRL3	NA	33.6228	FALSE	NA	FALSE	NA	FALSE	NA	FALSE	NA	FALSE	NA	FALSE	NA	TRUE	0.96778	FALSE	NA	FALSE	NA	FALSE	NA	FALSE	NA	FALSE	NA
ENSG00000158062	UBXN11	NA	47.541	FALSE	NA	FALSE	NA	FALSE	NA	FALSE	NA	FALSE	NA	FALSE	NA	FALSE	NA	FALSE	NA	TRUE	0.989403	FALSE	NA	FALSE	NA	FALSE	NA
ENSG00000169442	CD52	NA	8.80808	FALSE	NA	FALSE	NA	FALSE	NA	FALSE	NA	FALSE	NA	FALSE	NA	FALSE	NA	FALSE	NA	FALSE	NA	FALSE	NA	FALSE	NA	FALSE	NA
ENSG00000176092	CRYBG2	NA	10.5623	FALSE	NA	FALSE	NA	FALSE	NA	FALSE	NA	FALSE	NA	FALSE	NA	FALSE	NA	FALSE	NA	FALSE	NA	FALSE	NA	FALSE	NA	FALSE	NA
ENSG00000117682	DHDDS	NA	87.4283	TRUE	0.939394	FALSE	NA	TRUE	0.935484	FALSE	NA	TRUE	1	FALSE	NA	TRUE	0.923077	FALSE	NA	TRUE	0.8955	FALSE	NA	TRUE	0.908813	FALSE	NA
ENSG00000225891	AL513365.2	NA	15.4292	FALSE	NA	FALSE	NA	FALSE	NA	FALSE	NA	FALSE	NA	FALSE	NA	FALSE	NA	FALSE	NA	FALSE	NA	FALSE	NA	FALSE	NA	FALSE	NA
ENSG00000198830	HMGN2	NA	56.0661	TRUE	0.967742	FALSE	NA	TRUE	0.967742	FALSE	NA	TRUE	0.944444	FALSE	NA	TRUE	0.906977	FALSE	NA	TRUE	0.909091	FALSE	NA	TRUE	0.922194	FALSE	NA
ENSG00000117676	RPS6KA1	NA	29.9949	TRUE	1	FALSE	NA	TRUE	1	FALSE	NA	TRUE	1	FALSE	NA	TRUE	0.993162	FALSE	NA	TRUE	0.99636	FALSE	NA	TRUE	0.994487	FALSE	NA
ENSG00000117713	ARID1A	NA	140.769	TRUE	0.53	TRUE	271	TRUE	0.516129	TRUE	221	TRUE	0.722222	TRUE	62	TRUE	0.627907	TRUE	258	TRUE	0.5	TRUE	198	TRUE	0.407286	TRUE	67
ENSG00000060642	PIGV	NA	30.8604	FALSE	NA	FALSE	NA	FALSE	NA	FALSE	NA	FALSE	NA	FALSE	NA	FALSE	NA	FALSE	NA	FALSE	NA	FALSE	NA	FALSE	NA	FALSE	NA
ENSG00000204160	ZDHHC18	NA	75.9232	TRUE	1	FALSE	NA	TRUE	0.989726	FALSE	NA	TRUE	1	FALSE	NA	TRUE	0.987567	FALSE	NA	TRUE	1	FALSE	NA	TRUE	0.989796	FALSE	NA
ENSG00000142751	GPN2	NA	55.6337	TRUE	0.967742	FALSE	NA	TRUE	0.967742	FALSE	NA	TRUE	1	FALSE	NA	TRUE	1	FALSE	NA	TRUE	0.954545	FALSE	NA	TRUE	0.954082	FALSE	NA
ENSG00000198746	GPATCH3	NA	33.2984	FALSE	NA	FALSE	NA	FALSE	NA	FALSE	NA	FALSE	NA	FALSE	NA	FALSE	NA	FALSE	NA	FALSE	NA	FALSE	NA	FALSE	NA	FALSE	NA
ENSG00000090273	NUDC	NA	71.4069	TRUE	1	FALSE	NA	TRUE	1	FALSE	NA	TRUE	1	FALSE	NA	TRUE	0.875666	FALSE	NA	TRUE	0.890244	FALSE	NA	TRUE	0.901786	FALSE	NA
ENSG00000253368	TRNP1	NA	43.8157	FALSE	NA	FALSE	NA	FALSE	NA	FALSE	NA	FALSE	NA	FALSE	NA	FALSE	NA	FALSE	NA	FALSE	NA	FALSE	NA	TRUE	0.998724	FALSE	NA
ENSG00000158246	TENT5B	NA	3.57257	FALSE	NA	FALSE	NA	FALSE	NA	FALSE	NA	FALSE	NA	FALSE	NA	FALSE	NA	FALSE	NA	FALSE	NA	FALSE	NA	FALSE	NA	FALSE	NA
ENSG00000090020	SLC9A1	NA	68.5647	TRUE	0.96875	FALSE	NA	TRUE	0.944901	FALSE	NA	TRUE	1	FALSE	NA	TRUE	0.955853	FALSE	NA	TRUE	1	FALSE	NA	TRUE	0.948953	FALSE	NA
ENSG00000224311	AL590640.1	NA	13.7489	FALSE	NA	FALSE	NA	FALSE	NA	FALSE	NA	FALSE	NA	FALSE	NA	FALSE	NA	FALSE	NA	FALSE	NA	FALSE	NA	FALSE	NA	FALSE	NA
ENSG00000142784	WDTC1	NA	82.5688	TRUE	0.813045	FALSE	NA	TRUE	0.846154	FALSE	NA	TRUE	1	FALSE	NA	TRUE	0.807692	FALSE	NA	TRUE	0.76345	FALSE	NA	TRUE	0.813045	FALSE	NA
ENSG00000186501	TMEM222	NA	58.8339	TRUE	0.96875	FALSE	NA	TRUE	0.922945	FALSE	NA	TRUE	1	FALSE	NA	TRUE	0.937833	FALSE	NA	TRUE	0.954545	FALSE	NA	TRUE	0.92602	FALSE	NA
ENSG00000142765	SYTL1	NA	9.7903	FALSE	NA	FALSE	NA	FALSE	NA	FALSE	NA	FALSE	NA	FALSE	NA	FALSE	NA	FALSE	NA	FALSE	NA	FALSE	NA	FALSE	NA	FALSE	NA
ENSG00000142733	MAP3K6	NA	12.4522	FALSE	NA	FALSE	NA	FALSE	NA	FALSE	NA	FALSE	NA	FALSE	NA	FALSE	NA	FALSE	NA	FALSE	NA	FALSE	NA	FALSE	NA	FALSE	NA
ENSG00000181773	GPR3	NA	15.6005	FALSE	NA	FALSE	NA	FALSE	NA	FALSE	NA	FALSE	NA	FALSE	NA	FALSE	NA	FALSE	NA	FALSE	NA	FALSE	NA	FALSE	NA	FALSE	NA
ENSG00000158195	WASF2	NA	105.291	TRUE	0.651551	TRUE	647	TRUE	0.553804	TRUE	693	TRUE	0.647468	TRUE	562	TRUE	0.730769	TRUE	731	TRUE	0.573991	TRUE	910	TRUE	0.641054	TRUE	841
ENSG00000241169	FO393419.2	NA	10.4863	FALSE	NA	FALSE	NA	FALSE	NA	FALSE	NA	FALSE	NA	FALSE	NA	FALSE	NA	FALSE	NA	FALSE	NA	FALSE	NA	FALSE	NA	FALSE	NA
ENSG00000237429	BX293535.1	NA	7.15298	FALSE	NA	FALSE	NA	FALSE	NA	FALSE	NA	FALSE	NA	FALSE	NA	FALSE	NA	FALSE	NA	FALSE	NA	FALSE	NA	FALSE	NA	FALSE	NA
ENSG00000126705	AHDC1	NA	103.506	TRUE	0.938772	FALSE	NA	TRUE	0.918914	FALSE	NA	TRUE	1	FALSE	NA	TRUE	0.932003	FALSE	NA	TRUE	0.938702	FALSE	NA	TRUE	0.929756	FALSE	NA
ENSG00000000938	FGR	NA	8.40052	FALSE	NA	FALSE	NA	FALSE	NA	FALSE	NA	FALSE	NA	FALSE	NA	FALSE	NA	FALSE	NA	FALSE	NA	FALSE	NA	FALSE	NA	FALSE	NA
ENSG00000126709	IFI6	NA	33.7537	FALSE	NA	FALSE	NA	TRUE	0.97774	FALSE	NA	FALSE	NA	FALSE	NA	TRUE	1	FALSE	NA	FALSE	NA	FALSE	NA	TRUE	0.979592	FALSE	NA
ENSG00000225886	AL445490.1	NA	10.9602	FALSE	NA	FALSE	NA	FALSE	NA	FALSE	NA	FALSE	NA	FALSE	NA	FALSE	NA	FALSE	NA	FALSE	NA	FALSE	NA	FALSE	NA	FALSE	NA
ENSG00000009780	FAM76A	NA	74.2611	TRUE	0.96875	FALSE	NA	TRUE	0.948718	FALSE	NA	TRUE	1	FALSE	NA	TRUE	0.961538	FALSE	NA	TRUE	1	FALSE	NA	TRUE	0.9375	FALSE	NA
ENSG00000117758	STX12	NA	122.895	TRUE	0.878788	FALSE	NA	TRUE	0.83871	FALSE	NA	TRUE	1	FALSE	NA	TRUE	0.884615	FALSE	NA	TRUE	0.69987	TRUE	612	TRUE	0.746417	TRUE	197
ENSG00000117751	PPP1R8	NA	60.5411	TRUE	0.954545	FALSE	NA	TRUE	0.935484	FALSE	NA	TRUE	1	FALSE	NA	TRUE	0.961538	FALSE	NA	TRUE	0.909091	FALSE	NA	TRUE	0.931122	FALSE	NA
ENSG00000130775	THEMIS2	NA	26.4434	FALSE	NA	FALSE	NA	TRUE	1	FALSE	NA	FALSE	NA	FALSE	NA	TRUE	1	FALSE	NA	FALSE	NA	FALSE	NA	FALSE	NA	FALSE	NA
ENSG00000117748	RPA2	NA	53.6386	TRUE	0.967742	FALSE	NA	TRUE	0.967742	FALSE	NA	TRUE	1	FALSE	NA	TRUE	0.910501	FALSE	NA	TRUE	0.891751	FALSE	NA	TRUE	0.898567	FALSE	NA
ENSG00000130768	SMPDL3B	NA	10.2489	FALSE	NA	FALSE	NA	FALSE	NA	FALSE	NA	FALSE	NA	FALSE	NA	FALSE	NA	FALSE	NA	FALSE	NA	FALSE	NA	FALSE	NA	FALSE	NA
ENSG00000227050	AL512288.1	NA	11.6337	FALSE	NA	FALSE	NA	FALSE	NA	FALSE	NA	FALSE	NA	FALSE	NA	FALSE	NA	FALSE	NA	FALSE	NA	FALSE	NA	FALSE	NA	FALSE	NA
ENSG00000158156	XKR8	NA	21.0005	FALSE	NA	FALSE	NA	FALSE	NA	FALSE	NA	FALSE	NA	FALSE	NA	FALSE	NA	FALSE	NA	FALSE	NA	FALSE	NA	FALSE	NA	FALSE	NA
ENSG00000158161	EYA3	NA	126.519	TRUE	0.806452	FALSE	NA	TRUE	0.806452	FALSE	NA	TRUE	0.888889	FALSE	NA	TRUE	0.769231	FALSE	NA	TRUE	0.636364	TRUE	1434.5	TRUE	0.622382	TRUE	1425
ENSG00000169403	PTAFR	NA	28.1666	TRUE	1	FALSE	NA	TRUE	1	FALSE	NA	TRUE	1	FALSE	NA	TRUE	1	FALSE	NA	FALSE	NA	FALSE	NA	FALSE	NA	FALSE	NA
ENSG00000126698	DNAJC8	NA	66.4203	TRUE	0.984848	FALSE	NA	TRUE	1	FALSE	NA	TRUE	1	FALSE	NA	TRUE	1	FALSE	NA	TRUE	0.909091	FALSE	NA	TRUE	0.912522	FALSE	NA
ENSG00000130770	ATP5IF1	NA	54.6411	TRUE	0.96875	FALSE	NA	TRUE	0.946062	FALSE	NA	TRUE	1	FALSE	NA	TRUE	0.961538	FALSE	NA	TRUE	0.954545	FALSE	NA	TRUE	0.946771	FALSE	NA
ENSG00000270605	AL353622.1	NA	18.7568	FALSE	NA	FALSE	NA	FALSE	NA	FALSE	NA	FALSE	NA	FALSE	NA	FALSE	NA	FALSE	NA	FALSE	NA	FALSE	NA	FALSE	NA	FALSE	NA
ENSG00000130766	SESN2	NA	34.7088	FALSE	NA	FALSE	NA	TRUE	0.983388	FALSE	NA	FALSE	NA	FALSE	NA	FALSE	NA	FALSE	NA	FALSE	NA	FALSE	NA	TRUE	0.986257	FALSE	NA
ENSG00000130772	MED18	NA	18.6333	FALSE	NA	FALSE	NA	FALSE	NA	FALSE	NA	FALSE	NA	FALSE	NA	FALSE	NA	FALSE	NA	FALSE	NA	FALSE	NA	FALSE	NA	FALSE	NA
ENSG00000204138	PHACTR4	NA	134.104	TRUE	0.681818	TRUE	200	TRUE	0.677419	TRUE	89	TRUE	0.666667	TRUE	283.5	TRUE	0.692308	TRUE	219	TRUE	0.590909	TRUE	337	TRUE	0.46301	TRUE	98
ENSG00000180198	RCC1	NA	54.4063	TRUE	1	FALSE	NA	TRUE	1	FALSE	NA	TRUE	1	FALSE	NA	TRUE	0.961538	FALSE	NA	TRUE	0.920606	FALSE	NA	TRUE	0.964719	FALSE	NA
ENSG00000180098	TRNAU1AP	NA	81.6318	TRUE	0.884021	FALSE	NA	TRUE	0.843322	FALSE	NA	TRUE	0.9	FALSE	NA	TRUE	0.923077	FALSE	NA	TRUE	0.863636	FALSE	NA	TRUE	0.832908	FALSE	NA
ENSG00000197989	SNHG12	NA	37.4749	FALSE	NA	FALSE	NA	FALSE	NA	FALSE	NA	FALSE	NA	FALSE	NA	TRUE	0.953488	FALSE	NA	FALSE	NA	FALSE	NA	FALSE	NA	FALSE	NA
ENSG00000120656	TAF12	NA	55.717	TRUE	0.954545	FALSE	NA	TRUE	0.967742	FALSE	NA	TRUE	1	FALSE	NA	TRUE	0.923077	FALSE	NA	TRUE	0.954545	FALSE	NA	TRUE	0.905977	FALSE	NA
ENSG00000188060	RAB42	NA	9.0202	FALSE	NA	FALSE	NA	FALSE	NA	FALSE	NA	FALSE	NA	FALSE	NA	FALSE	NA	FALSE	NA	FALSE	NA	FALSE	NA	FALSE	NA	FALSE	NA
ENSG00000229388	LINC01715	NA	19.4703	FALSE	NA	FALSE	NA	FALSE	NA	FALSE	NA	FALSE	NA	FALSE	NA	FALSE	NA	FALSE	NA	FALSE	NA	FALSE	NA	FALSE	NA	FALSE	NA
ENSG00000270103	AL360012.1	NA	8.86042	FALSE	NA	FALSE	NA	FALSE	NA	FALSE	NA	FALSE	NA	FALSE	NA	FALSE	NA	FALSE	NA	FALSE	NA	FALSE	NA	FALSE	NA	FALSE	NA
ENSG00000162419	GMEB1	NA	58.286	TRUE	0.9375	FALSE	NA	TRUE	0.877961	FALSE	NA	TRUE	1	FALSE	NA	TRUE	0.930233	FALSE	NA	TRUE	0.909091	FALSE	NA	TRUE	0.90096	FALSE	NA
ENSG00000198492	YTHDF2	NA	75.6533	TRUE	0.903226	FALSE	NA	TRUE	0.903226	FALSE	NA	TRUE	0.9	FALSE	NA	TRUE	0.961538	FALSE	NA	TRUE	0.823117	FALSE	NA	TRUE	0.836824	FALSE	NA
ENSG00000116329	OPRD1	NA	49.577	TRUE	1	FALSE	NA	TRUE	1	FALSE	NA	TRUE	1	FALSE	NA	FALSE	NA	FALSE	NA	TRUE	1	FALSE	NA	TRUE	0.994898	FALSE	NA
ENSG00000233427	AL009181.1	NA	10.1549	FALSE	NA	FALSE	NA	FALSE	NA	FALSE	NA	FALSE	NA	FALSE	NA	FALSE	NA	FALSE	NA	FALSE	NA	FALSE	NA	FALSE	NA	FALSE	NA
ENSG00000159023	EPB41	NA	70.4428	TRUE	0.962618	FALSE	NA	TRUE	0.960855	FALSE	NA	TRUE	0.953254	FALSE	NA	TRUE	0.962618	FALSE	NA	TRUE	0.935768	FALSE	NA	TRUE	0.960515	FALSE	NA
ENSG00000253304	TMEM200B	NA	10.7704	FALSE	NA	FALSE	NA	FALSE	NA	FALSE	NA	FALSE	NA	FALSE	NA	FALSE	NA	FALSE	NA	FALSE	NA	FALSE	NA	FALSE	NA	FALSE	NA
ENSG00000225750	AL357500.1	NA	10.0519	FALSE	NA	FALSE	NA	FALSE	NA	FALSE	NA	FALSE	NA	FALSE	NA	FALSE	NA	FALSE	NA	FALSE	NA	FALSE	NA	FALSE	NA	FALSE	NA
ENSG00000116350	SRSF4	NA	127.812	TRUE	0.629363	TRUE	836	TRUE	0.564967	TRUE	959	TRUE	0.6	TRUE	665.5	TRUE	0.730769	TRUE	903	TRUE	0.602706	TRUE	1180	TRUE	0.629363	TRUE	1346
ENSG00000116353	MECR	NA	83.1202	TRUE	0.940722	FALSE	NA	TRUE	0.935484	FALSE	NA	TRUE	1	FALSE	NA	TRUE	0.961538	FALSE	NA	TRUE	0.954545	FALSE	NA	TRUE	0.920918	FALSE	NA
ENSG00000060656	PTPRU	NA	29.3674	TRUE	1	FALSE	NA	TRUE	1	FALSE	NA	TRUE	1	FALSE	NA	FALSE	NA	FALSE	NA	FALSE	NA	FALSE	NA	TRUE	0.992347	FALSE	NA
ENSG00000230523	LINC01756	NA	12.5559	FALSE	NA	FALSE	NA	FALSE	NA	FALSE	NA	FALSE	NA	FALSE	NA	FALSE	NA	FALSE	NA	FALSE	NA	FALSE	NA	FALSE	NA	FALSE	NA
ENSG00000284676	AL645944.2	NA	5.03871	FALSE	NA	FALSE	NA	FALSE	NA	FALSE	NA	FALSE	NA	FALSE	NA	FALSE	NA	FALSE	NA	FALSE	NA	FALSE	NA	FALSE	NA	FALSE	NA
ENSG00000162510	MATN1	NA	9.16583	FALSE	NA	FALSE	NA	FALSE	NA	FALSE	NA	FALSE	NA	FALSE	NA	FALSE	NA	FALSE	NA	FALSE	NA	FALSE	NA	FALSE	NA	FALSE	NA
ENSG00000186056	MATN1-AS1	NA	16.9862	FALSE	NA	FALSE	NA	FALSE	NA	FALSE	NA	FALSE	NA	FALSE	NA	FALSE	NA	FALSE	NA	FALSE	NA	FALSE	NA	FALSE	NA	FALSE	NA
ENSG00000162511	LAPTM5	NA	26.7602	TRUE	1	FALSE	NA	TRUE	1	FALSE	NA	FALSE	NA	FALSE	NA	TRUE	1	FALSE	NA	FALSE	NA	FALSE	NA	TRUE	0.996728	FALSE	NA
ENSG00000229607	AL137027.1	NA	8.44621	FALSE	NA	FALSE	NA	FALSE	NA	FALSE	NA	FALSE	NA	FALSE	NA	FALSE	NA	FALSE	NA	FALSE	NA	FALSE	NA	FALSE	NA	FALSE	NA
ENSG00000223382	LINC01778	NA	7.62748	FALSE	NA	FALSE	NA	FALSE	NA	FALSE	NA	FALSE	NA	FALSE	NA	FALSE	NA	FALSE	NA	FALSE	NA	FALSE	NA	FALSE	NA	FALSE	NA
ENSG00000162512	SDC3	NA	78.0271	TRUE	1	FALSE	NA	TRUE	1	FALSE	NA	TRUE	1	FALSE	NA	TRUE	1	FALSE	NA	TRUE	0.963808	FALSE	NA	TRUE	0.95397	FALSE	NA
ENSG00000134644	PUM1	NA	160.99	TRUE	0.484293	TRUE	404	TRUE	0.451613	TRUE	261	TRUE	0.427681	TRUE	458	TRUE	0.426252	TRUE	417	TRUE	0.442615	TRUE	599	TRUE	0.484293	TRUE	945
ENSG00000084628	NKAIN1	NA	30.8223	TRUE	1	FALSE	NA	TRUE	0.974359	FALSE	NA	TRUE	1	FALSE	NA	TRUE	1	FALSE	NA	TRUE	1	FALSE	NA	TRUE	0.990077	FALSE	NA
ENSG00000060688	SNRNP40	NA	90.7464	TRUE	0.91	FALSE	NA	TRUE	0.935484	FALSE	NA	TRUE	1	FALSE	NA	TRUE	0.930233	FALSE	NA	TRUE	0.863636	FALSE	NA	TRUE	0.86352	FALSE	NA
ENSG00000121766	ZCCHC17	NA	112.513	TRUE	0.878866	FALSE	NA	TRUE	0.897436	FALSE	NA	TRUE	1	FALSE	NA	TRUE	0.923077	FALSE	NA	TRUE	0.849593	FALSE	NA	TRUE	0.871173	FALSE	NA
ENSG00000229044	AL451070.1	NA	28.6076	FALSE	NA	FALSE	NA	FALSE	NA	FALSE	NA	TRUE	1	FALSE	NA	FALSE	NA	FALSE	NA	FALSE	NA	FALSE	NA	TRUE	0.996173	FALSE	NA
ENSG00000121769	FABP3	NA	39.1522	FALSE	NA	FALSE	NA	FALSE	NA	FALSE	NA	TRUE	1	FALSE	NA	FALSE	NA	FALSE	NA	FALSE	NA	FALSE	NA	FALSE	NA	FALSE	NA
ENSG00000168528	SERINC2	NA	13.7553	FALSE	NA	FALSE	NA	FALSE	NA	FALSE	NA	FALSE	NA	FALSE	NA	FALSE	NA	FALSE	NA	FALSE	NA	FALSE	NA	FALSE	NA	FALSE	NA
ENSG00000121764	HCRTR1	NA	8.05707	FALSE	NA	FALSE	NA	FALSE	NA	FALSE	NA	FALSE	NA	FALSE	NA	FALSE	NA	FALSE	NA	FALSE	NA	FALSE	NA	FALSE	NA	FALSE	NA
ENSG00000162517	PEF1	NA	43.3266	TRUE	0.971939	FALSE	NA	TRUE	0.967742	FALSE	NA	TRUE	1	FALSE	NA	TRUE	0.959147	FALSE	NA	TRUE	1	FALSE	NA	TRUE	0.971939	FALSE	NA
ENSG00000235790	AC114488.2	NA	12.9789	FALSE	NA	FALSE	NA	FALSE	NA	FALSE	NA	FALSE	NA	FALSE	NA	FALSE	NA	FALSE	NA	FALSE	NA	FALSE	NA	FALSE	NA	FALSE	NA
ENSG00000084636	COL16A1	NA	61.7644	TRUE	1	FALSE	NA	TRUE	1	FALSE	NA	TRUE	1	FALSE	NA	TRUE	1	FALSE	NA	TRUE	1	FALSE	NA	TRUE	0.984694	FALSE	NA
ENSG00000121753	ADGRB2	NA	81.6525	TRUE	1	FALSE	NA	TRUE	1	FALSE	NA	TRUE	1	FALSE	NA	TRUE	1	FALSE	NA	TRUE	1	FALSE	NA	TRUE	0.983418	FALSE	NA
ENSG00000134668	SPOCD1	NA	20.4757	FALSE	NA	FALSE	NA	FALSE	NA	FALSE	NA	FALSE	NA	FALSE	NA	FALSE	NA	FALSE	NA	FALSE	NA	FALSE	NA	FALSE	NA	FALSE	NA
ENSG00000203620	AL354919.1	NA	8.34924	FALSE	NA	FALSE	NA	FALSE	NA	FALSE	NA	FALSE	NA	FALSE	NA	FALSE	NA	FALSE	NA	FALSE	NA	FALSE	NA	FALSE	NA	FALSE	NA
ENSG00000269967	AL136115.2	NA	31.351	FALSE	NA	FALSE	NA	FALSE	NA	FALSE	NA	FALSE	NA	FALSE	NA	FALSE	NA	FALSE	NA	FALSE	NA	FALSE	NA	FALSE	NA	FALSE	NA
ENSG00000184007	PTP4A2	NA	78.7837	TRUE	0.933848	FALSE	NA	TRUE	0.871795	FALSE	NA	TRUE	0.915601	FALSE	NA	TRUE	0.903419	FALSE	NA	TRUE	0.899909	FALSE	NA	TRUE	0.933848	FALSE	NA
ENSG00000284702	AL136115.3	NA	14.354	FALSE	NA	FALSE	NA	FALSE	NA	FALSE	NA	FALSE	NA	FALSE	NA	FALSE	NA	FALSE	NA	FALSE	NA	FALSE	NA	FALSE	NA	FALSE	NA
ENSG00000121774	KHDRBS1	NA	119.479	TRUE	0.713555	TRUE	435	TRUE	0.677419	TRUE	950	TRUE	0.777778	FALSE	NA	TRUE	0.730769	TRUE	880	TRUE	0.654472	TRUE	1340	TRUE	0.669239	TRUE	1372
ENSG00000203325	AL445248.1	NA	31.9714	FALSE	NA	FALSE	NA	FALSE	NA	FALSE	NA	FALSE	NA	FALSE	NA	FALSE	NA	FALSE	NA	FALSE	NA	FALSE	NA	FALSE	NA	FALSE	NA
ENSG00000121775	TMEM39B	NA	75.1312	TRUE	0.984848	FALSE	NA	TRUE	0.967742	FALSE	NA	TRUE	1	FALSE	NA	TRUE	1	FALSE	NA	TRUE	0.909091	FALSE	NA	TRUE	0.894157	FALSE	NA
ENSG00000025800	KPNA6	NA	122.522	TRUE	0.757576	FALSE	NA	TRUE	0.741935	TRUE	684	TRUE	0.888889	FALSE	NA	TRUE	0.807692	FALSE	NA	TRUE	0.681818	TRUE	1476	TRUE	0.64856	TRUE	1157
ENSG00000084652	TXLNA	NA	56.262	TRUE	0.96875	FALSE	NA	TRUE	0.935484	FALSE	NA	TRUE	1	FALSE	NA	TRUE	1	FALSE	NA	TRUE	0.954545	FALSE	NA	TRUE	0.932745	FALSE	NA
ENSG00000160050	CCDC28B	NA	21.6626	FALSE	NA	FALSE	NA	FALSE	NA	FALSE	NA	FALSE	NA	FALSE	NA	FALSE	NA	FALSE	NA	FALSE	NA	FALSE	NA	FALSE	NA	FALSE	NA
ENSG00000224066	AL049795.1	NA	23.9172	FALSE	NA	FALSE	NA	FALSE	NA	FALSE	NA	FALSE	NA	FALSE	NA	FALSE	NA	FALSE	NA	FALSE	NA	FALSE	NA	FALSE	NA	FALSE	NA
ENSG00000160051	IQCC	NA	16.6002	FALSE	NA	FALSE	NA	FALSE	NA	FALSE	NA	FALSE	NA	FALSE	NA	FALSE	NA	FALSE	NA	FALSE	NA	FALSE	NA	FALSE	NA	FALSE	NA
ENSG00000222046	DCDC2B	NA	20.7375	FALSE	NA	FALSE	NA	FALSE	NA	FALSE	NA	FALSE	NA	FALSE	NA	FALSE	NA	FALSE	NA	FALSE	NA	FALSE	NA	FALSE	NA	FALSE	NA
ENSG00000160055	TMEM234	NA	47.765	FALSE	NA	FALSE	NA	FALSE	NA	FALSE	NA	FALSE	NA	FALSE	NA	FALSE	NA	FALSE	NA	TRUE	1	FALSE	NA	TRUE	0.984948	FALSE	NA
ENSG00000084623	EIF3I	NA	39.0936	TRUE	1	FALSE	NA	TRUE	0.967742	FALSE	NA	TRUE	1	FALSE	NA	TRUE	0.973357	FALSE	NA	TRUE	1	FALSE	NA	TRUE	0.971939	FALSE	NA
ENSG00000183615	FAM167B	NA	4.6555	FALSE	NA	FALSE	NA	FALSE	NA	FALSE	NA	FALSE	NA	FALSE	NA	FALSE	NA	FALSE	NA	FALSE	NA	FALSE	NA	FALSE	NA	FALSE	NA
ENSG00000182866	LCK	NA	10.6196	FALSE	NA	FALSE	NA	FALSE	NA	FALSE	NA	FALSE	NA	FALSE	NA	FALSE	NA	FALSE	NA	FALSE	NA	FALSE	NA	FALSE	NA	FALSE	NA
ENSG00000116478	HDAC1	NA	48.7631	TRUE	0.903226	FALSE	NA	TRUE	0.903226	FALSE	NA	TRUE	0.944444	FALSE	NA	TRUE	0.852575	FALSE	NA	TRUE	0.882015	FALSE	NA	TRUE	0.868019	FALSE	NA
ENSG00000175130	MARCKSL1	NA	72.3632	TRUE	1	FALSE	NA	TRUE	1	FALSE	NA	TRUE	1	FALSE	NA	TRUE	1	FALSE	NA	TRUE	1	FALSE	NA	TRUE	0.978316	FALSE	NA
ENSG00000162526	TSSK3	NA	34.6751	FALSE	NA	FALSE	NA	FALSE	NA	FALSE	NA	FALSE	NA	FALSE	NA	FALSE	NA	FALSE	NA	FALSE	NA	FALSE	NA	FALSE	NA	FALSE	NA
ENSG00000225828	FAM229A	NA	16.6057	FALSE	NA	FALSE	NA	FALSE	NA	FALSE	NA	FALSE	NA	FALSE	NA	FALSE	NA	FALSE	NA	FALSE	NA	FALSE	NA	FALSE	NA	FALSE	NA
ENSG00000160058	BSDC1	NA	94.8736	TRUE	0.84375	FALSE	NA	TRUE	0.774194	FALSE	NA	TRUE	1	FALSE	NA	TRUE	0.846154	FALSE	NA	TRUE	0.909091	FALSE	NA	TRUE	0.767857	FALSE	NA
ENSG00000254553	AL033529.1	NA	29.5313	FALSE	NA	FALSE	NA	FALSE	NA	FALSE	NA	FALSE	NA	FALSE	NA	FALSE	NA	FALSE	NA	FALSE	NA	FALSE	NA	FALSE	NA	FALSE	NA
ENSG00000160062	ZBTB8A	NA	26.1419	FALSE	NA	FALSE	NA	FALSE	NA	FALSE	NA	FALSE	NA	FALSE	NA	FALSE	NA	FALSE	NA	FALSE	NA	FALSE	NA	FALSE	NA	FALSE	NA
ENSG00000176261	ZBTB8OS	NA	120.614	TRUE	0.787879	FALSE	NA	TRUE	0.774194	FALSE	NA	TRUE	0.888889	FALSE	NA	TRUE	0.807692	FALSE	NA	TRUE	0.764228	FALSE	NA	TRUE	0.778061	FALSE	NA
ENSG00000162521	RBBP4	NA	109.019	TRUE	0.80303	FALSE	NA	TRUE	0.774194	FALSE	NA	TRUE	0.8	FALSE	NA	TRUE	0.846154	FALSE	NA	TRUE	0.747967	TRUE	922	TRUE	0.769133	FALSE	NA
ENSG00000162520	SYNC	NA	42.7253	TRUE	1	FALSE	NA	TRUE	1	FALSE	NA	TRUE	1	FALSE	NA	TRUE	1	FALSE	NA	TRUE	0.973577	FALSE	NA	TRUE	0.979592	FALSE	NA
ENSG00000224409	AC114489.1	NA	8.73674	FALSE	NA	FALSE	NA	FALSE	NA	FALSE	NA	FALSE	NA	FALSE	NA	FALSE	NA	FALSE	NA	FALSE	NA	FALSE	NA	FALSE	NA	FALSE	NA
ENSG00000162522	KIAA1522	NA	45.4056	FALSE	NA	FALSE	NA	FALSE	NA	FALSE	NA	TRUE	1	FALSE	NA	FALSE	NA	FALSE	NA	FALSE	NA	FALSE	NA	TRUE	0.997164	FALSE	NA
ENSG00000134684	YARS	NA	98.645	TRUE	0.935484	FALSE	NA	TRUE	0.935484	FALSE	NA	TRUE	1	FALSE	NA	TRUE	0.923077	FALSE	NA	TRUE	0.954545	FALSE	NA	TRUE	0.866071	FALSE	NA
ENSG00000116497	S100PBP	NA	119.154	TRUE	0.712121	TRUE	96	TRUE	0.709677	TRUE	993	TRUE	1	FALSE	NA	TRUE	0.615453	TRUE	715	TRUE	0.636364	TRUE	1321	TRUE	0.630102	TRUE	1075
ENSG00000160097	FNDC5	NA	37.0129	FALSE	NA	FALSE	NA	FALSE	NA	FALSE	NA	TRUE	1	FALSE	NA	FALSE	NA	FALSE	NA	FALSE	NA	FALSE	NA	TRUE	0.996946	FALSE	NA
ENSG00000121905	HPCA	NA	45.1378	TRUE	1	FALSE	NA	FALSE	NA	FALSE	NA	TRUE	1	FALSE	NA	TRUE	1	FALSE	NA	TRUE	1	FALSE	NA	TRUE	0.994487	FALSE	NA
ENSG00000121900	TMEM54	NA	17.0687	FALSE	NA	FALSE	NA	FALSE	NA	FALSE	NA	FALSE	NA	FALSE	NA	FALSE	NA	FALSE	NA	FALSE	NA	FALSE	NA	FALSE	NA	FALSE	NA
ENSG00000116514	RNF19B	NA	56.0325	TRUE	0.956152	FALSE	NA	TRUE	0.940625	FALSE	NA	TRUE	1	FALSE	NA	TRUE	0.940968	FALSE	NA	TRUE	0.949462	FALSE	NA	TRUE	0.956152	FALSE	NA
ENSG00000236065	AL020995.1	NA	31.4862	FALSE	NA	FALSE	NA	FALSE	NA	FALSE	NA	TRUE	1	FALSE	NA	FALSE	NA	FALSE	NA	FALSE	NA	FALSE	NA	FALSE	NA	FALSE	NA
ENSG00000004455	AK2	NA	77.7218	TRUE	0.967742	FALSE	NA	TRUE	0.967742	FALSE	NA	TRUE	0.9	FALSE	NA	TRUE	1	FALSE	NA	TRUE	0.909091	FALSE	NA	TRUE	0.864796	FALSE	NA
ENSG00000142920	AZIN2	NA	87.789	TRUE	1	FALSE	NA	TRUE	1	FALSE	NA	TRUE	1	FALSE	NA	TRUE	0.850835	FALSE	NA	TRUE	1	FALSE	NA	TRUE	0.914002	FALSE	NA
ENSG00000116525	TRIM62	NA	58.9354	TRUE	0.954545	FALSE	NA	TRUE	0.935484	FALSE	NA	TRUE	1	FALSE	NA	TRUE	0.961538	FALSE	NA	TRUE	0.954545	FALSE	NA	TRUE	0.94898	FALSE	NA
ENSG00000284721	AL662907.3	NA	25.4092	FALSE	NA	FALSE	NA	FALSE	NA	FALSE	NA	FALSE	NA	FALSE	NA	FALSE	NA	FALSE	NA	FALSE	NA	FALSE	NA	FALSE	NA	FALSE	NA
ENSG00000160094	ZNF362	NA	76.6048	TRUE	0.893325	FALSE	NA	TRUE	0.870968	FALSE	NA	TRUE	0.874244	FALSE	NA	TRUE	0.961538	FALSE	NA	TRUE	0.850342	FALSE	NA	TRUE	0.893325	FALSE	NA
ENSG00000184389	A3GALT2	NA	19.3527	FALSE	NA	FALSE	NA	FALSE	NA	FALSE	NA	FALSE	NA	FALSE	NA	FALSE	NA	FALSE	NA	FALSE	NA	FALSE	NA	FALSE	NA	FALSE	NA
ENSG00000225313	AL513327.1	NA	28.2301	FALSE	NA	FALSE	NA	FALSE	NA	FALSE	NA	TRUE	1	FALSE	NA	TRUE	1	FALSE	NA	FALSE	NA	FALSE	NA	FALSE	NA	FALSE	NA
ENSG00000134686	PHC2	NA	144.915	TRUE	0.909091	FALSE	NA	TRUE	0.83871	FALSE	NA	TRUE	1	FALSE	NA	TRUE	0.961538	FALSE	NA	TRUE	0.772727	FALSE	NA	TRUE	0.772878	FALSE	NA
ENSG00000233246	AL513327.2	NA	19.8312	FALSE	NA	FALSE	NA	FALSE	NA	FALSE	NA	FALSE	NA	FALSE	NA	FALSE	NA	FALSE	NA	FALSE	NA	FALSE	NA	FALSE	NA	FALSE	NA
ENSG00000121903	ZSCAN20	NA	29.9984	FALSE	NA	FALSE	NA	FALSE	NA	FALSE	NA	FALSE	NA	FALSE	NA	FALSE	NA	FALSE	NA	FALSE	NA	FALSE	NA	FALSE	NA	FALSE	NA
ENSG00000121904	CSMD2	NA	130.959	TRUE	1	FALSE	NA	TRUE	0.946062	FALSE	NA	TRUE	1	FALSE	NA	TRUE	1	FALSE	NA	TRUE	1	FALSE	NA	TRUE	0.940463	FALSE	NA
ENSG00000142698	C1orf94	NA	16.6725	FALSE	NA	FALSE	NA	FALSE	NA	FALSE	NA	FALSE	NA	FALSE	NA	FALSE	NA	FALSE	NA	FALSE	NA	FALSE	NA	FALSE	NA	FALSE	NA
ENSG00000163866	SMIM12	NA	90.8417	TRUE	0.954545	FALSE	NA	TRUE	0.903226	FALSE	NA	TRUE	1	FALSE	NA	TRUE	1	FALSE	NA	TRUE	0.920732	FALSE	NA	TRUE	0.913265	FALSE	NA
ENSG00000116544	DLGAP3	NA	102.9	TRUE	1	FALSE	NA	TRUE	1	FALSE	NA	TRUE	1	FALSE	NA	TRUE	1	FALSE	NA	TRUE	1	FALSE	NA	TRUE	0.992801	FALSE	NA
ENSG00000284773	AC114490.3	NA	37.7896	FALSE	NA	FALSE	NA	FALSE	NA	FALSE	NA	FALSE	NA	FALSE	NA	FALSE	NA	FALSE	NA	TRUE	0.979296	FALSE	NA	FALSE	NA	FALSE	NA
ENSG00000163867	ZMYM6	NA	12.0502	FALSE	NA	FALSE	NA	FALSE	NA	FALSE	NA	FALSE	NA	FALSE	NA	FALSE	NA	FALSE	NA	FALSE	NA	FALSE	NA	FALSE	NA	FALSE	NA
ENSG00000197056	ZMYM1	NA	60.3793	TRUE	0.909091	FALSE	NA	TRUE	0.903226	FALSE	NA	TRUE	0.888889	FALSE	NA	TRUE	0.961538	FALSE	NA	TRUE	0.86045	FALSE	NA	TRUE	0.86562	FALSE	NA
ENSG00000284640	AL590434.1	NA	12.9523	FALSE	NA	FALSE	NA	FALSE	NA	FALSE	NA	FALSE	NA	FALSE	NA	FALSE	NA	FALSE	NA	FALSE	NA	FALSE	NA	FALSE	NA	FALSE	NA
ENSG00000116560	SFPQ	NA	184.854	TRUE	0.677419	TRUE	804	TRUE	0.677419	TRUE	964	TRUE	0.777778	FALSE	NA	TRUE	0.538462	TRUE	770	TRUE	0.5	TRUE	1320	TRUE	0.415816	TRUE	1206
ENSG00000146463	ZMYM4	NA	160.6	TRUE	0.772727	FALSE	NA	TRUE	0.741935	TRUE	290	TRUE	0.888889	FALSE	NA	TRUE	0.769231	FALSE	NA	TRUE	0.5	TRUE	353.5	TRUE	0.516143	TRUE	543.5
ENSG00000227409	ZMYM4-AS1	NA	21.2937	FALSE	NA	FALSE	NA	FALSE	NA	FALSE	NA	FALSE	NA	FALSE	NA	FALSE	NA	FALSE	NA	FALSE	NA	FALSE	NA	FALSE	NA	FALSE	NA
ENSG00000142687	KIAA0319L	NA	154.509	TRUE	0.742424	TRUE	479	TRUE	0.741935	TRUE	264	TRUE	0.888889	FALSE	NA	TRUE	0.692308	TRUE	322	TRUE	0.550813	TRUE	657	TRUE	0.534439	TRUE	431
ENSG00000020129	NCDN	NA	70.7721	TRUE	1	FALSE	NA	TRUE	1	FALSE	NA	TRUE	1	FALSE	NA	FALSE	NA	FALSE	NA	TRUE	1	FALSE	NA	TRUE	0.983418	FALSE	NA
ENSG00000239636	AC004865.2	NA	19.9696	FALSE	NA	FALSE	NA	FALSE	NA	FALSE	NA	FALSE	NA	FALSE	NA	FALSE	NA	FALSE	NA	FALSE	NA	FALSE	NA	FALSE	NA	FALSE	NA
ENSG00000116819	TFAP2E	NA	63.4212	TRUE	1	FALSE	NA	TRUE	1	FALSE	NA	TRUE	1	FALSE	NA	TRUE	1	FALSE	NA	TRUE	0.979675	FALSE	NA	TRUE	0.97449	FALSE	NA
ENSG00000126067	PSMB2	NA	79.6584	TRUE	1	FALSE	NA	TRUE	1	FALSE	NA	TRUE	1	FALSE	NA	TRUE	0.923077	FALSE	NA	TRUE	0.954545	FALSE	NA	TRUE	0.923469	FALSE	NA
ENSG00000142686	C1orf216	NA	44.0276	TRUE	1	FALSE	NA	FALSE	NA	FALSE	NA	TRUE	1	FALSE	NA	FALSE	NA	FALSE	NA	TRUE	1	FALSE	NA	TRUE	0.979144	FALSE	NA
ENSG00000092853	CLSPN	NA	21.5732	FALSE	NA	FALSE	NA	FALSE	NA	FALSE	NA	FALSE	NA	FALSE	NA	FALSE	NA	FALSE	NA	FALSE	NA	FALSE	NA	FALSE	NA	FALSE	NA
ENSG00000134698	AGO4	NA	127.698	TRUE	0.80303	FALSE	NA	TRUE	0.806452	FALSE	NA	TRUE	0.9	FALSE	NA	TRUE	0.769231	FALSE	NA	TRUE	0.651288	TRUE	683	TRUE	0.664485	TRUE	1088
ENSG00000092847	AGO1	NA	112.504	TRUE	0.935484	FALSE	NA	TRUE	0.935484	FALSE	NA	TRUE	0.888889	FALSE	NA	TRUE	0.923077	FALSE	NA	TRUE	0.813008	FALSE	NA	TRUE	0.795918	FALSE	NA
ENSG00000126070	AGO3	NA	179.716	TRUE	0.636364	TRUE	378	TRUE	0.645161	TRUE	365	TRUE	0.777778	FALSE	NA	TRUE	0.576923	TRUE	506	TRUE	0.590909	TRUE	937	TRUE	0.459184	TRUE	492.5
ENSG00000271554	AL138787.2	NA	29.8702	FALSE	NA	FALSE	NA	FALSE	NA	FALSE	NA	TRUE	1	FALSE	NA	TRUE	1	FALSE	NA	FALSE	NA	FALSE	NA	FALSE	NA	FALSE	NA
ENSG00000092850	TEKT2	NA	9.31871	FALSE	NA	FALSE	NA	FALSE	NA	FALSE	NA	FALSE	NA	FALSE	NA	FALSE	NA	FALSE	NA	FALSE	NA	FALSE	NA	FALSE	NA	FALSE	NA
ENSG00000116863	ADPRHL2	NA	39.3497	TRUE	0.97	FALSE	NA	TRUE	0.974359	FALSE	NA	TRUE	1	FALSE	NA	TRUE	0.961538	FALSE	NA	TRUE	0.924797	FALSE	NA	TRUE	0.943771	FALSE	NA
ENSG00000171812	COL8A2	NA	13.2041	FALSE	NA	FALSE	NA	FALSE	NA	FALSE	NA	FALSE	NA	FALSE	NA	FALSE	NA	FALSE	NA	FALSE	NA	FALSE	NA	FALSE	NA	FALSE	NA
ENSG00000054116	TRAPPC3	NA	64.8475	TRUE	1	FALSE	NA	TRUE	1	FALSE	NA	TRUE	1	FALSE	NA	TRUE	0.953488	FALSE	NA	TRUE	1	FALSE	NA	TRUE	0.931501	FALSE	NA
ENSG00000116871	MAP7D1	NA	85.6383	TRUE	0.935484	FALSE	NA	TRUE	0.935484	FALSE	NA	TRUE	1	FALSE	NA	TRUE	0.923077	FALSE	NA	TRUE	0.863636	FALSE	NA	TRUE	0.902977	FALSE	NA
ENSG00000054118	THRAP3	NA	122.829	TRUE	0.676265	TRUE	652	TRUE	0.629934	TRUE	1025	TRUE	0.777778	FALSE	NA	TRUE	0.643437	TRUE	896	TRUE	0.632377	TRUE	1467	TRUE	0.676265	TRUE	1344
ENSG00000214193	SH3D21	NA	30.0152	FALSE	NA	FALSE	NA	FALSE	NA	FALSE	NA	FALSE	NA	FALSE	NA	FALSE	NA	FALSE	NA	FALSE	NA	FALSE	NA	FALSE	NA	FALSE	NA
ENSG00000116883	AL591845.1	NA	49.659	FALSE	NA	FALSE	NA	FALSE	NA	FALSE	NA	FALSE	NA	FALSE	NA	FALSE	NA	FALSE	NA	TRUE	1	FALSE	NA	FALSE	NA	FALSE	NA
ENSG00000196182	STK40	NA	85.6802	TRUE	0.898258	FALSE	NA	TRUE	0.881086	FALSE	NA	TRUE	0.898258	FALSE	NA	TRUE	0.88498	FALSE	NA	TRUE	0.881317	FALSE	NA	TRUE	0.896161	FALSE	NA
ENSG00000181817	LSM10	NA	30.9362	FALSE	NA	FALSE	NA	FALSE	NA	FALSE	NA	FALSE	NA	FALSE	NA	FALSE	NA	FALSE	NA	FALSE	NA	FALSE	NA	FALSE	NA	FALSE	NA
ENSG00000116885	OSCP1	NA	63.9124	TRUE	1	FALSE	NA	TRUE	1	FALSE	NA	TRUE	1	FALSE	NA	TRUE	1	FALSE	NA	TRUE	0.969512	FALSE	NA	TRUE	0.977531	FALSE	NA
ENSG00000116898	MRPS15	NA	42.0283	TRUE	1	FALSE	NA	TRUE	1	FALSE	NA	TRUE	1	FALSE	NA	TRUE	1	FALSE	NA	TRUE	1	FALSE	NA	TRUE	0.985969	FALSE	NA
ENSG00000119535	CSF3R	NA	26.2622	TRUE	1	FALSE	NA	TRUE	1	FALSE	NA	TRUE	1	FALSE	NA	TRUE	1	FALSE	NA	FALSE	NA	FALSE	NA	TRUE	0.998037	FALSE	NA
ENSG00000284705	AL596257.1	NA	7.64788	FALSE	NA	FALSE	NA	FALSE	NA	FALSE	NA	FALSE	NA	FALSE	NA	FALSE	NA	FALSE	NA	FALSE	NA	FALSE	NA	FALSE	NA	FALSE	NA
ENSG00000163873	GRIK3	NA	35.333	TRUE	1	FALSE	NA	TRUE	0.991438	FALSE	NA	TRUE	1	FALSE	NA	TRUE	1	FALSE	NA	TRUE	1	FALSE	NA	TRUE	0.987245	FALSE	NA
ENSG00000223944	AL353604.1	NA	30.5396	FALSE	NA	FALSE	NA	FALSE	NA	FALSE	NA	FALSE	NA	FALSE	NA	FALSE	NA	FALSE	NA	FALSE	NA	FALSE	NA	FALSE	NA	FALSE	NA
ENSG00000233621	LINC01137	NA	27.7386	FALSE	NA	FALSE	NA	FALSE	NA	FALSE	NA	FALSE	NA	FALSE	NA	TRUE	0.984902	FALSE	NA	FALSE	NA	FALSE	NA	FALSE	NA	FALSE	NA
ENSG00000163875	MEAF6	NA	87.0134	TRUE	0.967742	FALSE	NA	TRUE	0.967742	FALSE	NA	TRUE	0.902062	FALSE	NA	TRUE	0.923077	FALSE	NA	TRUE	0.954545	FALSE	NA	TRUE	0.882653	FALSE	NA
ENSG00000163877	SNIP1	NA	49.2647	TRUE	0.969072	FALSE	NA	TRUE	0.952632	FALSE	NA	TRUE	0.969072	FALSE	NA	TRUE	0.961538	FALSE	NA	TRUE	0.954545	FALSE	NA	TRUE	0.968112	FALSE	NA
ENSG00000163879	DNALI1	NA	28.5847	FALSE	NA	FALSE	NA	FALSE	NA	FALSE	NA	FALSE	NA	FALSE	NA	FALSE	NA	FALSE	NA	FALSE	NA	FALSE	NA	FALSE	NA	FALSE	NA
ENSG00000134697	GNL2	NA	43.4198	TRUE	0.95	FALSE	NA	TRUE	0.974359	FALSE	NA	TRUE	0.945013	FALSE	NA	TRUE	0.953488	FALSE	NA	TRUE	0.935768	FALSE	NA	TRUE	0.949283	FALSE	NA
ENSG00000116922	C1orf109	NA	42.6224	FALSE	NA	FALSE	NA	FALSE	NA	FALSE	NA	FALSE	NA	FALSE	NA	FALSE	NA	FALSE	NA	TRUE	1	FALSE	NA	TRUE	0.974476	FALSE	NA
ENSG00000134690	CDCA8	NA	18.3299	FALSE	NA	FALSE	NA	FALSE	NA	FALSE	NA	FALSE	NA	FALSE	NA	FALSE	NA	FALSE	NA	FALSE	NA	FALSE	NA	FALSE	NA	FALSE	NA
ENSG00000183317	EPHA10	NA	77.4923	TRUE	1	FALSE	NA	TRUE	1	FALSE	NA	TRUE	1	FALSE	NA	FALSE	NA	FALSE	NA	TRUE	1	FALSE	NA	TRUE	0.99118	FALSE	NA
ENSG00000185090	MANEAL	NA	42.534	FALSE	NA	FALSE	NA	FALSE	NA	FALSE	NA	FALSE	NA	FALSE	NA	FALSE	NA	FALSE	NA	TRUE	1	FALSE	NA	TRUE	0.998724	FALSE	NA
ENSG00000196449	YRDC	NA	23.8697	FALSE	NA	FALSE	NA	FALSE	NA	FALSE	NA	FALSE	NA	FALSE	NA	FALSE	NA	FALSE	NA	FALSE	NA	FALSE	NA	FALSE	NA	FALSE	NA
ENSG00000197982	C1orf122	NA	53.1609	TRUE	1	FALSE	NA	TRUE	1	FALSE	NA	TRUE	1	FALSE	NA	TRUE	1	FALSE	NA	TRUE	1	FALSE	NA	TRUE	0.985969	FALSE	NA
ENSG00000188786	MTF1	NA	73.1263	TRUE	0.967742	FALSE	NA	TRUE	0.967742	FALSE	NA	TRUE	1	FALSE	NA	TRUE	0.961538	FALSE	NA	TRUE	0.954545	FALSE	NA	TRUE	0.899235	FALSE	NA
ENSG00000230955	AL929472.2	NA	30.8615	FALSE	NA	FALSE	NA	FALSE	NA	FALSE	NA	FALSE	NA	FALSE	NA	TRUE	0.964476	FALSE	NA	FALSE	NA	FALSE	NA	FALSE	NA	FALSE	NA
ENSG00000204084	INPP5B	NA	90.3162	TRUE	0.84375	FALSE	NA	TRUE	0.806452	FALSE	NA	TRUE	0.9	FALSE	NA	TRUE	0.846154	FALSE	NA	TRUE	0.818182	FALSE	NA	TRUE	0.727967	TRUE	398
ENSG00000183431	SF3A3	NA	65.7489	TRUE	0.927138	FALSE	NA	TRUE	0.908224	FALSE	NA	TRUE	1	FALSE	NA	TRUE	1	FALSE	NA	TRUE	0.905934	FALSE	NA	TRUE	0.927138	FALSE	NA
ENSG00000183386	FHL3	NA	15.5396	FALSE	NA	FALSE	NA	FALSE	NA	FALSE	NA	FALSE	NA	FALSE	NA	FALSE	NA	FALSE	NA	FALSE	NA	FALSE	NA	FALSE	NA	FALSE	NA
ENSG00000183520	UTP11	NA	38.6655	FALSE	NA	FALSE	NA	TRUE	1	FALSE	NA	TRUE	1	FALSE	NA	TRUE	0.961538	FALSE	NA	TRUE	1	FALSE	NA	FALSE	NA	FALSE	NA
ENSG00000185668	POU3F1	NA	24.3107	FALSE	NA	FALSE	NA	FALSE	NA	FALSE	NA	FALSE	NA	FALSE	NA	FALSE	NA	FALSE	NA	TRUE	1	FALSE	NA	FALSE	NA	FALSE	NA
ENSG00000224592	AL139158.2	NA	54.8869	TRUE	1	FALSE	NA	TRUE	1	FALSE	NA	TRUE	1	FALSE	NA	FALSE	NA	FALSE	NA	TRUE	1	FALSE	NA	TRUE	0.991274	FALSE	NA
ENSG00000238063	LINC01685	NA	8.51378	FALSE	NA	FALSE	NA	FALSE	NA	FALSE	NA	FALSE	NA	FALSE	NA	FALSE	NA	FALSE	NA	FALSE	NA	FALSE	NA	FALSE	NA	FALSE	NA
ENSG00000284632	AL354702.2	NA	20.2789	FALSE	NA	FALSE	NA	FALSE	NA	FALSE	NA	FALSE	NA	FALSE	NA	FALSE	NA	FALSE	NA	FALSE	NA	FALSE	NA	FALSE	NA	FALSE	NA
ENSG00000116954	RRAGC	NA	48.3577	TRUE	1	FALSE	NA	TRUE	1	FALSE	NA	TRUE	1	FALSE	NA	TRUE	0.961538	FALSE	NA	TRUE	0.932927	FALSE	NA	TRUE	0.928571	FALSE	NA
ENSG00000228436	AL139260.1	NA	125.244	TRUE	0.954545	FALSE	NA	TRUE	0.935484	FALSE	NA	TRUE	1	FALSE	NA	TRUE	1	FALSE	NA	TRUE	0.815041	FALSE	NA	TRUE	0.803571	FALSE	NA
ENSG00000158315	RHBDL2	NA	63.3767	TRUE	0.978316	FALSE	NA	TRUE	0.974359	FALSE	NA	TRUE	1	FALSE	NA	TRUE	1	FALSE	NA	TRUE	0.969512	FALSE	NA	TRUE	0.978316	FALSE	NA
ENSG00000174574	AKIRIN1	NA	99.6759	TRUE	0.90625	FALSE	NA	TRUE	0.903226	FALSE	NA	TRUE	0.9	FALSE	NA	TRUE	0.923077	FALSE	NA	TRUE	0.909091	FALSE	NA	TRUE	0.858418	FALSE	NA
ENSG00000168653	NDUFS5	NA	46.3391	TRUE	1	FALSE	NA	TRUE	0.953767	FALSE	NA	TRUE	1	FALSE	NA	TRUE	0.961538	FALSE	NA	TRUE	1	FALSE	NA	TRUE	0.945153	FALSE	NA
ENSG00000127603	MACF1	NA	239.197	TRUE	0.15625	TRUE	874	TRUE	0.0967742	TRUE	1133	TRUE	0.139175	TRUE	701	TRUE	0.230769	TRUE	1055	TRUE	0.181818	TRUE	1479	TRUE	0.110969	TRUE	1612
ENSG00000226438	AL442071.1	NA	19.3769	FALSE	NA	FALSE	NA	FALSE	NA	FALSE	NA	FALSE	NA	FALSE	NA	FALSE	NA	FALSE	NA	FALSE	NA	FALSE	NA	FALSE	NA	FALSE	NA
ENSG00000183682	BMP8A	NA	42.7398	FALSE	NA	FALSE	NA	FALSE	NA	FALSE	NA	FALSE	NA	FALSE	NA	FALSE	NA	FALSE	NA	FALSE	NA	FALSE	NA	FALSE	NA	FALSE	NA
ENSG00000090621	PABPC4	NA	49.3064	TRUE	0.924242	FALSE	NA	TRUE	0.903226	FALSE	NA	TRUE	1	FALSE	NA	TRUE	0.961538	FALSE	NA	TRUE	0.909091	FALSE	NA	TRUE	0.910777	FALSE	NA
ENSG00000228060	AL365277.1	NA	6.45252	FALSE	NA	FALSE	NA	FALSE	NA	FALSE	NA	FALSE	NA	FALSE	NA	FALSE	NA	FALSE	NA	FALSE	NA	FALSE	NA	FALSE	NA	FALSE	NA
ENSG00000163909	HEYL	NA	16.8993	FALSE	NA	FALSE	NA	FALSE	NA	FALSE	NA	FALSE	NA	FALSE	NA	FALSE	NA	FALSE	NA	FALSE	NA	FALSE	NA	FALSE	NA	FALSE	NA
ENSG00000116981	NT5C1A	NA	17.2474	FALSE	NA	FALSE	NA	FALSE	NA	FALSE	NA	FALSE	NA	FALSE	NA	FALSE	NA	FALSE	NA	FALSE	NA	FALSE	NA	FALSE	NA	FALSE	NA
ENSG00000116983	HPCAL4	NA	70.4334	TRUE	1	FALSE	NA	TRUE	1	FALSE	NA	TRUE	1	FALSE	NA	TRUE	1	FALSE	NA	TRUE	1	FALSE	NA	TRUE	0.987129	FALSE	NA
ENSG00000084072	PPIE	NA	56.8205	TRUE	1	FALSE	NA	TRUE	0.974359	FALSE	NA	TRUE	1	FALSE	NA	TRUE	0.961538	FALSE	NA	TRUE	1	FALSE	NA	TRUE	0.956633	FALSE	NA
ENSG00000116985	BMP8B	NA	22.1804	FALSE	NA	FALSE	NA	FALSE	NA	FALSE	NA	FALSE	NA	FALSE	NA	FALSE	NA	FALSE	NA	FALSE	NA	FALSE	NA	FALSE	NA	FALSE	NA
ENSG00000284719	AL033527.5	NA	30.034	FALSE	NA	FALSE	NA	FALSE	NA	FALSE	NA	FALSE	NA	FALSE	NA	FALSE	NA	FALSE	NA	FALSE	NA	FALSE	NA	FALSE	NA	FALSE	NA
ENSG00000284678	AL033527.4	NA	13.3838	FALSE	NA	FALSE	NA	FALSE	NA	FALSE	NA	FALSE	NA	FALSE	NA	FALSE	NA	FALSE	NA	FALSE	NA	FALSE	NA	FALSE	NA	FALSE	NA
ENSG00000043514	TRIT1	NA	94.3555	TRUE	0.954545	FALSE	NA	TRUE	0.967742	FALSE	NA	TRUE	1	FALSE	NA	TRUE	0.961538	FALSE	NA	TRUE	0.818182	FALSE	NA	TRUE	0.840132	FALSE	NA
ENSG00000116990	MYCL	NA	7.46299	FALSE	NA	FALSE	NA	FALSE	NA	FALSE	NA	FALSE	NA	FALSE	NA	FALSE	NA	FALSE	NA	FALSE	NA	FALSE	NA	FALSE	NA	FALSE	NA
ENSG00000168389	MFSD2A	NA	31.2869	FALSE	NA	FALSE	NA	FALSE	NA	FALSE	NA	FALSE	NA	FALSE	NA	FALSE	NA	FALSE	NA	FALSE	NA	FALSE	NA	FALSE	NA	FALSE	NA
ENSG00000131236	CAP1	NA	81.8078	TRUE	0.896362	FALSE	NA	TRUE	0.848191	FALSE	NA	TRUE	0.944444	FALSE	NA	TRUE	0.847009	FALSE	NA	TRUE	0.834692	FALSE	NA	TRUE	0.896362	FALSE	NA
ENSG00000131238	PPT1	NA	71.3614	TRUE	1	FALSE	NA	TRUE	1	FALSE	NA	TRUE	1	FALSE	NA	TRUE	1	FALSE	NA	TRUE	0.909091	FALSE	NA	TRUE	0.924302	FALSE	NA
ENSG00000117000	RLF	NA	140.635	TRUE	0.592072	TRUE	848	TRUE	0.645161	TRUE	943	TRUE	0.592072	TRUE	560	TRUE	0.576923	TRUE	934	TRUE	0.545455	TRUE	1022	TRUE	0.570153	TRUE	1139
ENSG00000188800	TMCO2	NA	8.85397	FALSE	NA	FALSE	NA	FALSE	NA	FALSE	NA	FALSE	NA	FALSE	NA	FALSE	NA	FALSE	NA	FALSE	NA	FALSE	NA	FALSE	NA	FALSE	NA
ENSG00000259943	AL050341.2	NA	28.8116	FALSE	NA	FALSE	NA	FALSE	NA	FALSE	NA	FALSE	NA	FALSE	NA	FALSE	NA	FALSE	NA	TRUE	0.969512	FALSE	NA	FALSE	NA	FALSE	NA
ENSG00000084073	ZMPSTE24	NA	71.8657	TRUE	0.935484	FALSE	NA	TRUE	0.935484	FALSE	NA	TRUE	1	FALSE	NA	TRUE	0.869449	FALSE	NA	TRUE	0.863636	FALSE	NA	TRUE	0.872818	FALSE	NA
ENSG00000049089	COL9A2	NA	51.4927	TRUE	1	FALSE	NA	TRUE	1	FALSE	NA	TRUE	1	FALSE	NA	TRUE	1	FALSE	NA	TRUE	0.954427	FALSE	NA	TRUE	0.989935	FALSE	NA
ENSG00000084070	SMAP2	NA	126.613	TRUE	0.903226	FALSE	NA	TRUE	0.903226	FALSE	NA	TRUE	0.892583	FALSE	NA	TRUE	0.881197	FALSE	NA	TRUE	0.845314	FALSE	NA	TRUE	0.864388	FALSE	NA
ENSG00000284677	AL031985.4	NA	20.8699	FALSE	NA	FALSE	NA	FALSE	NA	FALSE	NA	FALSE	NA	FALSE	NA	FALSE	NA	FALSE	NA	FALSE	NA	FALSE	NA	FALSE	NA	FALSE	NA
ENSG00000187801	ZFP69B	NA	56.3882	TRUE	1	FALSE	NA	TRUE	1	FALSE	NA	FALSE	NA	FALSE	NA	FALSE	NA	FALSE	NA	TRUE	1	FALSE	NA	TRUE	0.99062	FALSE	NA
ENSG00000187815	ZFP69	NA	34.5438	FALSE	NA	FALSE	NA	FALSE	NA	FALSE	NA	FALSE	NA	FALSE	NA	FALSE	NA	FALSE	NA	FALSE	NA	FALSE	NA	FALSE	NA	FALSE	NA
ENSG00000238287	AL603839.3	NA	74.0618	TRUE	0.935484	FALSE	NA	TRUE	0.935484	FALSE	NA	TRUE	1	FALSE	NA	TRUE	0.961538	FALSE	NA	TRUE	0.863636	FALSE	NA	TRUE	0.883929	FALSE	NA
ENSG00000164002	EXO5	NA	31.1889	FALSE	NA	FALSE	NA	FALSE	NA	FALSE	NA	FALSE	NA	FALSE	NA	FALSE	NA	FALSE	NA	FALSE	NA	FALSE	NA	FALSE	NA	FALSE	NA
ENSG00000117010	ZNF684	NA	45.7309	TRUE	0.969697	FALSE	NA	TRUE	0.974359	FALSE	NA	TRUE	1	FALSE	NA	TRUE	0.961538	FALSE	NA	TRUE	0.954545	FALSE	NA	TRUE	0.94898	FALSE	NA
ENSG00000117016	RIMS3	NA	71.862	TRUE	1	FALSE	NA	TRUE	1	FALSE	NA	TRUE	1	FALSE	NA	FALSE	NA	FALSE	NA	TRUE	1	FALSE	NA	TRUE	0.991492	FALSE	NA
ENSG00000237899	AL031289.1	NA	19.788	FALSE	NA	FALSE	NA	FALSE	NA	FALSE	NA	FALSE	NA	FALSE	NA	FALSE	NA	FALSE	NA	FALSE	NA	FALSE	NA	FALSE	NA	FALSE	NA
ENSG00000272145	NFYC-AS1	NA	19.4395	FALSE	NA	FALSE	NA	FALSE	NA	FALSE	NA	FALSE	NA	FALSE	NA	FALSE	NA	FALSE	NA	FALSE	NA	FALSE	NA	FALSE	NA	FALSE	NA
ENSG00000066136	NFYC	NA	102.018	TRUE	0.83871	FALSE	NA	TRUE	0.83871	FALSE	NA	TRUE	0.9	FALSE	NA	TRUE	0.846154	FALSE	NA	TRUE	0.744539	TRUE	340	TRUE	0.77356	FALSE	NA
ENSG00000117013	KCNQ4	NA	47.3495	TRUE	1	FALSE	NA	FALSE	NA	FALSE	NA	TRUE	1	FALSE	NA	FALSE	NA	FALSE	NA	TRUE	1	FALSE	NA	TRUE	0.996291	FALSE	NA
ENSG00000179862	CITED4	NA	17.388	FALSE	NA	FALSE	NA	FALSE	NA	FALSE	NA	FALSE	NA	FALSE	NA	FALSE	NA	FALSE	NA	FALSE	NA	FALSE	NA	FALSE	NA	FALSE	NA
ENSG00000171793	CTPS1	NA	65.4852	TRUE	1	FALSE	NA	TRUE	1	FALSE	NA	TRUE	1	FALSE	NA	TRUE	1	FALSE	NA	TRUE	1	FALSE	NA	TRUE	0.959206	FALSE	NA
ENSG00000281207	SLFNL1-AS1	NA	34.8855	FALSE	NA	FALSE	NA	FALSE	NA	FALSE	NA	FALSE	NA	FALSE	NA	FALSE	NA	FALSE	NA	FALSE	NA	FALSE	NA	FALSE	NA	FALSE	NA
ENSG00000171790	SLFNL1	NA	20.0053	FALSE	NA	FALSE	NA	FALSE	NA	FALSE	NA	FALSE	NA	FALSE	NA	FALSE	NA	FALSE	NA	FALSE	NA	FALSE	NA	FALSE	NA	FALSE	NA
ENSG00000010803	SCMH1	NA	138.647	TRUE	0.718586	TRUE	156	TRUE	0.718586	TRUE	201	TRUE	0.7	TRUE	99	TRUE	0.663396	TRUE	305	TRUE	0.704271	TRUE	419	TRUE	0.710951	TRUE	1093
ENSG00000235358	AC093151.3	NA	38.5969	FALSE	NA	FALSE	NA	FALSE	NA	FALSE	NA	TRUE	1	FALSE	NA	FALSE	NA	FALSE	NA	FALSE	NA	FALSE	NA	TRUE	0.983639	FALSE	NA
ENSG00000204060	FOXO6	NA	28.9254	FALSE	NA	FALSE	NA	FALSE	NA	FALSE	NA	FALSE	NA	FALSE	NA	FALSE	NA	FALSE	NA	FALSE	NA	FALSE	NA	FALSE	NA	FALSE	NA
ENSG00000127124	HIVEP3	NA	133.383	TRUE	0.774194	FALSE	NA	TRUE	0.774194	FALSE	NA	TRUE	1	FALSE	NA	TRUE	0.730769	TRUE	800	TRUE	0.742745	TRUE	499	TRUE	0.731457	TRUE	1239
ENSG00000198815	FOXJ3	NA	161.263	TRUE	0.505155	TRUE	613	TRUE	0.451613	TRUE	584	TRUE	0.505155	TRUE	437	TRUE	0.461538	TRUE	530	TRUE	0.545455	TRUE	704	TRUE	0.484694	TRUE	572
ENSG00000177181	RIMKLA	NA	85.8533	TRUE	1	FALSE	NA	TRUE	1	FALSE	NA	TRUE	1	FALSE	NA	TRUE	1	FALSE	NA	TRUE	1	FALSE	NA	TRUE	0.983418	FALSE	NA
ENSG00000066185	ZMYND12	NA	26.9684	FALSE	NA	FALSE	NA	FALSE	NA	FALSE	NA	FALSE	NA	FALSE	NA	FALSE	NA	FALSE	NA	FALSE	NA	FALSE	NA	FALSE	NA	FALSE	NA
ENSG00000127125	PPCS	NA	42.9093	TRUE	1	FALSE	NA	TRUE	1	FALSE	NA	TRUE	1	FALSE	NA	TRUE	1	FALSE	NA	TRUE	0.953212	FALSE	NA	TRUE	0.961387	FALSE	NA
ENSG00000186409	CCDC30	NA	114.026	TRUE	0.939394	FALSE	NA	TRUE	0.935484	FALSE	NA	TRUE	1	FALSE	NA	TRUE	0.923077	FALSE	NA	TRUE	0.909091	FALSE	NA	TRUE	0.846939	FALSE	NA
ENSG00000171960	PPIH	NA	58.9162	TRUE	0.984848	FALSE	NA	TRUE	1	FALSE	NA	TRUE	0.944444	FALSE	NA	TRUE	1	FALSE	NA	TRUE	0.906423	FALSE	NA	TRUE	0.928447	FALSE	NA
ENSG00000234917	AC098484.2	NA	10.0059	FALSE	NA	FALSE	NA	FALSE	NA	FALSE	NA	FALSE	NA	FALSE	NA	FALSE	NA	FALSE	NA	FALSE	NA	FALSE	NA	FALSE	NA	FALSE	NA
ENSG00000065978	YBX1	NA	71.0331	TRUE	0.895259	FALSE	NA	TRUE	0.870968	FALSE	NA	TRUE	0.944444	FALSE	NA	TRUE	0.85641	FALSE	NA	TRUE	0.829268	FALSE	NA	TRUE	0.895259	FALSE	NA
ENSG00000117385	P3H1	NA	60.9163	TRUE	1	FALSE	NA	TRUE	0.940461	FALSE	NA	TRUE	1	FALSE	NA	TRUE	1	FALSE	NA	TRUE	1	FALSE	NA	TRUE	0.937827	FALSE	NA
ENSG00000283580	AC098484.3	NA	31.0732	FALSE	NA	FALSE	NA	FALSE	NA	FALSE	NA	FALSE	NA	FALSE	NA	FALSE	NA	FALSE	NA	FALSE	NA	FALSE	NA	FALSE	NA	FALSE	NA
ENSG00000274386	TMEM269	NA	17.7715	FALSE	NA	FALSE	NA	FALSE	NA	FALSE	NA	FALSE	NA	FALSE	NA	FALSE	NA	FALSE	NA	FALSE	NA	FALSE	NA	FALSE	NA	FALSE	NA
ENSG00000177868	SVBP	NA	37.979	TRUE	0.98	FALSE	NA	TRUE	1	FALSE	NA	TRUE	1	FALSE	NA	TRUE	1	FALSE	NA	FALSE	NA	FALSE	NA	TRUE	0.973539	FALSE	NA
ENSG00000164010	ERMAP	NA	52.5707	TRUE	0.951581	FALSE	NA	TRUE	1	FALSE	NA	TRUE	1	FALSE	NA	TRUE	1	FALSE	NA	TRUE	0.951581	FALSE	NA	TRUE	0.943063	FALSE	NA
ENSG00000228192	AL512353.1	NA	9.98801	FALSE	NA	FALSE	NA	FALSE	NA	FALSE	NA	FALSE	NA	FALSE	NA	FALSE	NA	FALSE	NA	FALSE	NA	FALSE	NA	FALSE	NA	FALSE	NA
ENSG00000164011	ZNF691	NA	28.4356	FALSE	NA	FALSE	NA	FALSE	NA	FALSE	NA	FALSE	NA	FALSE	NA	TRUE	1	FALSE	NA	FALSE	NA	FALSE	NA	FALSE	NA	FALSE	NA
ENSG00000117394	SLC2A1	NA	43.6759	TRUE	1	FALSE	NA	TRUE	0.981164	FALSE	NA	TRUE	1	FALSE	NA	TRUE	0.989343	FALSE	NA	TRUE	1	FALSE	NA	TRUE	0.983418	FALSE	NA
ENSG00000227533	SLC2A1-AS1	NA	61.963	TRUE	1	FALSE	NA	TRUE	0.98887	FALSE	NA	TRUE	1	FALSE	NA	FALSE	NA	FALSE	NA	TRUE	1	FALSE	NA	TRUE	0.98852	FALSE	NA
ENSG00000186973	FAM183A	NA	11.0061	FALSE	NA	FALSE	NA	FALSE	NA	FALSE	NA	FALSE	NA	FALSE	NA	FALSE	NA	FALSE	NA	FALSE	NA	FALSE	NA	FALSE	NA	FALSE	NA
ENSG00000117395	EBNA1BP2	NA	37.9314	TRUE	1	FALSE	NA	TRUE	1	FALSE	NA	TRUE	1	FALSE	NA	TRUE	1	FALSE	NA	TRUE	1	FALSE	NA	TRUE	0.969388	FALSE	NA
ENSG00000243710	CFAP57	NA	45.9994	FALSE	NA	FALSE	NA	FALSE	NA	FALSE	NA	FALSE	NA	FALSE	NA	FALSE	NA	FALSE	NA	TRUE	1	FALSE	NA	FALSE	NA	FALSE	NA
ENSG00000179178	TMEM125	NA	33.2281	TRUE	1	FALSE	NA	TRUE	1	FALSE	NA	TRUE	1	FALSE	NA	TRUE	0.997336	FALSE	NA	TRUE	1	FALSE	NA	FALSE	NA	FALSE	NA
ENSG00000066056	TIE1	NA	16.4491	FALSE	NA	FALSE	NA	FALSE	NA	FALSE	NA	FALSE	NA	FALSE	NA	FALSE	NA	FALSE	NA	FALSE	NA	FALSE	NA	FALSE	NA	FALSE	NA
ENSG00000117400	MPL	NA	14.2542	FALSE	NA	FALSE	NA	FALSE	NA	FALSE	NA	FALSE	NA	FALSE	NA	FALSE	NA	FALSE	NA	FALSE	NA	FALSE	NA	FALSE	NA	FALSE	NA
ENSG00000234694	AL139289.2	NA	18.5262	FALSE	NA	FALSE	NA	FALSE	NA	FALSE	NA	FALSE	NA	FALSE	NA	FALSE	NA	FALSE	NA	FALSE	NA	FALSE	NA	FALSE	NA	FALSE	NA
ENSG00000117399	CDC20	NA	6.82619	FALSE	NA	FALSE	NA	FALSE	NA	FALSE	NA	FALSE	NA	FALSE	NA	FALSE	NA	FALSE	NA	FALSE	NA	FALSE	NA	FALSE	NA	FALSE	NA
ENSG00000066322	ELOVL1	NA	50.0312	TRUE	1	FALSE	NA	TRUE	1	FALSE	NA	TRUE	1	FALSE	NA	TRUE	1	FALSE	NA	TRUE	0.962631	FALSE	NA	TRUE	0.984632	FALSE	NA
ENSG00000159479	MED8	NA	48.8818	TRUE	1	FALSE	NA	TRUE	1	FALSE	NA	TRUE	1	FALSE	NA	TRUE	1	FALSE	NA	TRUE	1	FALSE	NA	TRUE	0.968112	FALSE	NA
ENSG00000198198	SZT2	NA	87.0326	TRUE	0.893939	FALSE	NA	TRUE	0.870968	FALSE	NA	TRUE	1	FALSE	NA	TRUE	0.884615	FALSE	NA	TRUE	0.863636	FALSE	NA	TRUE	0.776786	FALSE	NA
ENSG00000178922	HYI	NA	22.6295	FALSE	NA	FALSE	NA	FALSE	NA	FALSE	NA	FALSE	NA	FALSE	NA	TRUE	1	FALSE	NA	FALSE	NA	FALSE	NA	FALSE	NA	FALSE	NA
ENSG00000142949	PTPRF	NA	111.068	TRUE	1	FALSE	NA	TRUE	1	FALSE	NA	TRUE	1	FALSE	NA	TRUE	1	FALSE	NA	TRUE	1	FALSE	NA	TRUE	0.973214	FALSE	NA
ENSG00000236200	KDM4A-AS1	NA	26.5438	FALSE	NA	FALSE	NA	FALSE	NA	FALSE	NA	FALSE	NA	FALSE	NA	FALSE	NA	FALSE	NA	FALSE	NA	FALSE	NA	FALSE	NA	FALSE	NA
ENSG00000126091	ST3GAL3	NA	25.2148	FALSE	NA	FALSE	NA	FALSE	NA	FALSE	NA	FALSE	NA	FALSE	NA	FALSE	NA	FALSE	NA	FALSE	NA	FALSE	NA	FALSE	NA	FALSE	NA
ENSG00000229444	AL451062.1	NA	18.7185	FALSE	NA	FALSE	NA	FALSE	NA	FALSE	NA	FALSE	NA	FALSE	NA	FALSE	NA	FALSE	NA	FALSE	NA	FALSE	NA	FALSE	NA	FALSE	NA
ENSG00000117407	ARTN	NA	10.2707	FALSE	NA	FALSE	NA	FALSE	NA	FALSE	NA	FALSE	NA	FALSE	NA	FALSE	NA	FALSE	NA	FALSE	NA	FALSE	NA	FALSE	NA	FALSE	NA
ENSG00000237950	AL357079.1	NA	27.2681	FALSE	NA	FALSE	NA	FALSE	NA	FALSE	NA	FALSE	NA	FALSE	NA	FALSE	NA	FALSE	NA	FALSE	NA	FALSE	NA	FALSE	NA	FALSE	NA
ENSG00000117408	IPO13	NA	65.5242	TRUE	1	FALSE	NA	TRUE	1	FALSE	NA	TRUE	1	FALSE	NA	TRUE	1	FALSE	NA	TRUE	0.969512	FALSE	NA	TRUE	0.968112	FALSE	NA
ENSG00000132768	DPH2	NA	28.8953	FALSE	NA	FALSE	NA	FALSE	NA	FALSE	NA	FALSE	NA	FALSE	NA	FALSE	NA	FALSE	NA	FALSE	NA	FALSE	NA	FALSE	NA	FALSE	NA
ENSG00000117410	ATP6V0B	NA	55.5331	TRUE	0.984848	FALSE	NA	TRUE	0.967742	FALSE	NA	TRUE	1	FALSE	NA	TRUE	1	FALSE	NA	TRUE	0.909091	FALSE	NA	TRUE	0.931643	FALSE	NA
ENSG00000117411	B4GALT2	NA	39.765	TRUE	1	FALSE	NA	TRUE	1	FALSE	NA	TRUE	1	FALSE	NA	TRUE	1	FALSE	NA	TRUE	1	FALSE	NA	TRUE	0.98852	FALSE	NA
ENSG00000159214	CCDC24	NA	59.6645	TRUE	0.99	FALSE	NA	TRUE	1	FALSE	NA	TRUE	1	FALSE	NA	TRUE	1	FALSE	NA	TRUE	1	FALSE	NA	TRUE	0.989529	FALSE	NA
ENSG00000196517	SLC6A9	NA	45.2273	TRUE	1	FALSE	NA	TRUE	1	FALSE	NA	TRUE	1	FALSE	NA	TRUE	1	FALSE	NA	TRUE	1	FALSE	NA	TRUE	0.993622	FALSE	NA
ENSG00000230615	AL139220.2	NA	28.2723	TRUE	1	FALSE	NA	TRUE	1	FALSE	NA	TRUE	1	FALSE	NA	TRUE	1	FALSE	NA	TRUE	0.967672	FALSE	NA	TRUE	0.964016	FALSE	NA
ENSG00000171872	KLF17	NA	5.11355	FALSE	NA	FALSE	NA	FALSE	NA	FALSE	NA	FALSE	NA	FALSE	NA	FALSE	NA	FALSE	NA	FALSE	NA	FALSE	NA	FALSE	NA	FALSE	NA
ENSG00000178028	DMAP1	NA	49.6293	TRUE	0.969697	FALSE	NA	TRUE	0.974359	FALSE	NA	TRUE	1	FALSE	NA	TRUE	0.961538	FALSE	NA	TRUE	1	FALSE	NA	TRUE	0.957908	FALSE	NA
ENSG00000117419	ERI3	NA	140.497	TRUE	0.757576	FALSE	NA	TRUE	0.741935	TRUE	583	TRUE	0.888889	FALSE	NA	TRUE	0.730769	TRUE	661.5	TRUE	0.656504	TRUE	1019	TRUE	0.639031	TRUE	839
ENSG00000187147	RNF220	NA	122.115	TRUE	0.881883	FALSE	NA	TRUE	0.817637	FALSE	NA	TRUE	0.9	FALSE	NA	TRUE	0.923077	FALSE	NA	TRUE	0.849593	FALSE	NA	TRUE	0.820153	FALSE	NA
ENSG00000126106	TMEM53	NA	46.2248	TRUE	1	FALSE	NA	TRUE	1	FALSE	NA	TRUE	1	FALSE	NA	TRUE	1	FALSE	NA	TRUE	0.965447	FALSE	NA	TRUE	0.980867	FALSE	NA
ENSG00000198520	ARMH1	NA	79.9045	TRUE	1	FALSE	NA	TRUE	1	FALSE	NA	TRUE	1	FALSE	NA	TRUE	0.97615	FALSE	NA	TRUE	0.95957	FALSE	NA	TRUE	0.971939	FALSE	NA
ENSG00000142945	KIF2C	NA	23.6663	FALSE	NA	FALSE	NA	FALSE	NA	FALSE	NA	FALSE	NA	FALSE	NA	FALSE	NA	FALSE	NA	FALSE	NA	FALSE	NA	FALSE	NA	FALSE	NA
ENSG00000225721	AL592166.1	NA	27.6952	FALSE	NA	FALSE	NA	FALSE	NA	FALSE	NA	FALSE	NA	FALSE	NA	FALSE	NA	FALSE	NA	FALSE	NA	FALSE	NA	FALSE	NA	FALSE	NA
ENSG00000142937	RPS8	NA	63.0847	TRUE	0.90625	FALSE	NA	TRUE	0.816447	FALSE	NA	TRUE	1	FALSE	NA	TRUE	0.811966	FALSE	NA	TRUE	0.863636	FALSE	NA	TRUE	0.859948	FALSE	NA
ENSG00000142959	BEST4	NA	28.5126	FALSE	NA	FALSE	NA	FALSE	NA	FALSE	NA	FALSE	NA	FALSE	NA	FALSE	NA	FALSE	NA	FALSE	NA	FALSE	NA	FALSE	NA	FALSE	NA
ENSG00000173846	PLK3	NA	34.8479	FALSE	NA	FALSE	NA	FALSE	NA	FALSE	NA	FALSE	NA	FALSE	NA	FALSE	NA	FALSE	NA	FALSE	NA	FALSE	NA	FALSE	NA	FALSE	NA
ENSG00000222009	BTBD19	NA	26.5403	FALSE	NA	FALSE	NA	FALSE	NA	FALSE	NA	FALSE	NA	FALSE	NA	FALSE	NA	FALSE	NA	FALSE	NA	FALSE	NA	FALSE	NA	FALSE	NA
ENSG00000117425	PTCH2	NA	85.8941	TRUE	0.985284	FALSE	NA	TRUE	0.976151	FALSE	NA	TRUE	1	FALSE	NA	TRUE	0.985284	FALSE	NA	TRUE	0.975057	FALSE	NA	TRUE	0.980585	FALSE	NA
ENSG00000070785	EIF2B3	NA	104.399	TRUE	0.903226	FALSE	NA	TRUE	0.903226	FALSE	NA	TRUE	1	FALSE	NA	TRUE	0.769231	FALSE	NA	TRUE	0.712912	TRUE	960.5	TRUE	0.73233	TRUE	357
ENSG00000126107	HECTD3	NA	41.5737	FALSE	NA	FALSE	NA	FALSE	NA	FALSE	NA	FALSE	NA	FALSE	NA	TRUE	1	FALSE	NA	FALSE	NA	FALSE	NA	TRUE	0.965532	FALSE	NA
ENSG00000126088	UROD	NA	32.2068	FALSE	NA	FALSE	NA	FALSE	NA	FALSE	NA	FALSE	NA	FALSE	NA	TRUE	0.976744	FALSE	NA	TRUE	0.956309	FALSE	NA	FALSE	NA	FALSE	NA
ENSG00000162415	ZSWIM5	NA	126.326	TRUE	1	FALSE	NA	TRUE	0.876712	FALSE	NA	TRUE	1	FALSE	NA	TRUE	0.902309	FALSE	NA	TRUE	1	FALSE	NA	TRUE	0.896684	FALSE	NA
ENSG00000132781	MUTYH	NA	38.1616	TRUE	1	FALSE	NA	TRUE	1	FALSE	NA	TRUE	1	FALSE	NA	TRUE	1	FALSE	NA	TRUE	1	FALSE	NA	TRUE	0.957908	FALSE	NA
ENSG00000132773	TOE1	NA	27.1399	FALSE	NA	FALSE	NA	FALSE	NA	FALSE	NA	FALSE	NA	FALSE	NA	FALSE	NA	FALSE	NA	FALSE	NA	FALSE	NA	FALSE	NA	FALSE	NA
ENSG00000070759	TESK2	NA	82.7638	TRUE	0.909091	FALSE	NA	TRUE	0.903226	FALSE	NA	TRUE	1	FALSE	NA	TRUE	0.891652	FALSE	NA	TRUE	0.873984	FALSE	NA	TRUE	0.866071	FALSE	NA
ENSG00000280670	CCDC163	NA	15.1475	FALSE	NA	FALSE	NA	FALSE	NA	FALSE	NA	FALSE	NA	FALSE	NA	FALSE	NA	FALSE	NA	FALSE	NA	FALSE	NA	FALSE	NA	FALSE	NA
ENSG00000132763	MMACHC	NA	36.1348	TRUE	1	FALSE	NA	TRUE	1	FALSE	NA	TRUE	1	FALSE	NA	TRUE	1	FALSE	NA	FALSE	NA	FALSE	NA	FALSE	NA	FALSE	NA
ENSG00000117450	PRDX1	NA	51.8238	TRUE	0.946429	FALSE	NA	TRUE	0.935484	FALSE	NA	TRUE	0.944444	FALSE	NA	TRUE	0.961538	FALSE	NA	TRUE	1	FALSE	NA	TRUE	0.946429	FALSE	NA
ENSG00000117448	AKR1A1	NA	52.1105	TRUE	0.967742	FALSE	NA	TRUE	0.974359	FALSE	NA	TRUE	1	FALSE	NA	TRUE	0.961538	FALSE	NA	TRUE	0.88535	FALSE	NA	TRUE	0.920375	FALSE	NA
ENSG00000132780	NASP	NA	103.426	TRUE	0.875	FALSE	NA	TRUE	0.741935	TRUE	329.5	TRUE	1	FALSE	NA	TRUE	0.923077	FALSE	NA	TRUE	0.818182	FALSE	NA	TRUE	0.758929	FALSE	NA
ENSG00000159588	CCDC17	NA	8.54019	FALSE	NA	FALSE	NA	FALSE	NA	FALSE	NA	FALSE	NA	FALSE	NA	FALSE	NA	FALSE	NA	FALSE	NA	FALSE	NA	FALSE	NA	FALSE	NA
ENSG00000159592	GPBP1L1	NA	121.586	TRUE	0.681818	TRUE	500	TRUE	0.645161	TRUE	717.5	TRUE	0.777778	FALSE	NA	TRUE	0.692308	TRUE	858	TRUE	0.581513	TRUE	665	TRUE	0.585733	TRUE	1015
ENSG00000159596	TMEM69	NA	44.2423	TRUE	1	FALSE	NA	TRUE	1	FALSE	NA	TRUE	1	FALSE	NA	TRUE	0.927176	FALSE	NA	TRUE	0.943089	FALSE	NA	TRUE	0.950255	FALSE	NA
ENSG00000197429	IPP	NA	61.1102	TRUE	0.979381	FALSE	NA	TRUE	0.945205	FALSE	NA	TRUE	1	FALSE	NA	TRUE	0.955595	FALSE	NA	TRUE	0.936992	FALSE	NA	TRUE	0.952806	FALSE	NA
ENSG00000086015	MAST2	NA	95.1784	TRUE	0.924242	FALSE	NA	TRUE	0.935484	FALSE	NA	TRUE	0.777778	FALSE	NA	TRUE	0.961538	FALSE	NA	TRUE	0.782035	FALSE	NA	TRUE	0.753272	FALSE	NA
ENSG00000117461	PIK3R3	NA	25.949	FALSE	NA	FALSE	NA	FALSE	NA	FALSE	NA	FALSE	NA	FALSE	NA	FALSE	NA	FALSE	NA	FALSE	NA	FALSE	NA	FALSE	NA	FALSE	NA
ENSG00000278139	AL358075.4	NA	13.6396	FALSE	NA	FALSE	NA	FALSE	NA	FALSE	NA	FALSE	NA	FALSE	NA	FALSE	NA	FALSE	NA	FALSE	NA	FALSE	NA	FALSE	NA	FALSE	NA
ENSG00000227857	AL358075.2	NA	9.30107	FALSE	NA	FALSE	NA	FALSE	NA	FALSE	NA	FALSE	NA	FALSE	NA	FALSE	NA	FALSE	NA	FALSE	NA	FALSE	NA	FALSE	NA	FALSE	NA
ENSG00000117472	TSPAN1	NA	6.25921	FALSE	NA	FALSE	NA	FALSE	NA	FALSE	NA	FALSE	NA	FALSE	NA	FALSE	NA	FALSE	NA	FALSE	NA	FALSE	NA	FALSE	NA	FALSE	NA
ENSG00000085998	POMGNT1	NA	73.5127	TRUE	0.96875	FALSE	NA	TRUE	0.967742	FALSE	NA	TRUE	1	FALSE	NA	TRUE	0.953819	FALSE	NA	TRUE	0.955285	FALSE	NA	TRUE	0.955357	FALSE	NA
ENSG00000171357	LURAP1	NA	70.197	TRUE	1	FALSE	NA	TRUE	1	FALSE	NA	TRUE	1	FALSE	NA	TRUE	1	FALSE	NA	TRUE	0.954545	FALSE	NA	TRUE	0.937155	FALSE	NA
ENSG00000085999	RAD54L	NA	31.5052	FALSE	NA	FALSE	NA	FALSE	NA	FALSE	NA	FALSE	NA	FALSE	NA	FALSE	NA	FALSE	NA	FALSE	NA	FALSE	NA	FALSE	NA	FALSE	NA
ENSG00000132128	LRRC41	NA	87.5114	TRUE	0.954545	FALSE	NA	TRUE	1	FALSE	NA	TRUE	1	FALSE	NA	TRUE	0.884615	FALSE	NA	TRUE	0.861789	FALSE	NA	TRUE	0.871173	FALSE	NA
ENSG00000173660	UQCRH	NA	76.1392	TRUE	0.96875	FALSE	NA	TRUE	0.935484	FALSE	NA	TRUE	1	FALSE	NA	TRUE	0.923077	FALSE	NA	TRUE	0.954545	FALSE	NA	TRUE	0.918367	FALSE	NA
ENSG00000117481	NSUN4	NA	65.5201	TRUE	0.967742	FALSE	NA	TRUE	0.967742	FALSE	NA	TRUE	1	FALSE	NA	TRUE	0.961538	FALSE	NA	TRUE	0.954545	FALSE	NA	TRUE	0.899215	FALSE	NA
ENSG00000117480	FAAH	NA	73.3815	TRUE	1	FALSE	NA	TRUE	1	FALSE	NA	TRUE	1	FALSE	NA	TRUE	1	FALSE	NA	TRUE	1	FALSE	NA	TRUE	0.980867	FALSE	NA
ENSG00000282881	AL136373.1	NA	7.72432	FALSE	NA	FALSE	NA	FALSE	NA	FALSE	NA	FALSE	NA	FALSE	NA	FALSE	NA	FALSE	NA	FALSE	NA	FALSE	NA	FALSE	NA	FALSE	NA
ENSG00000269956	MKNK1-AS1	NA	24.074	FALSE	NA	FALSE	NA	FALSE	NA	FALSE	NA	FALSE	NA	FALSE	NA	FALSE	NA	FALSE	NA	FALSE	NA	FALSE	NA	FALSE	NA	FALSE	NA
ENSG00000162456	KNCN	NA	11.1759	FALSE	NA	FALSE	NA	FALSE	NA	FALSE	NA	FALSE	NA	FALSE	NA	FALSE	NA	FALSE	NA	FALSE	NA	FALSE	NA	FALSE	NA	FALSE	NA
ENSG00000079277	MKNK1	NA	93.3645	TRUE	0.953049	FALSE	NA	TRUE	0.947039	FALSE	NA	TRUE	1	FALSE	NA	TRUE	0.934709	FALSE	NA	TRUE	0.953049	FALSE	NA	TRUE	0.94219	FALSE	NA
ENSG00000123472	ATPAF1	NA	118.099	TRUE	0.924242	FALSE	NA	TRUE	0.903226	FALSE	NA	TRUE	1	FALSE	NA	TRUE	0.923077	FALSE	NA	TRUE	0.865854	FALSE	NA	TRUE	0.862245	FALSE	NA
ENSG00000228237	EFCAB14-AS1	NA	14.6793	FALSE	NA	FALSE	NA	FALSE	NA	FALSE	NA	FALSE	NA	FALSE	NA	FALSE	NA	FALSE	NA	FALSE	NA	FALSE	NA	FALSE	NA	FALSE	NA
ENSG00000159658	EFCAB14	NA	84.7013	TRUE	0.875	FALSE	NA	TRUE	0.870968	FALSE	NA	TRUE	1	FALSE	NA	TRUE	0.790698	FALSE	NA	TRUE	0.818182	FALSE	NA	TRUE	0.821335	FALSE	NA
ENSG00000142973	CYP4B1	NA	9.45753	FALSE	NA	FALSE	NA	FALSE	NA	FALSE	NA	FALSE	NA	FALSE	NA	FALSE	NA	FALSE	NA	FALSE	NA	FALSE	NA	FALSE	NA	FALSE	NA
ENSG00000187048	CYP4A11	NA	11	FALSE	NA	FALSE	NA	FALSE	NA	FALSE	NA	FALSE	NA	FALSE	NA	FALSE	NA	FALSE	NA	FALSE	NA	FALSE	NA	FALSE	NA	FALSE	NA
ENSG00000186377	CYP4X1	NA	79.9557	TRUE	1	FALSE	NA	TRUE	1	FALSE	NA	TRUE	1	FALSE	NA	FALSE	NA	FALSE	NA	TRUE	1	FALSE	NA	TRUE	0.993019	FALSE	NA
ENSG00000186160	CYP4Z1	NA	53.1484	TRUE	1	FALSE	NA	FALSE	NA	FALSE	NA	FALSE	NA	FALSE	NA	FALSE	NA	FALSE	NA	TRUE	1	FALSE	NA	TRUE	0.998037	FALSE	NA
ENSG00000225506	CYP4A22-AS1	NA	52.6342	TRUE	1	FALSE	NA	TRUE	1	FALSE	NA	TRUE	1	FALSE	NA	FALSE	NA	FALSE	NA	TRUE	1	FALSE	NA	TRUE	0.996946	FALSE	NA
ENSG00000162365	CYP4A22	NA	7.73914	FALSE	NA	FALSE	NA	FALSE	NA	FALSE	NA	FALSE	NA	FALSE	NA	FALSE	NA	FALSE	NA	FALSE	NA	FALSE	NA	FALSE	NA	FALSE	NA
ENSG00000162367	TAL1	NA	18.0352	FALSE	NA	FALSE	NA	TRUE	1	FALSE	NA	FALSE	NA	FALSE	NA	TRUE	1	FALSE	NA	FALSE	NA	FALSE	NA	FALSE	NA	FALSE	NA
ENSG00000123473	STIL	NA	37.0154	FALSE	NA	FALSE	NA	FALSE	NA	FALSE	NA	FALSE	NA	FALSE	NA	FALSE	NA	FALSE	NA	FALSE	NA	FALSE	NA	FALSE	NA	FALSE	NA
ENSG00000162368	CMPK1	NA	71.7154	TRUE	0.90665	FALSE	NA	TRUE	0.870968	FALSE	NA	TRUE	0.90665	FALSE	NA	TRUE	0.860465	FALSE	NA	TRUE	0.864689	FALSE	NA	TRUE	0.887541	FALSE	NA
ENSG00000225762	LINC01389	NA	17.8823	FALSE	NA	FALSE	NA	FALSE	NA	FALSE	NA	FALSE	NA	FALSE	NA	FALSE	NA	FALSE	NA	FALSE	NA	FALSE	NA	FALSE	NA	FALSE	NA
ENSG00000269113	TRABD2B	NA	21.7716	FALSE	NA	FALSE	NA	FALSE	NA	FALSE	NA	FALSE	NA	FALSE	NA	FALSE	NA	FALSE	NA	FALSE	NA	FALSE	NA	FALSE	NA	FALSE	NA
ENSG00000226133	AL356289.1	NA	19.5497	FALSE	NA	FALSE	NA	FALSE	NA	FALSE	NA	FALSE	NA	FALSE	NA	FALSE	NA	FALSE	NA	FALSE	NA	FALSE	NA	FALSE	NA	FALSE	NA
ENSG00000223720	AL109659.1	NA	8.28468	FALSE	NA	FALSE	NA	FALSE	NA	FALSE	NA	FALSE	NA	FALSE	NA	FALSE	NA	FALSE	NA	FALSE	NA	FALSE	NA	FALSE	NA	FALSE	NA
ENSG00000117834	SLC5A9	NA	10.1353	FALSE	NA	FALSE	NA	FALSE	NA	FALSE	NA	FALSE	NA	FALSE	NA	FALSE	NA	FALSE	NA	FALSE	NA	FALSE	NA	FALSE	NA	FALSE	NA
ENSG00000132122	SPATA6	NA	136.994	TRUE	0.924242	FALSE	NA	TRUE	0.903226	FALSE	NA	TRUE	0.9	FALSE	NA	TRUE	0.961538	FALSE	NA	TRUE	0.590909	TRUE	962	TRUE	0.626276	TRUE	825
ENSG00000186094	AGBL4	NA	155.687	TRUE	0.939394	FALSE	NA	TRUE	0.904934	FALSE	NA	TRUE	0.888889	FALSE	NA	TRUE	1	FALSE	NA	TRUE	1	FALSE	NA	TRUE	0.820244	FALSE	NA
ENSG00000229846	AC099788.1	NA	28.0782	FALSE	NA	FALSE	NA	FALSE	NA	FALSE	NA	TRUE	1	FALSE	NA	FALSE	NA	FALSE	NA	FALSE	NA	FALSE	NA	FALSE	NA	FALSE	NA
ENSG00000230114	AL590432.1	NA	13.7371	FALSE	NA	FALSE	NA	FALSE	NA	FALSE	NA	FALSE	NA	FALSE	NA	FALSE	NA	FALSE	NA	FALSE	NA	FALSE	NA	FALSE	NA	FALSE	NA
ENSG00000162374	ELAVL4	NA	66.6856	TRUE	1	FALSE	NA	TRUE	1	FALSE	NA	TRUE	1	FALSE	NA	TRUE	1	FALSE	NA	TRUE	1	FALSE	NA	TRUE	0.973168	FALSE	NA
ENSG00000284696	AL596275.2	NA	15.9446	FALSE	NA	FALSE	NA	FALSE	NA	FALSE	NA	FALSE	NA	FALSE	NA	FALSE	NA	FALSE	NA	FALSE	NA	FALSE	NA	FALSE	NA	FALSE	NA
ENSG00000142700	DMRTA2	NA	14.4065	FALSE	NA	FALSE	NA	FALSE	NA	FALSE	NA	FALSE	NA	FALSE	NA	FALSE	NA	FALSE	NA	FALSE	NA	FALSE	NA	FALSE	NA	FALSE	NA
ENSG00000185104	FAF1	NA	231.915	TRUE	0.363636	TRUE	640	TRUE	0.451613	TRUE	994	TRUE	0.3	TRUE	511	TRUE	0.307692	TRUE	981.5	TRUE	0.318182	TRUE	1385	TRUE	0.237245	TRUE	1545
ENSG00000225767	AL049637.1	NA	10.5673	FALSE	NA	FALSE	NA	FALSE	NA	FALSE	NA	FALSE	NA	FALSE	NA	FALSE	NA	FALSE	NA	FALSE	NA	FALSE	NA	FALSE	NA	FALSE	NA
ENSG00000123080	CDKN2C	NA	13.5477	FALSE	NA	FALSE	NA	FALSE	NA	FALSE	NA	FALSE	NA	FALSE	NA	FALSE	NA	FALSE	NA	FALSE	NA	FALSE	NA	FALSE	NA	FALSE	NA
ENSG00000204006	C1orf185	NA	8.30752	FALSE	NA	FALSE	NA	FALSE	NA	FALSE	NA	FALSE	NA	FALSE	NA	FALSE	NA	FALSE	NA	FALSE	NA	FALSE	NA	FALSE	NA	FALSE	NA
ENSG00000203356	LINC01562	NA	27.4637	FALSE	NA	FALSE	NA	FALSE	NA	FALSE	NA	FALSE	NA	FALSE	NA	FALSE	NA	FALSE	NA	FALSE	NA	FALSE	NA	FALSE	NA	FALSE	NA
ENSG00000123091	RNF11	NA	99.1788	TRUE	0.873711	FALSE	NA	TRUE	0.871795	FALSE	NA	TRUE	0.888889	FALSE	NA	TRUE	0.846154	FALSE	NA	TRUE	0.845528	FALSE	NA	TRUE	0.869898	FALSE	NA
ENSG00000236434	AL162430.2	NA	7.24778	FALSE	NA	FALSE	NA	FALSE	NA	FALSE	NA	FALSE	NA	FALSE	NA	FALSE	NA	FALSE	NA	FALSE	NA	FALSE	NA	FALSE	NA	FALSE	NA
ENSG00000085831	TTC39A	NA	45.0889	FALSE	NA	FALSE	NA	FALSE	NA	FALSE	NA	FALSE	NA	FALSE	NA	FALSE	NA	FALSE	NA	TRUE	1	FALSE	NA	FALSE	NA	FALSE	NA
ENSG00000261664	TTC39A-AS1	NA	18.4818	FALSE	NA	FALSE	NA	FALSE	NA	FALSE	NA	FALSE	NA	FALSE	NA	FALSE	NA	FALSE	NA	FALSE	NA	FALSE	NA	FALSE	NA	FALSE	NA
ENSG00000085832	EPS15	NA	141.511	TRUE	0.789243	FALSE	NA	TRUE	0.642221	TRUE	184	TRUE	0.763986	FALSE	NA	TRUE	0.76969	FALSE	NA	TRUE	0.750374	FALSE	NA	TRUE	0.789243	FALSE	NA
ENSG00000238140	AC104170.2	NA	7.48841	FALSE	NA	FALSE	NA	FALSE	NA	FALSE	NA	FALSE	NA	FALSE	NA	FALSE	NA	FALSE	NA	FALSE	NA	FALSE	NA	FALSE	NA	FALSE	NA
ENSG00000227070	AC104170.1	NA	18.8548	FALSE	NA	FALSE	NA	FALSE	NA	FALSE	NA	FALSE	NA	FALSE	NA	FALSE	NA	FALSE	NA	FALSE	NA	FALSE	NA	FALSE	NA	FALSE	NA
ENSG00000117859	OSBPL9	NA	155.841	TRUE	0.645161	TRUE	455	TRUE	0.645161	TRUE	417	TRUE	0.53866	TRUE	397	TRUE	0.615385	TRUE	252	TRUE	0.590909	TRUE	711.5	TRUE	0.531888	TRUE	598
ENSG00000078618	NRDC	NA	160.343	TRUE	0.666667	TRUE	771	TRUE	0.645161	TRUE	999	TRUE	0.888889	FALSE	NA	TRUE	0.653846	TRUE	780	TRUE	0.473577	TRUE	800	TRUE	0.498724	TRUE	821
ENSG00000169213	RAB3B	NA	34.5356	TRUE	1	FALSE	NA	TRUE	1	FALSE	NA	TRUE	1	FALSE	NA	FALSE	NA	FALSE	NA	FALSE	NA	FALSE	NA	TRUE	0.984948	FALSE	NA
ENSG00000117862	TXNDC12	NA	63.8316	TRUE	0.924242	FALSE	NA	TRUE	0.948718	FALSE	NA	TRUE	1	FALSE	NA	TRUE	0.961538	FALSE	NA	TRUE	0.90088	FALSE	NA	TRUE	0.911213	FALSE	NA
ENSG00000223390	AL445685.1	NA	18.2301	FALSE	NA	FALSE	NA	FALSE	NA	FALSE	NA	FALSE	NA	FALSE	NA	FALSE	NA	FALSE	NA	FALSE	NA	FALSE	NA	FALSE	NA	FALSE	NA
ENSG00000134717	BTF3L4	NA	84.9819	TRUE	0.935484	FALSE	NA	TRUE	0.935484	FALSE	NA	TRUE	1	FALSE	NA	TRUE	0.884615	FALSE	NA	TRUE	0.909091	FALSE	NA	TRUE	0.813671	FALSE	NA
ENSG00000157077	ZFYVE9	NA	139.577	TRUE	0.96875	FALSE	NA	TRUE	0.83871	FALSE	NA	TRUE	1	FALSE	NA	TRUE	0.961538	FALSE	NA	TRUE	0.954545	FALSE	NA	TRUE	0.783163	FALSE	NA
ENSG00000154222	CC2D1B	NA	45.1934	TRUE	0.946117	FALSE	NA	TRUE	0.933553	FALSE	NA	TRUE	1	FALSE	NA	TRUE	0.929296	FALSE	NA	TRUE	0.924845	FALSE	NA	TRUE	0.946117	FALSE	NA
ENSG00000272100	AL513218.1	NA	7.20135	FALSE	NA	FALSE	NA	FALSE	NA	FALSE	NA	FALSE	NA	FALSE	NA	FALSE	NA	FALSE	NA	FALSE	NA	FALSE	NA	FALSE	NA	FALSE	NA
ENSG00000085840	ORC1	NA	14.9807	FALSE	NA	FALSE	NA	FALSE	NA	FALSE	NA	FALSE	NA	FALSE	NA	FALSE	NA	FALSE	NA	FALSE	NA	FALSE	NA	FALSE	NA	FALSE	NA
ENSG00000134748	PRPF38A	NA	54.4081	TRUE	1	FALSE	NA	TRUE	1	FALSE	NA	TRUE	1	FALSE	NA	TRUE	1	FALSE	NA	TRUE	1	FALSE	NA	TRUE	0.946429	FALSE	NA
ENSG00000134744	TUT4	NA	158.449	TRUE	0.483871	TRUE	165	TRUE	0.483871	TRUE	321	TRUE	0.611111	TRUE	277	TRUE	0.349911	TRUE	194	TRUE	0.409091	TRUE	434	TRUE	0.354592	TRUE	1062
ENSG00000116157	GPX7	NA	25.9334	FALSE	NA	FALSE	NA	FALSE	NA	FALSE	NA	FALSE	NA	FALSE	NA	FALSE	NA	FALSE	NA	FALSE	NA	FALSE	NA	FALSE	NA	FALSE	NA
ENSG00000182183	SHISAL2A	NA	20.7933	FALSE	NA	FALSE	NA	FALSE	NA	FALSE	NA	FALSE	NA	FALSE	NA	FALSE	NA	FALSE	NA	FALSE	NA	FALSE	NA	FALSE	NA	FALSE	NA
ENSG00000162377	COA7	NA	30.6436	FALSE	NA	FALSE	NA	FALSE	NA	FALSE	NA	FALSE	NA	FALSE	NA	FALSE	NA	FALSE	NA	FALSE	NA	FALSE	NA	FALSE	NA	FALSE	NA
ENSG00000162378	ZYG11B	NA	114.66	TRUE	0.833333	FALSE	NA	TRUE	0.806452	FALSE	NA	TRUE	0.8	FALSE	NA	TRUE	0.884615	FALSE	NA	TRUE	0.72561	TRUE	443	TRUE	0.744898	TRUE	199
ENSG00000203995	ZYG11A	NA	12.3512	FALSE	NA	FALSE	NA	FALSE	NA	FALSE	NA	FALSE	NA	FALSE	NA	FALSE	NA	FALSE	NA	FALSE	NA	FALSE	NA	FALSE	NA	FALSE	NA
ENSG00000121310	ECHDC2	NA	102.892	TRUE	0.973386	FALSE	NA	TRUE	0.967105	FALSE	NA	TRUE	1	FALSE	NA	TRUE	0.970737	FALSE	NA	TRUE	0.969514	FALSE	NA	TRUE	0.973386	FALSE	NA
ENSG00000116171	SCP2	NA	113.41	TRUE	0.878788	FALSE	NA	TRUE	0.903226	FALSE	NA	TRUE	0.888889	FALSE	NA	TRUE	0.846154	FALSE	NA	TRUE	0.818182	FALSE	NA	TRUE	0.830061	FALSE	NA
ENSG00000174348	PODN	NA	12.1999	FALSE	NA	FALSE	NA	FALSE	NA	FALSE	NA	FALSE	NA	FALSE	NA	FALSE	NA	FALSE	NA	FALSE	NA	FALSE	NA	FALSE	NA	FALSE	NA
ENSG00000157184	CPT2	NA	25.8757	FALSE	NA	FALSE	NA	FALSE	NA	FALSE	NA	FALSE	NA	FALSE	NA	TRUE	1	FALSE	NA	FALSE	NA	FALSE	NA	FALSE	NA	FALSE	NA
ENSG00000236723	AL606760.2	NA	28.5582	FALSE	NA	FALSE	NA	TRUE	0.978596	FALSE	NA	FALSE	NA	FALSE	NA	FALSE	NA	FALSE	NA	FALSE	NA	FALSE	NA	FALSE	NA	FALSE	NA
ENSG00000162384	C1orf123	NA	44.6754	TRUE	1	FALSE	NA	TRUE	1	FALSE	NA	TRUE	1	FALSE	NA	TRUE	1	FALSE	NA	TRUE	0.954545	FALSE	NA	TRUE	0.959184	FALSE	NA
ENSG00000259818	AL606760.3	NA	8.81386	FALSE	NA	FALSE	NA	FALSE	NA	FALSE	NA	FALSE	NA	FALSE	NA	FALSE	NA	FALSE	NA	FALSE	NA	FALSE	NA	FALSE	NA	FALSE	NA
ENSG00000162385	MAGOH	NA	58.5655	TRUE	0.969697	FALSE	NA	TRUE	0.935484	FALSE	NA	TRUE	1	FALSE	NA	TRUE	1	FALSE	NA	TRUE	0.930894	FALSE	NA	TRUE	0.931065	FALSE	NA
ENSG00000226754	AL606760.1	NA	10.4858	FALSE	NA	FALSE	NA	FALSE	NA	FALSE	NA	FALSE	NA	FALSE	NA	FALSE	NA	FALSE	NA	FALSE	NA	FALSE	NA	FALSE	NA	FALSE	NA
ENSG00000157193	LRP8	NA	61.328	TRUE	1	FALSE	NA	TRUE	1	FALSE	NA	TRUE	1	FALSE	NA	TRUE	0.994418	FALSE	NA	TRUE	1	FALSE	NA	TRUE	0.987565	FALSE	NA
ENSG00000225675	LINC01771	NA	44.2683	TRUE	1	FALSE	NA	FALSE	NA	FALSE	NA	TRUE	1	FALSE	NA	FALSE	NA	FALSE	NA	FALSE	NA	FALSE	NA	TRUE	0.997818	FALSE	NA
ENSG00000174332	GLIS1	NA	84.8253	TRUE	1	FALSE	NA	TRUE	1	FALSE	NA	TRUE	1	FALSE	NA	TRUE	1	FALSE	NA	TRUE	1	FALSE	NA	TRUE	0.987245	FALSE	NA
ENSG00000058804	NDC1	NA	57.8078	TRUE	0.903226	FALSE	NA	TRUE	0.903226	FALSE	NA	TRUE	0.888889	FALSE	NA	TRUE	0.923077	FALSE	NA	TRUE	0.878049	FALSE	NA	TRUE	0.892857	FALSE	NA
ENSG00000058799	YIPF1	NA	55.9362	TRUE	0.969697	FALSE	NA	TRUE	0.967742	FALSE	NA	TRUE	1	FALSE	NA	TRUE	1	FALSE	NA	TRUE	0.90838	FALSE	NA	TRUE	0.924956	FALSE	NA
ENSG00000211452	DIO1	NA	14.5286	FALSE	NA	FALSE	NA	FALSE	NA	FALSE	NA	FALSE	NA	FALSE	NA	FALSE	NA	FALSE	NA	FALSE	NA	FALSE	NA	FALSE	NA	FALSE	NA
ENSG00000081870	HSPB11	NA	77.366	TRUE	0.9375	FALSE	NA	TRUE	0.903226	FALSE	NA	TRUE	1	FALSE	NA	TRUE	0.961538	FALSE	NA	TRUE	0.909091	FALSE	NA	TRUE	0.855585	FALSE	NA
ENSG00000116212	LRRC42	NA	48.1248	TRUE	1	FALSE	NA	TRUE	1	FALSE	NA	FALSE	NA	FALSE	NA	TRUE	1	FALSE	NA	TRUE	1	FALSE	NA	TRUE	0.972077	FALSE	NA
ENSG00000116209	TMEM59	NA	111.036	TRUE	0.90625	FALSE	NA	TRUE	0.780822	FALSE	NA	TRUE	0.944444	FALSE	NA	TRUE	0.794849	FALSE	NA	TRUE	0.909091	FALSE	NA	TRUE	0.835459	FALSE	NA
ENSG00000116205	TCEANC2	NA	52.8407	TRUE	0.984848	FALSE	NA	TRUE	0.967742	FALSE	NA	TRUE	1	FALSE	NA	TRUE	1	FALSE	NA	TRUE	0.915879	FALSE	NA	TRUE	0.917976	FALSE	NA
ENSG00000256407	AL357673.1	NA	22.8436	FALSE	NA	FALSE	NA	FALSE	NA	FALSE	NA	FALSE	NA	FALSE	NA	FALSE	NA	FALSE	NA	FALSE	NA	FALSE	NA	FALSE	NA	FALSE	NA
ENSG00000116221	MRPL37	NA	48.5843	TRUE	1	FALSE	NA	TRUE	1	FALSE	NA	TRUE	1	FALSE	NA	TRUE	1	FALSE	NA	TRUE	0.957317	FALSE	NA	TRUE	0.969129	FALSE	NA
ENSG00000157216	SSBP3	NA	131.246	TRUE	0.8125	FALSE	NA	TRUE	0.66524	TRUE	322.5	TRUE	0.757732	FALSE	NA	TRUE	0.807692	FALSE	NA	TRUE	0.863636	FALSE	NA	TRUE	0.710459	TRUE	877
ENSG00000162390	ACOT11	NA	62.2943	TRUE	1	FALSE	NA	TRUE	1	FALSE	NA	TRUE	0.96297	FALSE	NA	TRUE	1	FALSE	NA	TRUE	0.950603	FALSE	NA	TRUE	0.969241	FALSE	NA
ENSG00000162391	FAM151A	NA	12.2483	FALSE	NA	FALSE	NA	FALSE	NA	FALSE	NA	FALSE	NA	FALSE	NA	FALSE	NA	FALSE	NA	FALSE	NA	FALSE	NA	FALSE	NA	FALSE	NA
ENSG00000271723	MROH7-TTC4	NA	25.8657	FALSE	NA	FALSE	NA	TRUE	1	FALSE	NA	TRUE	1	FALSE	NA	TRUE	1	FALSE	NA	FALSE	NA	FALSE	NA	TRUE	0.997449	FALSE	NA
ENSG00000243725	TTC4	NA	9.54578	FALSE	NA	FALSE	NA	FALSE	NA	FALSE	NA	FALSE	NA	FALSE	NA	FALSE	NA	FALSE	NA	FALSE	NA	FALSE	NA	FALSE	NA	FALSE	NA
ENSG00000162396	PARS2	NA	19.3712	FALSE	NA	FALSE	NA	FALSE	NA	FALSE	NA	FALSE	NA	FALSE	NA	FALSE	NA	FALSE	NA	FALSE	NA	FALSE	NA	FALSE	NA	FALSE	NA
ENSG00000006555	TTC22	NA	26.4251	FALSE	NA	FALSE	NA	FALSE	NA	FALSE	NA	FALSE	NA	FALSE	NA	FALSE	NA	FALSE	NA	FALSE	NA	FALSE	NA	FALSE	NA	FALSE	NA
ENSG00000162398	LEXM	NA	26.8126	FALSE	NA	FALSE	NA	FALSE	NA	FALSE	NA	FALSE	NA	FALSE	NA	FALSE	NA	FALSE	NA	TRUE	1	FALSE	NA	FALSE	NA	FALSE	NA
ENSG00000116133	DHCR24	NA	84.5511	TRUE	1	FALSE	NA	TRUE	1	FALSE	NA	TRUE	0.976804	FALSE	NA	TRUE	1	FALSE	NA	TRUE	1	FALSE	NA	TRUE	0.983418	FALSE	NA
ENSG00000233203	AC096536.1	NA	10.5911	FALSE	NA	FALSE	NA	FALSE	NA	FALSE	NA	FALSE	NA	FALSE	NA	FALSE	NA	FALSE	NA	FALSE	NA	FALSE	NA	FALSE	NA	FALSE	NA
ENSG00000143001	TMEM61	NA	9.8912	FALSE	NA	FALSE	NA	FALSE	NA	FALSE	NA	FALSE	NA	FALSE	NA	FALSE	NA	FALSE	NA	FALSE	NA	FALSE	NA	FALSE	NA	FALSE	NA
ENSG00000169174	PCSK9	NA	8.73029	FALSE	NA	FALSE	NA	FALSE	NA	FALSE	NA	FALSE	NA	FALSE	NA	FALSE	NA	FALSE	NA	FALSE	NA	FALSE	NA	FALSE	NA	FALSE	NA
ENSG00000162402	USP24	NA	160.702	TRUE	0.548387	TRUE	790	TRUE	0.548387	TRUE	859	TRUE	0.9	FALSE	NA	TRUE	0.615385	TRUE	719	TRUE	0.495761	TRUE	1015	TRUE	0.507417	TRUE	1095
ENSG00000231090	MIR4422HG	NA	26.1458	FALSE	NA	FALSE	NA	FALSE	NA	FALSE	NA	FALSE	NA	FALSE	NA	FALSE	NA	FALSE	NA	FALSE	NA	FALSE	NA	FALSE	NA	FALSE	NA
ENSG00000234810	AL603840.1	NA	22.2166	FALSE	NA	FALSE	NA	FALSE	NA	FALSE	NA	FALSE	NA	FALSE	NA	FALSE	NA	FALSE	NA	FALSE	NA	FALSE	NA	FALSE	NA	FALSE	NA
ENSG00000260971	AC119674.1	NA	11.231	FALSE	NA	FALSE	NA	FALSE	NA	FALSE	NA	FALSE	NA	FALSE	NA	FALSE	NA	FALSE	NA	FALSE	NA	FALSE	NA	FALSE	NA	FALSE	NA
ENSG00000284686	AC119674.2	NA	21.4475	FALSE	NA	FALSE	NA	FALSE	NA	FALSE	NA	FALSE	NA	FALSE	NA	FALSE	NA	FALSE	NA	FALSE	NA	FALSE	NA	FALSE	NA	FALSE	NA
ENSG00000162407	PLPP3	NA	70.285	TRUE	0.989837	FALSE	NA	TRUE	0.976027	FALSE	NA	TRUE	0.984536	FALSE	NA	TRUE	1	FALSE	NA	TRUE	1	FALSE	NA	TRUE	0.980867	FALSE	NA
ENSG00000162409	PRKAA2	NA	119.754	TRUE	1	FALSE	NA	TRUE	1	FALSE	NA	TRUE	1	FALSE	NA	TRUE	0.991119	FALSE	NA	TRUE	1	FALSE	NA	TRUE	0.961735	FALSE	NA
ENSG00000187889	FYB2	NA	6.94206	FALSE	NA	FALSE	NA	FALSE	NA	FALSE	NA	FALSE	NA	FALSE	NA	FALSE	NA	FALSE	NA	FALSE	NA	FALSE	NA	FALSE	NA	FALSE	NA
ENSG00000173406	DAB1	NA	83.2332	TRUE	0.90625	FALSE	NA	TRUE	0.741935	TRUE	869	TRUE	0.888889	FALSE	NA	TRUE	0.846154	FALSE	NA	TRUE	1	FALSE	NA	TRUE	0.66199	TRUE	1388
ENSG00000226759	DAB1-AS1	NA	4.77879	FALSE	NA	FALSE	NA	FALSE	NA	FALSE	NA	FALSE	NA	FALSE	NA	FALSE	NA	FALSE	NA	FALSE	NA	FALSE	NA	FALSE	NA	FALSE	NA
ENSG00000235038	AL445193.2	NA	12.0128	FALSE	NA	FALSE	NA	FALSE	NA	FALSE	NA	FALSE	NA	FALSE	NA	FALSE	NA	FALSE	NA	FALSE	NA	FALSE	NA	FALSE	NA	FALSE	NA
ENSG00000162601	MYSM1	NA	135.415	TRUE	0.80303	FALSE	NA	TRUE	0.741935	TRUE	76	TRUE	0.9	FALSE	NA	TRUE	0.884615	FALSE	NA	TRUE	0.721545	TRUE	1037	TRUE	0.746173	TRUE	762
ENSG00000283445	AL136985.3	NA	27.7046	FALSE	NA	FALSE	NA	FALSE	NA	FALSE	NA	FALSE	NA	FALSE	NA	FALSE	NA	FALSE	NA	FALSE	NA	FALSE	NA	TRUE	0.998724	FALSE	NA
ENSG00000177606	JUN	NA	27.2765	TRUE	0.971767	FALSE	NA	TRUE	0.934868	FALSE	NA	TRUE	0.942988	FALSE	NA	TRUE	0.945027	FALSE	NA	TRUE	0.971767	FALSE	NA	TRUE	0.947644	FALSE	NA
ENSG00000234807	LINC01135	NA	66.7061	TRUE	0.963415	FALSE	NA	TRUE	0.948718	FALSE	NA	TRUE	1	FALSE	NA	TRUE	0.957371	FALSE	NA	TRUE	0.963415	FALSE	NA	TRUE	0.950255	FALSE	NA
ENSG00000231740	AL136985.1	NA	8.26485	FALSE	NA	FALSE	NA	FALSE	NA	FALSE	NA	FALSE	NA	FALSE	NA	FALSE	NA	FALSE	NA	FALSE	NA	FALSE	NA	FALSE	NA	FALSE	NA
ENSG00000232453	AC105277.1	NA	14.9074	FALSE	NA	FALSE	NA	FALSE	NA	FALSE	NA	FALSE	NA	FALSE	NA	FALSE	NA	FALSE	NA	FALSE	NA	FALSE	NA	FALSE	NA	FALSE	NA
ENSG00000237352	LINC01358	NA	36.4784	TRUE	1	FALSE	NA	TRUE	1	FALSE	NA	TRUE	1	FALSE	NA	TRUE	1	FALSE	NA	TRUE	0.977642	FALSE	NA	TRUE	0.979592	FALSE	NA
ENSG00000270457	AC093424.1	NA	8.1156	FALSE	NA	FALSE	NA	FALSE	NA	FALSE	NA	FALSE	NA	FALSE	NA	FALSE	NA	FALSE	NA	FALSE	NA	FALSE	NA	FALSE	NA	FALSE	NA
ENSG00000172456	FGGY	NA	99.2326	TRUE	0.833333	FALSE	NA	TRUE	0.948718	FALSE	NA	TRUE	0.888889	FALSE	NA	TRUE	0.807692	FALSE	NA	TRUE	0.721545	TRUE	379	TRUE	0.757853	FALSE	NA
ENSG00000226883	AL035416.1	NA	13.3205	FALSE	NA	FALSE	NA	FALSE	NA	FALSE	NA	FALSE	NA	FALSE	NA	FALSE	NA	FALSE	NA	FALSE	NA	FALSE	NA	FALSE	NA	FALSE	NA
ENSG00000134709	HOOK1	NA	90.041	TRUE	1	FALSE	NA	TRUE	0.994007	FALSE	NA	TRUE	1	FALSE	NA	TRUE	1	FALSE	NA	TRUE	1	FALSE	NA	TRUE	0.994898	FALSE	NA
ENSG00000134716	CYP2J2	NA	61.91	TRUE	1	FALSE	NA	TRUE	1	FALSE	NA	TRUE	1	FALSE	NA	TRUE	1	FALSE	NA	TRUE	1	FALSE	NA	TRUE	0.992703	FALSE	NA
ENSG00000162598	C1orf87	NA	20.816	FALSE	NA	FALSE	NA	FALSE	NA	FALSE	NA	FALSE	NA	FALSE	NA	FALSE	NA	FALSE	NA	FALSE	NA	FALSE	NA	FALSE	NA	FALSE	NA
ENSG00000226476	LINC01748	NA	79.31	TRUE	1	FALSE	NA	TRUE	1	FALSE	NA	TRUE	1	FALSE	NA	TRUE	1	FALSE	NA	TRUE	1	FALSE	NA	TRUE	0.980867	FALSE	NA
ENSG00000231252	AC099792.1	NA	44.0276	TRUE	1	FALSE	NA	TRUE	1	FALSE	NA	TRUE	1	FALSE	NA	TRUE	1	FALSE	NA	TRUE	1	FALSE	NA	TRUE	0.991492	FALSE	NA
ENSG00000162599	NFIA	NA	124.139	TRUE	0.727273	TRUE	656	TRUE	0.709677	TRUE	740.5	TRUE	0.666667	TRUE	530.5	TRUE	0.769231	FALSE	NA	TRUE	0.639683	TRUE	1460	TRUE	0.528435	TRUE	857
ENSG00000237928	NFIA-AS2	NA	14.8025	FALSE	NA	FALSE	NA	FALSE	NA	FALSE	NA	FALSE	NA	FALSE	NA	FALSE	NA	FALSE	NA	FALSE	NA	FALSE	NA	FALSE	NA	FALSE	NA
ENSG00000162604	TM2D1	NA	104.815	TRUE	0.878788	FALSE	NA	TRUE	0.83871	FALSE	NA	TRUE	1	FALSE	NA	TRUE	0.961538	FALSE	NA	TRUE	0.713415	TRUE	681	TRUE	0.771684	FALSE	NA
ENSG00000271200	AC099791.2	NA	27.5458	FALSE	NA	FALSE	NA	FALSE	NA	FALSE	NA	FALSE	NA	FALSE	NA	FALSE	NA	FALSE	NA	TRUE	0.98374	FALSE	NA	FALSE	NA	FALSE	NA
ENSG00000132849	PATJ	NA	126.67	TRUE	0.9375	FALSE	NA	TRUE	0.850171	FALSE	NA	TRUE	0.89433	FALSE	NA	TRUE	0.864121	FALSE	NA	TRUE	1	FALSE	NA	TRUE	0.848214	FALSE	NA
ENSG00000240563	L1TD1	NA	12.6408	FALSE	NA	FALSE	NA	FALSE	NA	FALSE	NA	FALSE	NA	FALSE	NA	FALSE	NA	FALSE	NA	FALSE	NA	FALSE	NA	FALSE	NA	FALSE	NA
ENSG00000132854	KANK4	NA	41.1795	TRUE	1	FALSE	NA	TRUE	1	FALSE	NA	FALSE	NA	FALSE	NA	TRUE	1	FALSE	NA	TRUE	1	FALSE	NA	FALSE	NA	FALSE	NA
ENSG00000162607	USP1	NA	40.6273	TRUE	0.953608	FALSE	NA	TRUE	0.935484	FALSE	NA	TRUE	1	FALSE	NA	TRUE	0.928064	FALSE	NA	TRUE	0.945122	FALSE	NA	TRUE	0.93495	FALSE	NA
ENSG00000116641	DOCK7	NA	151.506	TRUE	0.924242	FALSE	NA	TRUE	0.935484	FALSE	NA	TRUE	0.888889	FALSE	NA	TRUE	0.923077	FALSE	NA	TRUE	0.820672	FALSE	NA	TRUE	0.864965	FALSE	NA
ENSG00000235545	AC103923.1	NA	48.3002	TRUE	1	FALSE	NA	TRUE	1	FALSE	NA	FALSE	NA	FALSE	NA	TRUE	1	FALSE	NA	TRUE	1	FALSE	NA	TRUE	0.997164	FALSE	NA
ENSG00000125703	ATG4C	NA	137.415	TRUE	0.909091	FALSE	NA	TRUE	0.903226	FALSE	NA	TRUE	0.888889	FALSE	NA	TRUE	0.923077	FALSE	NA	TRUE	0.620329	TRUE	567.5	TRUE	0.721058	TRUE	290.5
ENSG00000229537	LINC01739	NA	13.6678	FALSE	NA	FALSE	NA	FALSE	NA	FALSE	NA	FALSE	NA	FALSE	NA	FALSE	NA	FALSE	NA	FALSE	NA	FALSE	NA	FALSE	NA	FALSE	NA
ENSG00000088035	ALG6	NA	76.1399	TRUE	0.94	FALSE	NA	TRUE	0.935484	FALSE	NA	TRUE	1	FALSE	NA	TRUE	0.976744	FALSE	NA	TRUE	0.909091	FALSE	NA	TRUE	0.91199	FALSE	NA
ENSG00000142856	ITGB3BP	NA	77.2607	TRUE	0.92268	FALSE	NA	TRUE	0.923077	FALSE	NA	TRUE	0.92268	FALSE	NA	TRUE	0.884547	FALSE	NA	TRUE	0.831301	FALSE	NA	TRUE	0.891582	FALSE	NA
ENSG00000203965	EFCAB7	NA	101.769	TRUE	1	FALSE	NA	TRUE	1	FALSE	NA	TRUE	1	FALSE	NA	TRUE	0.890764	FALSE	NA	TRUE	1	FALSE	NA	TRUE	0.897959	FALSE	NA
ENSG00000079739	PGM1	NA	60.9534	TRUE	1	FALSE	NA	TRUE	0.952467	FALSE	NA	TRUE	1	FALSE	NA	TRUE	1	FALSE	NA	TRUE	1	FALSE	NA	TRUE	0.977041	FALSE	NA
ENSG00000185483	ROR1	NA	46.1235	TRUE	1	FALSE	NA	TRUE	1	FALSE	NA	TRUE	1	FALSE	NA	TRUE	1	FALSE	NA	TRUE	0.981707	FALSE	NA	TRUE	0.977041	FALSE	NA
ENSG00000223949	ROR1-AS1	NA	10.6736	FALSE	NA	FALSE	NA	FALSE	NA	FALSE	NA	FALSE	NA	FALSE	NA	FALSE	NA	FALSE	NA	FALSE	NA	FALSE	NA	FALSE	NA	FALSE	NA
ENSG00000177414	UBE2U	NA	7.55993	FALSE	NA	FALSE	NA	FALSE	NA	FALSE	NA	FALSE	NA	FALSE	NA	FALSE	NA	FALSE	NA	FALSE	NA	FALSE	NA	FALSE	NA	FALSE	NA
ENSG00000158966	CACHD1	NA	94.0849	TRUE	1	FALSE	NA	TRUE	0.979452	FALSE	NA	TRUE	1	FALSE	NA	TRUE	1	FALSE	NA	TRUE	1	FALSE	NA	TRUE	0.983202	FALSE	NA
ENSG00000162437	RAVER2	NA	104.437	TRUE	1	FALSE	NA	TRUE	0.987158	FALSE	NA	TRUE	1	FALSE	NA	TRUE	0.99002	FALSE	NA	TRUE	1	FALSE	NA	TRUE	0.983639	FALSE	NA
ENSG00000162434	JAK1	NA	113.288	TRUE	0.791949	FALSE	NA	TRUE	0.772697	FALSE	NA	TRUE	0.8	FALSE	NA	TRUE	0.791949	FALSE	NA	TRUE	0.76834	FALSE	NA	TRUE	0.781414	FALSE	NA
ENSG00000272506	AL357078.3	NA	15.5844	FALSE	NA	FALSE	NA	FALSE	NA	FALSE	NA	FALSE	NA	FALSE	NA	FALSE	NA	FALSE	NA	FALSE	NA	FALSE	NA	FALSE	NA	FALSE	NA
ENSG00000231485	AL357078.1	NA	8.30523	FALSE	NA	FALSE	NA	FALSE	NA	FALSE	NA	FALSE	NA	FALSE	NA	FALSE	NA	FALSE	NA	FALSE	NA	FALSE	NA	FALSE	NA	FALSE	NA
ENSG00000162433	AK4	NA	78.0602	TRUE	1	FALSE	NA	TRUE	1	FALSE	NA	TRUE	1	FALSE	NA	TRUE	1	FALSE	NA	TRUE	1	FALSE	NA	TRUE	0.98852	FALSE	NA
ENSG00000116675	DNAJC6	NA	206.077	TRUE	0.963588	FALSE	NA	TRUE	0.894692	FALSE	NA	TRUE	1	FALSE	NA	TRUE	1	FALSE	NA	TRUE	0.954545	FALSE	NA	TRUE	0.869898	FALSE	NA
ENSG00000229294	AL139294.1	NA	43.2846	TRUE	1	FALSE	NA	FALSE	NA	FALSE	NA	TRUE	1	FALSE	NA	TRUE	1	FALSE	NA	TRUE	1	FALSE	NA	FALSE	NA	FALSE	NA
ENSG00000116678	LEPR	NA	73.2526	TRUE	0.938865	FALSE	NA	TRUE	0.935484	FALSE	NA	TRUE	0.92594	FALSE	NA	TRUE	0.923077	FALSE	NA	TRUE	0.938865	FALSE	NA	TRUE	0.920593	FALSE	NA
ENSG00000184588	PDE4B	NA	161.606	TRUE	0.741935	TRUE	357	TRUE	0.741935	TRUE	681	TRUE	0.777778	FALSE	NA	TRUE	0.651163	TRUE	463.5	TRUE	0.420732	TRUE	1462	TRUE	0.397959	TRUE	826
ENSG00000227466	AL590783.1	NA	10.4875	FALSE	NA	FALSE	NA	FALSE	NA	FALSE	NA	FALSE	NA	FALSE	NA	FALSE	NA	FALSE	NA	FALSE	NA	FALSE	NA	FALSE	NA	FALSE	NA
ENSG00000118473	SGIP1	NA	211.581	TRUE	1	FALSE	NA	TRUE	0.935484	FALSE	NA	TRUE	1	FALSE	NA	TRUE	1	FALSE	NA	TRUE	1	FALSE	NA	TRUE	0.889031	FALSE	NA
ENSG00000248458	AL139147.1	NA	26.0004	FALSE	NA	FALSE	NA	FALSE	NA	FALSE	NA	FALSE	NA	FALSE	NA	FALSE	NA	FALSE	NA	FALSE	NA	FALSE	NA	FALSE	NA	FALSE	NA
ENSG00000152760	TCTEX1D1	NA	37.0254	FALSE	NA	FALSE	NA	FALSE	NA	FALSE	NA	FALSE	NA	FALSE	NA	FALSE	NA	FALSE	NA	FALSE	NA	FALSE	NA	FALSE	NA	FALSE	NA
ENSG00000172410	INSL5	NA	7.77925	FALSE	NA	FALSE	NA	FALSE	NA	FALSE	NA	FALSE	NA	FALSE	NA	FALSE	NA	FALSE	NA	FALSE	NA	FALSE	NA	FALSE	NA	FALSE	NA
ENSG00000152763	WDR78	NA	86.9621	TRUE	0.976804	FALSE	NA	TRUE	1	FALSE	NA	TRUE	1	FALSE	NA	TRUE	0.970693	FALSE	NA	TRUE	0.97561	FALSE	NA	TRUE	0.973214	FALSE	NA
ENSG00000198160	MIER1	NA	117.651	TRUE	0.716837	TRUE	162	TRUE	0.677419	TRUE	765	TRUE	0.703608	TRUE	150	TRUE	0.674956	TRUE	404	TRUE	0.651288	TRUE	1415	TRUE	0.716837	TRUE	127.5
ENSG00000116704	SLC35D1	NA	89.6908	TRUE	0.9375	FALSE	NA	TRUE	0.870968	FALSE	NA	TRUE	0.9	FALSE	NA	TRUE	1	FALSE	NA	TRUE	0.954545	FALSE	NA	TRUE	0.885204	FALSE	NA
ENSG00000203963	C1orf141	NA	18.8521	FALSE	NA	FALSE	NA	FALSE	NA	FALSE	NA	FALSE	NA	FALSE	NA	FALSE	NA	FALSE	NA	FALSE	NA	FALSE	NA	FALSE	NA	FALSE	NA
ENSG00000162594	IL23R	NA	10.7402	FALSE	NA	FALSE	NA	FALSE	NA	FALSE	NA	FALSE	NA	FALSE	NA	FALSE	NA	FALSE	NA	FALSE	NA	FALSE	NA	FALSE	NA	FALSE	NA
ENSG00000081985	IL12RB2	NA	34.0659	TRUE	0.992526	FALSE	NA	FALSE	NA	FALSE	NA	TRUE	1	FALSE	NA	FALSE	NA	FALSE	NA	FALSE	NA	FALSE	NA	TRUE	0.987872	FALSE	NA
ENSG00000142864	SERBP1	NA	77.6693	TRUE	0.85667	FALSE	NA	TRUE	0.83871	FALSE	NA	TRUE	0.9	FALSE	NA	TRUE	0.802943	FALSE	NA	TRUE	0.792957	FALSE	NA	TRUE	0.85667	FALSE	NA
ENSG00000116717	GADD45A	NA	22.15	FALSE	NA	FALSE	NA	FALSE	NA	FALSE	NA	FALSE	NA	FALSE	NA	FALSE	NA	FALSE	NA	FALSE	NA	FALSE	NA	FALSE	NA	FALSE	NA
ENSG00000172380	GNG12	NA	49.8251	TRUE	1	FALSE	NA	TRUE	1	FALSE	NA	TRUE	1	FALSE	NA	TRUE	0.993783	FALSE	NA	TRUE	0.995935	FALSE	NA	TRUE	0.992347	FALSE	NA
ENSG00000232284	GNG12-AS1	NA	38.4984	TRUE	1	FALSE	NA	TRUE	1	FALSE	NA	TRUE	1	FALSE	NA	TRUE	1	FALSE	NA	TRUE	0.987121	FALSE	NA	TRUE	0.99411	FALSE	NA
ENSG00000162595	DIRAS3	NA	34.824	FALSE	NA	FALSE	NA	FALSE	NA	FALSE	NA	FALSE	NA	FALSE	NA	FALSE	NA	FALSE	NA	TRUE	1	FALSE	NA	FALSE	NA	FALSE	NA
ENSG00000116729	WLS	NA	50.7747	TRUE	0.975474	FALSE	NA	TRUE	1	FALSE	NA	TRUE	0.972869	FALSE	NA	TRUE	0.975474	FALSE	NA	TRUE	0.956472	FALSE	NA	TRUE	0.96815	FALSE	NA
ENSG00000116745	RPE65	NA	8.01875	FALSE	NA	FALSE	NA	FALSE	NA	FALSE	NA	FALSE	NA	FALSE	NA	FALSE	NA	FALSE	NA	FALSE	NA	FALSE	NA	FALSE	NA	FALSE	NA
ENSG00000024526	DEPDC1	NA	9.36528	FALSE	NA	FALSE	NA	FALSE	NA	FALSE	NA	FALSE	NA	FALSE	NA	FALSE	NA	FALSE	NA	FALSE	NA	FALSE	NA	FALSE	NA	FALSE	NA
ENSG00000234264	DEPDC1-AS1	NA	11.6766	FALSE	NA	FALSE	NA	FALSE	NA	FALSE	NA	FALSE	NA	FALSE	NA	FALSE	NA	FALSE	NA	FALSE	NA	FALSE	NA	FALSE	NA	FALSE	NA
ENSG00000285407	AL033530.1	NA	23.8217	FALSE	NA	FALSE	NA	FALSE	NA	FALSE	NA	FALSE	NA	FALSE	NA	FALSE	NA	FALSE	NA	FALSE	NA	FALSE	NA	FALSE	NA	FALSE	NA
ENSG00000285473	AL691520.1	NA	12.2764	FALSE	NA	FALSE	NA	FALSE	NA	FALSE	NA	FALSE	NA	FALSE	NA	FALSE	NA	FALSE	NA	FALSE	NA	FALSE	NA	FALSE	NA	FALSE	NA
ENSG00000223883	LINC01707	NA	17.7917	FALSE	NA	FALSE	NA	FALSE	NA	FALSE	NA	FALSE	NA	FALSE	NA	FALSE	NA	FALSE	NA	FALSE	NA	FALSE	NA	FALSE	NA	FALSE	NA
ENSG00000033122	LRRC7	NA	168.092	TRUE	0.934281	FALSE	NA	TRUE	0.870968	FALSE	NA	TRUE	0.888889	FALSE	NA	TRUE	1	FALSE	NA	TRUE	0.909091	FALSE	NA	TRUE	0.674745	TRUE	1608
ENSG00000237919	AL158840.1	NA	33.2469	FALSE	NA	FALSE	NA	TRUE	1	FALSE	NA	FALSE	NA	FALSE	NA	FALSE	NA	FALSE	NA	FALSE	NA	FALSE	NA	FALSE	NA	FALSE	NA
ENSG00000066557	LRRC40	NA	92.7457	TRUE	0.967742	FALSE	NA	TRUE	0.967742	FALSE	NA	TRUE	0.888889	FALSE	NA	TRUE	0.883721	FALSE	NA	TRUE	0.849593	FALSE	NA	TRUE	0.867347	FALSE	NA
ENSG00000116754	SRSF11	NA	172.944	TRUE	0.505115	TRUE	583	TRUE	0.548387	TRUE	799	TRUE	0.505115	TRUE	559	TRUE	0.380995	TRUE	581	TRUE	0.409091	TRUE	686	TRUE	0.418367	TRUE	1022
ENSG00000118454	ANKRD13C	NA	145.469	TRUE	0.84375	FALSE	NA	TRUE	0.741935	TRUE	685	TRUE	0.9	FALSE	NA	TRUE	0.68206	TRUE	778	TRUE	0.818182	FALSE	NA	TRUE	0.730867	TRUE	942
ENSG00000197568	HHLA3	NA	47.3276	TRUE	1	FALSE	NA	TRUE	1	FALSE	NA	TRUE	1	FALSE	NA	TRUE	1	FALSE	NA	TRUE	0.965447	FALSE	NA	TRUE	0.978316	FALSE	NA
ENSG00000116761	CTH	NA	45.0932	TRUE	1	FALSE	NA	TRUE	1	FALSE	NA	TRUE	0.981959	FALSE	NA	FALSE	NA	FALSE	NA	FALSE	NA	FALSE	NA	TRUE	0.987245	FALSE	NA
ENSG00000271992	AL354872.2	NA	10.4817	FALSE	NA	FALSE	NA	FALSE	NA	FALSE	NA	FALSE	NA	FALSE	NA	FALSE	NA	FALSE	NA	FALSE	NA	FALSE	NA	FALSE	NA	FALSE	NA
ENSG00000229051	LINC01788	NA	13.829	FALSE	NA	FALSE	NA	FALSE	NA	FALSE	NA	FALSE	NA	FALSE	NA	FALSE	NA	FALSE	NA	FALSE	NA	FALSE	NA	FALSE	NA	FALSE	NA
ENSG00000050628	PTGER3	NA	31.47	FALSE	NA	FALSE	NA	FALSE	NA	FALSE	NA	FALSE	NA	FALSE	NA	FALSE	NA	FALSE	NA	FALSE	NA	FALSE	NA	TRUE	0.99651	FALSE	NA
ENSG00000235079	ZRANB2-AS1	NA	28.6111	FALSE	NA	FALSE	NA	FALSE	NA	FALSE	NA	TRUE	1	FALSE	NA	FALSE	NA	FALSE	NA	FALSE	NA	FALSE	NA	FALSE	NA	FALSE	NA
ENSG00000132485	ZRANB2	NA	167.42	TRUE	0.6875	TRUE	751	TRUE	0.516129	TRUE	1077	TRUE	0.7	TRUE	541	TRUE	0.475133	TRUE	773	TRUE	0.681818	TRUE	1144.5	TRUE	0.52551	TRUE	1258
ENSG00000172260	NEGR1	NA	168.036	TRUE	0.939609	FALSE	NA	TRUE	0.903226	FALSE	NA	TRUE	0.775773	FALSE	NA	TRUE	1	FALSE	NA	TRUE	1	FALSE	NA	TRUE	0.653061	TRUE	1325
ENSG00000231985	AL354949.1	NA	14.7947	FALSE	NA	FALSE	NA	FALSE	NA	FALSE	NA	FALSE	NA	FALSE	NA	FALSE	NA	FALSE	NA	FALSE	NA	FALSE	NA	FALSE	NA	FALSE	NA
ENSG00000225087	AL583808.1	NA	32.1625	FALSE	NA	FALSE	NA	FALSE	NA	FALSE	NA	FALSE	NA	FALSE	NA	FALSE	NA	FALSE	NA	FALSE	NA	FALSE	NA	FALSE	NA	FALSE	NA
ENSG00000227016	AL583808.2	NA	32.5895	FALSE	NA	FALSE	NA	FALSE	NA	FALSE	NA	FALSE	NA	FALSE	NA	FALSE	NA	FALSE	NA	FALSE	NA	FALSE	NA	FALSE	NA	FALSE	NA
ENSG00000162620	LRRIQ3	NA	27.2926	FALSE	NA	FALSE	NA	FALSE	NA	FALSE	NA	FALSE	NA	FALSE	NA	FALSE	NA	FALSE	NA	FALSE	NA	FALSE	NA	FALSE	NA	FALSE	NA
ENSG00000259030	FPGT-TNNI3K	NA	8.82275	FALSE	NA	FALSE	NA	FALSE	NA	FALSE	NA	FALSE	NA	FALSE	NA	FALSE	NA	FALSE	NA	FALSE	NA	FALSE	NA	FALSE	NA	FALSE	NA
ENSG00000116783	TNNI3K	NA	10.3902	FALSE	NA	FALSE	NA	FALSE	NA	FALSE	NA	FALSE	NA	FALSE	NA	FALSE	NA	FALSE	NA	FALSE	NA	FALSE	NA	FALSE	NA	FALSE	NA
ENSG00000237324	AC093158.1	NA	15.0739	FALSE	NA	FALSE	NA	FALSE	NA	FALSE	NA	FALSE	NA	FALSE	NA	FALSE	NA	FALSE	NA	FALSE	NA	FALSE	NA	FALSE	NA	FALSE	NA
ENSG00000162621	LRRC53	NA	19.5915	FALSE	NA	FALSE	NA	FALSE	NA	FALSE	NA	FALSE	NA	FALSE	NA	FALSE	NA	FALSE	NA	FALSE	NA	FALSE	NA	FALSE	NA	FALSE	NA
ENSG00000178965	ERICH3	NA	95.9555	TRUE	1	FALSE	NA	TRUE	1	FALSE	NA	TRUE	1	FALSE	NA	TRUE	1	FALSE	NA	TRUE	1	FALSE	NA	TRUE	0.978316	FALSE	NA
ENSG00000234497	ERICH3-AS1	NA	17.9506	FALSE	NA	FALSE	NA	FALSE	NA	FALSE	NA	FALSE	NA	FALSE	NA	FALSE	NA	FALSE	NA	FALSE	NA	FALSE	NA	FALSE	NA	FALSE	NA
ENSG00000272864	AC135803.1	NA	7.39243	FALSE	NA	FALSE	NA	FALSE	NA	FALSE	NA	FALSE	NA	FALSE	NA	FALSE	NA	FALSE	NA	FALSE	NA	FALSE	NA	FALSE	NA	FALSE	NA
ENSG00000116791	CRYZ	NA	36.2012	FALSE	NA	FALSE	NA	FALSE	NA	FALSE	NA	FALSE	NA	FALSE	NA	TRUE	0.967185	FALSE	NA	FALSE	NA	FALSE	NA	FALSE	NA	FALSE	NA
ENSG00000162623	TYW3	NA	64.3191	TRUE	0.969697	FALSE	NA	TRUE	0.967742	FALSE	NA	TRUE	1	FALSE	NA	TRUE	0.961538	FALSE	NA	TRUE	0.954545	FALSE	NA	TRUE	0.918367	FALSE	NA
ENSG00000137968	SLC44A5	NA	52.7252	TRUE	1	FALSE	NA	TRUE	1	FALSE	NA	TRUE	1	FALSE	NA	TRUE	0.988455	FALSE	NA	TRUE	0.981707	FALSE	NA	TRUE	0.929847	FALSE	NA
ENSG00000178193	AL357314.1	NA	10.6246	FALSE	NA	FALSE	NA	FALSE	NA	FALSE	NA	FALSE	NA	FALSE	NA	FALSE	NA	FALSE	NA	FALSE	NA	FALSE	NA	FALSE	NA	FALSE	NA
ENSG00000117054	ACADM	NA	101.063	TRUE	0.903226	FALSE	NA	TRUE	0.903226	FALSE	NA	TRUE	1	FALSE	NA	TRUE	0.923077	FALSE	NA	TRUE	0.819106	FALSE	NA	TRUE	0.829407	FALSE	NA
ENSG00000137955	RABGGTB	NA	52.3242	TRUE	0.94757	FALSE	NA	TRUE	0.935484	FALSE	NA	TRUE	1	FALSE	NA	TRUE	0.923077	FALSE	NA	TRUE	0.91865	FALSE	NA	TRUE	0.937827	FALSE	NA
ENSG00000057468	MSH4	NA	49.1503	TRUE	0.984848	FALSE	NA	TRUE	0.967742	FALSE	NA	TRUE	1	FALSE	NA	TRUE	1	FALSE	NA	TRUE	0.949178	FALSE	NA	TRUE	0.968026	FALSE	NA
ENSG00000154007	ASB17	NA	11.1009	FALSE	NA	FALSE	NA	FALSE	NA	FALSE	NA	FALSE	NA	FALSE	NA	FALSE	NA	FALSE	NA	FALSE	NA	FALSE	NA	FALSE	NA	FALSE	NA
ENSG00000225605	AC092813.1	NA	21.1017	FALSE	NA	FALSE	NA	FALSE	NA	FALSE	NA	FALSE	NA	FALSE	NA	FALSE	NA	FALSE	NA	FALSE	NA	FALSE	NA	FALSE	NA	FALSE	NA
ENSG00000230027	AC092813.2	NA	7.00756	FALSE	NA	FALSE	NA	FALSE	NA	FALSE	NA	FALSE	NA	FALSE	NA	FALSE	NA	FALSE	NA	FALSE	NA	FALSE	NA	FALSE	NA	FALSE	NA
ENSG00000184005	ST6GALNAC3	NA	119.768	TRUE	0.884248	FALSE	NA	TRUE	0.871795	FALSE	NA	TRUE	1	FALSE	NA	TRUE	0.884615	FALSE	NA	TRUE	0.878924	FALSE	NA	TRUE	0.845225	FALSE	NA
ENSG00000272855	AC104458.1	NA	8.21656	FALSE	NA	FALSE	NA	FALSE	NA	FALSE	NA	FALSE	NA	FALSE	NA	FALSE	NA	FALSE	NA	FALSE	NA	FALSE	NA	FALSE	NA	FALSE	NA
ENSG00000117069	ST6GALNAC5	NA	71.4349	TRUE	1	FALSE	NA	TRUE	1	FALSE	NA	TRUE	1	FALSE	NA	TRUE	1	FALSE	NA	TRUE	0.981707	FALSE	NA	TRUE	0.920812	FALSE	NA
ENSG00000230498	AL035409.1	NA	38.2923	FALSE	NA	FALSE	NA	FALSE	NA	FALSE	NA	FALSE	NA	FALSE	NA	FALSE	NA	FALSE	NA	FALSE	NA	FALSE	NA	FALSE	NA	FALSE	NA
ENSG00000142892	PIGK	NA	95.1472	TRUE	0.903226	FALSE	NA	TRUE	0.923077	FALSE	NA	TRUE	0.888889	FALSE	NA	TRUE	0.884615	FALSE	NA	TRUE	0.954545	FALSE	NA	TRUE	0.873724	FALSE	NA
ENSG00000154027	AK5	NA	153.581	TRUE	1	FALSE	NA	TRUE	0.935484	FALSE	NA	TRUE	1	FALSE	NA	TRUE	0.969805	FALSE	NA	TRUE	1	FALSE	NA	TRUE	0.900772	FALSE	NA
ENSG00000233099	AC095030.1	NA	9.48097	FALSE	NA	FALSE	NA	FALSE	NA	FALSE	NA	FALSE	NA	FALSE	NA	FALSE	NA	FALSE	NA	FALSE	NA	FALSE	NA	FALSE	NA	FALSE	NA
ENSG00000036549	AC118549.1	NA	167.894	TRUE	0.69697	TRUE	351	TRUE	0.645161	TRUE	351.5	TRUE	0.533505	TRUE	192	TRUE	0.846154	FALSE	NA	TRUE	0.495935	TRUE	191	TRUE	0.540816	TRUE	325
ENSG00000077254	USP33	NA	162.877	TRUE	0.590909	TRUE	843.5	TRUE	0.645161	TRUE	1038	TRUE	0.541237	TRUE	567	TRUE	0.576923	TRUE	810	TRUE	0.545455	TRUE	1164	TRUE	0.494898	TRUE	1313.5
ENSG00000180488	MIGA1	NA	140.643	TRUE	0.75	FALSE	NA	TRUE	0.709677	TRUE	601	TRUE	1	FALSE	NA	TRUE	0.702487	TRUE	490	TRUE	0.747967	TRUE	562.5	TRUE	0.718112	TRUE	1035
ENSG00000235927	NEXN-AS1	NA	19.2371	FALSE	NA	FALSE	NA	FALSE	NA	FALSE	NA	FALSE	NA	FALSE	NA	FALSE	NA	FALSE	NA	FALSE	NA	FALSE	NA	FALSE	NA	FALSE	NA
ENSG00000162614	NEXN	NA	45.0185	TRUE	1	FALSE	NA	TRUE	1	FALSE	NA	TRUE	1	FALSE	NA	TRUE	1	FALSE	NA	TRUE	0.98374	FALSE	NA	TRUE	0.980867	FALSE	NA
ENSG00000162613	FUBP1	NA	115.583	TRUE	0.717391	TRUE	321	TRUE	0.645161	TRUE	985	TRUE	0.717391	TRUE	202	TRUE	0.592362	TRUE	1030	TRUE	0.601565	TRUE	1475	TRUE	0.626276	TRUE	1376
ENSG00000162616	DNAJB4	NA	15.903	FALSE	NA	FALSE	NA	FALSE	NA	FALSE	NA	FALSE	NA	FALSE	NA	FALSE	NA	FALSE	NA	FALSE	NA	FALSE	NA	FALSE	NA	FALSE	NA
ENSG00000137960	GIPC2	NA	79.5604	TRUE	0.984848	FALSE	NA	TRUE	1	FALSE	NA	TRUE	0.981959	FALSE	NA	TRUE	1	FALSE	NA	TRUE	1	FALSE	NA	TRUE	0.960459	FALSE	NA
ENSG00000273338	AC103591.3	NA	7.93041	FALSE	NA	FALSE	NA	FALSE	NA	FALSE	NA	FALSE	NA	FALSE	NA	FALSE	NA	FALSE	NA	FALSE	NA	FALSE	NA	FALSE	NA	FALSE	NA
ENSG00000122420	PTGFR	NA	20.751	FALSE	NA	FALSE	NA	FALSE	NA	FALSE	NA	FALSE	NA	FALSE	NA	FALSE	NA	FALSE	NA	FALSE	NA	FALSE	NA	FALSE	NA	FALSE	NA
ENSG00000137959	IFI44L	NA	21.308	FALSE	NA	FALSE	NA	TRUE	1	FALSE	NA	FALSE	NA	FALSE	NA	TRUE	1	FALSE	NA	FALSE	NA	FALSE	NA	FALSE	NA	FALSE	NA
ENSG00000137965	IFI44	NA	33.9822	TRUE	0.995992	FALSE	NA	TRUE	0.971711	FALSE	NA	TRUE	1	FALSE	NA	TRUE	0.967185	FALSE	NA	FALSE	NA	FALSE	NA	TRUE	0.991112	FALSE	NA
ENSG00000162618	ADGRL4	NA	7.34394	FALSE	NA	FALSE	NA	FALSE	NA	FALSE	NA	FALSE	NA	FALSE	NA	FALSE	NA	FALSE	NA	FALSE	NA	FALSE	NA	FALSE	NA	FALSE	NA
ENSG00000285409	AC099671.1	NA	9.71455	FALSE	NA	FALSE	NA	FALSE	NA	FALSE	NA	FALSE	NA	FALSE	NA	FALSE	NA	FALSE	NA	FALSE	NA	FALSE	NA	FALSE	NA	FALSE	NA
ENSG00000224326	AL136234.1	NA	6.10353	FALSE	NA	FALSE	NA	FALSE	NA	FALSE	NA	FALSE	NA	FALSE	NA	FALSE	NA	FALSE	NA	FALSE	NA	FALSE	NA	FALSE	NA	FALSE	NA
ENSG00000234184	LINC01781	NA	7.87327	FALSE	NA	FALSE	NA	FALSE	NA	FALSE	NA	FALSE	NA	FALSE	NA	FALSE	NA	FALSE	NA	FALSE	NA	FALSE	NA	FALSE	NA	FALSE	NA
ENSG00000117114	ADGRL2	NA	95.5274	TRUE	0.977798	FALSE	NA	TRUE	0.956414	FALSE	NA	TRUE	1	FALSE	NA	TRUE	1	FALSE	NA	TRUE	0.97561	FALSE	NA	TRUE	0.905541	FALSE	NA
ENSG00000234953	AL138799.4	NA	18.8317	FALSE	NA	FALSE	NA	FALSE	NA	FALSE	NA	FALSE	NA	FALSE	NA	FALSE	NA	FALSE	NA	FALSE	NA	FALSE	NA	FALSE	NA	FALSE	NA
ENSG00000236676	AC117944.1	NA	17.4362	FALSE	NA	FALSE	NA	FALSE	NA	FALSE	NA	FALSE	NA	FALSE	NA	FALSE	NA	FALSE	NA	FALSE	NA	FALSE	NA	FALSE	NA	FALSE	NA
ENSG00000233290	AC093580.1	NA	11.4869	FALSE	NA	FALSE	NA	FALSE	NA	FALSE	NA	FALSE	NA	FALSE	NA	FALSE	NA	FALSE	NA	FALSE	NA	FALSE	NA	FALSE	NA	FALSE	NA
ENSG00000230817	LINC01362	NA	29.3385	FALSE	NA	FALSE	NA	FALSE	NA	FALSE	NA	TRUE	1	FALSE	NA	FALSE	NA	FALSE	NA	FALSE	NA	FALSE	NA	FALSE	NA	FALSE	NA
ENSG00000236268	LINC01361	NA	14.9293	FALSE	NA	FALSE	NA	FALSE	NA	FALSE	NA	FALSE	NA	FALSE	NA	FALSE	NA	FALSE	NA	FALSE	NA	FALSE	NA	FALSE	NA	FALSE	NA
ENSG00000233008	LINC01725	NA	64.5452	TRUE	1	FALSE	NA	TRUE	0.983733	FALSE	NA	TRUE	1	FALSE	NA	TRUE	0.994671	FALSE	NA	TRUE	1	FALSE	NA	TRUE	0.977041	FALSE	NA
ENSG00000237076	AL035706.1	NA	9.95013	FALSE	NA	FALSE	NA	FALSE	NA	FALSE	NA	FALSE	NA	FALSE	NA	FALSE	NA	FALSE	NA	FALSE	NA	FALSE	NA	FALSE	NA	FALSE	NA
ENSG00000137941	TTLL7	NA	213.463	TRUE	1	FALSE	NA	TRUE	0.967742	FALSE	NA	TRUE	1	FALSE	NA	TRUE	0.9254	FALSE	NA	TRUE	1	FALSE	NA	TRUE	0.80102	FALSE	NA
ENSG00000271576	AL359504.2	NA	25.9423	FALSE	NA	FALSE	NA	FALSE	NA	FALSE	NA	FALSE	NA	FALSE	NA	FALSE	NA	FALSE	NA	TRUE	1	FALSE	NA	FALSE	NA	FALSE	NA
ENSG00000142875	PRKACB	NA	193.052	TRUE	0.73374	TRUE	536	TRUE	0.692308	TRUE	829	TRUE	0.726804	TRUE	263	TRUE	0.673179	TRUE	708	TRUE	0.73374	TRUE	1068.5	TRUE	0.700255	TRUE	1073
ENSG00000203943	SAMD13	NA	44.9368	TRUE	1	FALSE	NA	TRUE	1	FALSE	NA	TRUE	1	FALSE	NA	TRUE	1	FALSE	NA	TRUE	0.985772	FALSE	NA	TRUE	0.982143	FALSE	NA
ENSG00000137976	DNASE2B	NA	14.7187	FALSE	NA	FALSE	NA	FALSE	NA	FALSE	NA	FALSE	NA	FALSE	NA	FALSE	NA	FALSE	NA	FALSE	NA	FALSE	NA	FALSE	NA	FALSE	NA
ENSG00000117133	RPF1	NA	49.5441	TRUE	0.96875	FALSE	NA	TRUE	0.967742	FALSE	NA	TRUE	1	FALSE	NA	TRUE	1	FALSE	NA	TRUE	0.954545	FALSE	NA	TRUE	0.963351	FALSE	NA
ENSG00000174021	GNG5	NA	34.82	FALSE	NA	FALSE	NA	FALSE	NA	FALSE	NA	FALSE	NA	FALSE	NA	TRUE	0.975304	FALSE	NA	TRUE	0.971599	FALSE	NA	FALSE	NA	FALSE	NA
ENSG00000122432	SPATA1	NA	46.6249	TRUE	1	FALSE	NA	TRUE	1	FALSE	NA	TRUE	1	FALSE	NA	TRUE	1	FALSE	NA	TRUE	1	FALSE	NA	FALSE	NA	FALSE	NA
ENSG00000117151	CTBS	NA	53.2292	TRUE	0.955934	FALSE	NA	TRUE	0.931743	FALSE	NA	TRUE	1	FALSE	NA	TRUE	0.961538	FALSE	NA	TRUE	0.949178	FALSE	NA	TRUE	0.955934	FALSE	NA
ENSG00000117155	SSX2IP	NA	105.744	TRUE	0.967742	FALSE	NA	TRUE	0.967742	FALSE	NA	TRUE	0.944444	FALSE	NA	TRUE	0.961538	FALSE	NA	TRUE	0.945122	FALSE	NA	TRUE	0.940051	FALSE	NA
ENSG00000171517	LPAR3	NA	14.722	FALSE	NA	FALSE	NA	FALSE	NA	FALSE	NA	FALSE	NA	FALSE	NA	FALSE	NA	FALSE	NA	FALSE	NA	FALSE	NA	FALSE	NA	FALSE	NA
ENSG00000153898	MCOLN2	NA	18.9842	FALSE	NA	FALSE	NA	FALSE	NA	FALSE	NA	FALSE	NA	FALSE	NA	FALSE	NA	FALSE	NA	FALSE	NA	FALSE	NA	FALSE	NA	FALSE	NA
ENSG00000162643	WDR63	NA	29.6634	FALSE	NA	FALSE	NA	FALSE	NA	FALSE	NA	FALSE	NA	FALSE	NA	FALSE	NA	FALSE	NA	FALSE	NA	FALSE	NA	FALSE	NA	FALSE	NA
ENSG00000055732	MCOLN3	NA	23.5999	FALSE	NA	FALSE	NA	FALSE	NA	FALSE	NA	FALSE	NA	FALSE	NA	FALSE	NA	FALSE	NA	FALSE	NA	FALSE	NA	FALSE	NA	FALSE	NA
ENSG00000097096	SYDE2	NA	37.5497	FALSE	NA	FALSE	NA	FALSE	NA	FALSE	NA	FALSE	NA	FALSE	NA	FALSE	NA	FALSE	NA	TRUE	1	FALSE	NA	TRUE	0.994328	FALSE	NA
ENSG00000162642	C1orf52	NA	91.9964	TRUE	0.903226	FALSE	NA	TRUE	0.903226	FALSE	NA	TRUE	1	FALSE	NA	TRUE	0.884615	FALSE	NA	TRUE	0.837398	FALSE	NA	TRUE	0.867347	FALSE	NA
ENSG00000142867	BCL10	NA	35.8818	FALSE	NA	FALSE	NA	FALSE	NA	FALSE	NA	FALSE	NA	FALSE	NA	FALSE	NA	FALSE	NA	FALSE	NA	FALSE	NA	FALSE	NA	FALSE	NA
ENSG00000223653	AL078459.1	NA	39.9	TRUE	1	FALSE	NA	TRUE	0.967742	FALSE	NA	TRUE	1	FALSE	NA	TRUE	1	FALSE	NA	TRUE	1	FALSE	NA	TRUE	0.973386	FALSE	NA
ENSG00000153904	DDAH1	NA	87.8805	TRUE	1	FALSE	NA	TRUE	0.981086	FALSE	NA	TRUE	1	FALSE	NA	TRUE	1	FALSE	NA	TRUE	1	FALSE	NA	TRUE	0.977041	FALSE	NA
ENSG00000142871	CYR61	NA	15.2418	FALSE	NA	FALSE	NA	FALSE	NA	FALSE	NA	FALSE	NA	FALSE	NA	FALSE	NA	FALSE	NA	FALSE	NA	FALSE	NA	FALSE	NA	FALSE	NA
ENSG00000117174	ZNHIT6	NA	100.913	TRUE	0.903226	FALSE	NA	TRUE	0.903226	FALSE	NA	TRUE	0.888889	FALSE	NA	TRUE	0.790698	FALSE	NA	TRUE	0.818182	FALSE	NA	TRUE	0.811224	FALSE	NA
ENSG00000171502	COL24A1	NA	52.467	TRUE	1	FALSE	NA	TRUE	1	FALSE	NA	TRUE	1	FALSE	NA	TRUE	1	FALSE	NA	TRUE	1	FALSE	NA	TRUE	0.968805	FALSE	NA
ENSG00000285210	AL136382.1	NA	36.9	FALSE	NA	FALSE	NA	FALSE	NA	FALSE	NA	FALSE	NA	FALSE	NA	FALSE	NA	FALSE	NA	TRUE	1	FALSE	NA	TRUE	0.997795	FALSE	NA
ENSG00000122417	ODF2L	NA	132.385	TRUE	0.863821	FALSE	NA	TRUE	0.821062	FALSE	NA	TRUE	0.842784	FALSE	NA	TRUE	0.842806	FALSE	NA	TRUE	0.863821	FALSE	NA	TRUE	0.817602	FALSE	NA
ENSG00000137975	CLCA2	NA	10.2101	FALSE	NA	FALSE	NA	FALSE	NA	FALSE	NA	FALSE	NA	FALSE	NA	FALSE	NA	FALSE	NA	FALSE	NA	FALSE	NA	FALSE	NA	FALSE	NA
ENSG00000016490	CLCA1	NA	11.7963	FALSE	NA	FALSE	NA	FALSE	NA	FALSE	NA	FALSE	NA	FALSE	NA	FALSE	NA	FALSE	NA	FALSE	NA	FALSE	NA	FALSE	NA	FALSE	NA
ENSG00000016602	CLCA4	NA	34.2828	TRUE	1	FALSE	NA	TRUE	1	FALSE	NA	TRUE	1	FALSE	NA	TRUE	1	FALSE	NA	TRUE	1	FALSE	NA	TRUE	0.998897	FALSE	NA
ENSG00000236915	AL356270.1	NA	40.848	TRUE	1	FALSE	NA	TRUE	1	FALSE	NA	TRUE	1	FALSE	NA	FALSE	NA	FALSE	NA	TRUE	1	FALSE	NA	TRUE	0.97449	FALSE	NA
ENSG00000261737	AL049597.2	NA	16.4227	FALSE	NA	FALSE	NA	FALSE	NA	FALSE	NA	FALSE	NA	FALSE	NA	FALSE	NA	FALSE	NA	FALSE	NA	FALSE	NA	FALSE	NA	FALSE	NA
ENSG00000097033	SH3GLB1	NA	120.287	TRUE	0.818182	FALSE	NA	TRUE	0.83871	FALSE	NA	TRUE	0.888889	FALSE	NA	TRUE	0.771758	FALSE	NA	TRUE	0.818182	FALSE	NA	TRUE	0.780612	FALSE	NA
ENSG00000183291	SELENOF	NA	106.75	TRUE	0.83871	FALSE	NA	TRUE	0.83871	FALSE	NA	TRUE	0.833333	FALSE	NA	TRUE	0.807692	FALSE	NA	TRUE	0.772358	FALSE	NA	TRUE	0.811224	FALSE	NA
ENSG00000153936	HS2ST1	NA	123.828	TRUE	0.893939	FALSE	NA	TRUE	0.871795	FALSE	NA	TRUE	0.9	FALSE	NA	TRUE	0.923077	FALSE	NA	TRUE	0.854418	FALSE	NA	TRUE	0.861693	FALSE	NA
ENSG00000267734	AL121989.1	NA	8.38696	FALSE	NA	FALSE	NA	FALSE	NA	FALSE	NA	FALSE	NA	FALSE	NA	FALSE	NA	FALSE	NA	FALSE	NA	FALSE	NA	FALSE	NA	FALSE	NA
ENSG00000267561	AC093155.3	NA	22.9141	FALSE	NA	FALSE	NA	FALSE	NA	FALSE	NA	FALSE	NA	FALSE	NA	FALSE	NA	FALSE	NA	FALSE	NA	FALSE	NA	FALSE	NA	FALSE	NA
ENSG00000284240	AC099062.1	NA	16.3844	FALSE	NA	FALSE	NA	FALSE	NA	FALSE	NA	FALSE	NA	FALSE	NA	FALSE	NA	FALSE	NA	FALSE	NA	FALSE	NA	FALSE	NA	FALSE	NA
ENSG00000143013	LMO4	NA	93.7376	TRUE	0.903226	FALSE	NA	TRUE	0.923077	FALSE	NA	TRUE	1	FALSE	NA	TRUE	0.884615	FALSE	NA	TRUE	0.824584	FALSE	NA	TRUE	0.848822	FALSE	NA
ENSG00000227290	LINC01364	NA	7.96079	FALSE	NA	FALSE	NA	FALSE	NA	FALSE	NA	FALSE	NA	FALSE	NA	FALSE	NA	FALSE	NA	FALSE	NA	FALSE	NA	FALSE	NA	FALSE	NA
ENSG00000237505	PKN2-AS1	NA	69.9167	TRUE	1	FALSE	NA	TRUE	0.967742	FALSE	NA	TRUE	1	FALSE	NA	TRUE	1	FALSE	NA	TRUE	1	FALSE	NA	TRUE	0.951531	FALSE	NA
ENSG00000065243	PKN2	NA	168.125	TRUE	0.530303	TRUE	324.5	TRUE	0.548387	TRUE	380	TRUE	0.888889	FALSE	NA	TRUE	0.384615	TRUE	313	TRUE	0.340887	TRUE	621	TRUE	0.381108	TRUE	518.5
ENSG00000137947	GTF2B	NA	77.3823	TRUE	0.893939	FALSE	NA	TRUE	0.903226	FALSE	NA	TRUE	1	FALSE	NA	TRUE	0.930233	FALSE	NA	TRUE	0.909091	FALSE	NA	TRUE	0.874782	FALSE	NA
ENSG00000137944	KYAT3	NA	84.6656	TRUE	0.878788	FALSE	NA	TRUE	0.870968	FALSE	NA	TRUE	0.944444	FALSE	NA	TRUE	0.923077	FALSE	NA	TRUE	0.863636	FALSE	NA	TRUE	0.788313	FALSE	NA
ENSG00000117226	GBP3	NA	9.70875	FALSE	NA	FALSE	NA	FALSE	NA	FALSE	NA	FALSE	NA	FALSE	NA	FALSE	NA	FALSE	NA	FALSE	NA	FALSE	NA	FALSE	NA	FALSE	NA
ENSG00000117228	GBP1	NA	9.24851	FALSE	NA	FALSE	NA	FALSE	NA	FALSE	NA	FALSE	NA	FALSE	NA	FALSE	NA	FALSE	NA	FALSE	NA	FALSE	NA	FALSE	NA	FALSE	NA
ENSG00000162645	GBP2	NA	8.76133	FALSE	NA	FALSE	NA	FALSE	NA	FALSE	NA	FALSE	NA	FALSE	NA	FALSE	NA	FALSE	NA	FALSE	NA	FALSE	NA	FALSE	NA	FALSE	NA
ENSG00000213512	GBP7	NA	6.03576	FALSE	NA	FALSE	NA	FALSE	NA	FALSE	NA	FALSE	NA	FALSE	NA	FALSE	NA	FALSE	NA	FALSE	NA	FALSE	NA	FALSE	NA	FALSE	NA
ENSG00000162654	GBP4	NA	20.8908	FALSE	NA	FALSE	NA	FALSE	NA	FALSE	NA	FALSE	NA	FALSE	NA	FALSE	NA	FALSE	NA	FALSE	NA	FALSE	NA	FALSE	NA	FALSE	NA
ENSG00000154451	GBP5	NA	4.27636	FALSE	NA	FALSE	NA	FALSE	NA	FALSE	NA	FALSE	NA	FALSE	NA	FALSE	NA	FALSE	NA	FALSE	NA	FALSE	NA	FALSE	NA	FALSE	NA
ENSG00000183347	GBP6	NA	7.50226	FALSE	NA	FALSE	NA	FALSE	NA	FALSE	NA	FALSE	NA	FALSE	NA	FALSE	NA	FALSE	NA	FALSE	NA	FALSE	NA	FALSE	NA	FALSE	NA
ENSG00000197147	LRRC8B	NA	138.853	TRUE	0.905128	FALSE	NA	TRUE	0.871795	FALSE	NA	TRUE	0.944444	FALSE	NA	TRUE	0.906977	FALSE	NA	TRUE	0.954545	FALSE	NA	TRUE	0.850055	FALSE	NA
ENSG00000231999	LRRC8C-DT	NA	65.3701	TRUE	0.969697	FALSE	NA	TRUE	0.974359	FALSE	NA	TRUE	1	FALSE	NA	TRUE	0.961538	FALSE	NA	TRUE	0.909091	FALSE	NA	TRUE	0.899669	FALSE	NA
ENSG00000271949	AC093423.3	NA	29.0354	FALSE	NA	FALSE	NA	FALSE	NA	FALSE	NA	FALSE	NA	FALSE	NA	FALSE	NA	FALSE	NA	FALSE	NA	FALSE	NA	FALSE	NA	FALSE	NA
ENSG00000272931	AC099568.2	NA	7.92845	FALSE	NA	FALSE	NA	FALSE	NA	FALSE	NA	FALSE	NA	FALSE	NA	FALSE	NA	FALSE	NA	FALSE	NA	FALSE	NA	FALSE	NA	FALSE	NA
ENSG00000171492	LRRC8D	NA	45.0672	TRUE	1	FALSE	NA	TRUE	1	FALSE	NA	TRUE	1	FALSE	NA	TRUE	1	FALSE	NA	TRUE	1	FALSE	NA	TRUE	0.981257	FALSE	NA
ENSG00000162664	ZNF326	NA	107.167	TRUE	0.875	FALSE	NA	TRUE	0.83871	FALSE	NA	TRUE	0.944444	FALSE	NA	TRUE	0.846154	FALSE	NA	TRUE	0.863636	FALSE	NA	TRUE	0.780612	FALSE	NA
ENSG00000225446	LINC01763	NA	18.0033	FALSE	NA	FALSE	NA	FALSE	NA	FALSE	NA	FALSE	NA	FALSE	NA	FALSE	NA	FALSE	NA	FALSE	NA	FALSE	NA	FALSE	NA	FALSE	NA
ENSG00000122482	ZNF644	NA	166.769	TRUE	0.548387	TRUE	164	TRUE	0.548387	TRUE	186	TRUE	0.444444	TRUE	211	TRUE	0.318828	TRUE	134	TRUE	0.376016	TRUE	182	TRUE	0.348214	TRUE	258
ENSG00000162669	HFM1	NA	45.0512	TRUE	0.994845	FALSE	NA	TRUE	0.978596	FALSE	NA	TRUE	0.994845	FALSE	NA	TRUE	1	FALSE	NA	TRUE	0.99187	FALSE	NA	TRUE	0.985969	FALSE	NA
ENSG00000097046	CDC7	NA	62.8351	TRUE	0.991881	FALSE	NA	TRUE	0.989803	FALSE	NA	TRUE	1	FALSE	NA	TRUE	0.991881	FALSE	NA	TRUE	0.977339	FALSE	NA	TRUE	0.988874	FALSE	NA
ENSG00000069702	TGFBR3	NA	50.391	TRUE	0.989691	FALSE	NA	TRUE	0.982021	FALSE	NA	TRUE	0.989691	FALSE	NA	TRUE	0.987567	FALSE	NA	TRUE	1	FALSE	NA	TRUE	0.987784	FALSE	NA
ENSG00000137948	BRDT	NA	27.7349	FALSE	NA	FALSE	NA	FALSE	NA	FALSE	NA	FALSE	NA	FALSE	NA	FALSE	NA	FALSE	NA	FALSE	NA	FALSE	NA	FALSE	NA	FALSE	NA
ENSG00000172031	EPHX4	NA	74.0168	TRUE	1	FALSE	NA	TRUE	1	FALSE	NA	TRUE	1	FALSE	NA	FALSE	NA	FALSE	NA	TRUE	1	FALSE	NA	TRUE	0.990183	FALSE	NA
ENSG00000189195	BTBD8	NA	121.58	TRUE	0.924242	FALSE	NA	TRUE	0.903226	FALSE	NA	TRUE	0.9	FALSE	NA	TRUE	0.961538	FALSE	NA	TRUE	0.909091	FALSE	NA	TRUE	0.816327	FALSE	NA
ENSG00000273487	AC104836.1	NA	21.2626	FALSE	NA	FALSE	NA	FALSE	NA	FALSE	NA	FALSE	NA	FALSE	NA	FALSE	NA	FALSE	NA	FALSE	NA	FALSE	NA	FALSE	NA	FALSE	NA
ENSG00000203910	C1orf146	NA	25.037	FALSE	NA	FALSE	NA	FALSE	NA	FALSE	NA	FALSE	NA	FALSE	NA	FALSE	NA	FALSE	NA	FALSE	NA	FALSE	NA	FALSE	NA	FALSE	NA
ENSG00000174842	GLMN	NA	120.995	TRUE	0.903226	FALSE	NA	TRUE	0.903226	FALSE	NA	TRUE	1	FALSE	NA	TRUE	0.821549	FALSE	NA	TRUE	0.819106	FALSE	NA	TRUE	0.826789	FALSE	NA
ENSG00000122484	RPAP2	NA	153.479	TRUE	0.727273	TRUE	69	TRUE	0.709677	TRUE	706	TRUE	0.8	FALSE	NA	TRUE	0.846154	FALSE	NA	TRUE	0.681818	TRUE	993.5	TRUE	0.656888	TRUE	809
ENSG00000067208	EVI5	NA	158.279	TRUE	0.954545	FALSE	NA	TRUE	0.903226	FALSE	NA	TRUE	1	FALSE	NA	TRUE	1	FALSE	NA	TRUE	0.348281	TRUE	73	TRUE	0.386389	TRUE	58
ENSG00000122406	RPL5	NA	74.5162	TRUE	0.862565	FALSE	NA	TRUE	0.853947	FALSE	NA	TRUE	0.831202	FALSE	NA	TRUE	0.811401	FALSE	NA	TRUE	0.812846	FALSE	NA	TRUE	0.862565	FALSE	NA
ENSG00000154511	FAM69A	NA	150.746	TRUE	0.90625	FALSE	NA	TRUE	0.83871	FALSE	NA	TRUE	0.9	FALSE	NA	TRUE	0.807692	FALSE	NA	TRUE	0.909091	FALSE	NA	TRUE	0.737245	TRUE	83
ENSG00000143033	MTF2	NA	132.393	TRUE	0.709677	TRUE	55.5	TRUE	0.717949	TRUE	638.5	TRUE	0.888889	FALSE	NA	TRUE	0.692308	TRUE	847	TRUE	0.652266	TRUE	1189	TRUE	0.675175	TRUE	1393
ENSG00000117500	TMED5	NA	67.2235	TRUE	0.903226	FALSE	NA	TRUE	0.903226	FALSE	NA	TRUE	0.888889	FALSE	NA	TRUE	0.906977	FALSE	NA	TRUE	0.869919	FALSE	NA	TRUE	0.885204	FALSE	NA
ENSG00000122483	CCDC18	NA	64.5039	TRUE	0.938918	FALSE	NA	TRUE	0.974359	FALSE	NA	TRUE	0.928506	FALSE	NA	TRUE	0.932172	FALSE	NA	TRUE	0.930714	FALSE	NA	TRUE	0.938918	FALSE	NA
ENSG00000117505	DR1	NA	60.7793	TRUE	0.967742	FALSE	NA	TRUE	0.967742	FALSE	NA	TRUE	1	FALSE	NA	TRUE	0.961538	FALSE	NA	TRUE	0.954545	FALSE	NA	TRUE	0.931065	FALSE	NA
ENSG00000137942	FNBP1L	NA	108.701	TRUE	1	FALSE	NA	TRUE	1	FALSE	NA	TRUE	1	FALSE	NA	TRUE	1	FALSE	NA	TRUE	0.962341	FALSE	NA	TRUE	0.95986	FALSE	NA
ENSG00000137936	BCAR3	NA	77.3837	TRUE	0.969697	FALSE	NA	TRUE	0.967742	FALSE	NA	TRUE	1	FALSE	NA	TRUE	0.961538	FALSE	NA	TRUE	0.95256	FALSE	NA	TRUE	0.955061	FALSE	NA
ENSG00000224093	AL109613.1	NA	23.0827	FALSE	NA	FALSE	NA	FALSE	NA	FALSE	NA	FALSE	NA	FALSE	NA	FALSE	NA	FALSE	NA	FALSE	NA	FALSE	NA	FALSE	NA	FALSE	NA
ENSG00000067334	DNTTIP2	NA	40.3005	TRUE	1	FALSE	NA	TRUE	1	FALSE	NA	TRUE	1	FALSE	NA	TRUE	0.953484	FALSE	NA	TRUE	0.95256	FALSE	NA	TRUE	0.961411	FALSE	NA
ENSG00000023909	GCLM	NA	76.4648	TRUE	0.979381	FALSE	NA	TRUE	0.971747	FALSE	NA	TRUE	1	FALSE	NA	TRUE	0.970693	FALSE	NA	TRUE	0.949187	FALSE	NA	TRUE	0.970663	FALSE	NA
ENSG00000198691	ABCA4	NA	13.1713	FALSE	NA	FALSE	NA	FALSE	NA	FALSE	NA	FALSE	NA	FALSE	NA	FALSE	NA	FALSE	NA	FALSE	NA	FALSE	NA	FALSE	NA	FALSE	NA
ENSG00000137962	ARHGAP29	NA	47.747	TRUE	1	FALSE	NA	TRUE	1	FALSE	NA	TRUE	1	FALSE	NA	TRUE	1	FALSE	NA	FALSE	NA	FALSE	NA	TRUE	0.992347	FALSE	NA
ENSG00000226835	AC097059.1	NA	10.2513	FALSE	NA	FALSE	NA	FALSE	NA	FALSE	NA	FALSE	NA	FALSE	NA	FALSE	NA	FALSE	NA	FALSE	NA	FALSE	NA	FALSE	NA	FALSE	NA
ENSG00000117528	ABCD3	NA	103.941	TRUE	0.848485	FALSE	NA	TRUE	0.83871	FALSE	NA	TRUE	0.8	FALSE	NA	TRUE	0.884615	FALSE	NA	TRUE	0.819106	FALSE	NA	TRUE	0.832908	FALSE	NA
ENSG00000117525	F3	NA	43.5229	TRUE	1	FALSE	NA	TRUE	0.986301	FALSE	NA	TRUE	1	FALSE	NA	TRUE	1	FALSE	NA	TRUE	1	FALSE	NA	TRUE	0.994898	FALSE	NA
ENSG00000143036	SLC44A3	NA	37.9813	TRUE	1	FALSE	NA	TRUE	1	FALSE	NA	TRUE	1	FALSE	NA	TRUE	1	FALSE	NA	FALSE	NA	FALSE	NA	TRUE	0.994898	FALSE	NA
ENSG00000117519	CNN3	NA	77.1683	TRUE	0.989343	FALSE	NA	TRUE	0.976027	FALSE	NA	TRUE	1	FALSE	NA	TRUE	1	FALSE	NA	TRUE	1	FALSE	NA	TRUE	0.984694	FALSE	NA
ENSG00000235501	AC105942.1	NA	43.1301	TRUE	1	FALSE	NA	TRUE	1	FALSE	NA	TRUE	1	FALSE	NA	TRUE	1	FALSE	NA	FALSE	NA	FALSE	NA	TRUE	0.992347	FALSE	NA
ENSG00000172339	ALG14	NA	81.3849	TRUE	0.944938	FALSE	NA	TRUE	0.935484	FALSE	NA	TRUE	1	FALSE	NA	TRUE	0.961538	FALSE	NA	TRUE	0.939024	FALSE	NA	TRUE	0.933673	FALSE	NA
ENSG00000271092	TMEM56-RWDD3	NA	35.6999	FALSE	NA	FALSE	NA	TRUE	1	FALSE	NA	FALSE	NA	FALSE	NA	FALSE	NA	FALSE	NA	FALSE	NA	FALSE	NA	FALSE	NA	FALSE	NA
ENSG00000226026	AC092802.1	NA	43.7961	TRUE	1	FALSE	NA	TRUE	1	FALSE	NA	TRUE	1	FALSE	NA	TRUE	1	FALSE	NA	TRUE	1	FALSE	NA	FALSE	NA	FALSE	NA
ENSG00000228852	AC092802.2	NA	12.7276	FALSE	NA	FALSE	NA	FALSE	NA	FALSE	NA	FALSE	NA	FALSE	NA	FALSE	NA	FALSE	NA	FALSE	NA	FALSE	NA	FALSE	NA	FALSE	NA
ENSG00000228971	AL356479.1	NA	37.08	FALSE	NA	FALSE	NA	FALSE	NA	FALSE	NA	FALSE	NA	FALSE	NA	FALSE	NA	FALSE	NA	FALSE	NA	FALSE	NA	TRUE	0.995419	FALSE	NA
ENSG00000231987	LINC01787	NA	11.9361	FALSE	NA	FALSE	NA	FALSE	NA	FALSE	NA	FALSE	NA	FALSE	NA	FALSE	NA	FALSE	NA	FALSE	NA	FALSE	NA	FALSE	NA	FALSE	NA
ENSG00000117569	PTBP2	NA	206.463	TRUE	0.606061	TRUE	417	TRUE	0.612903	TRUE	727.5	TRUE	0.777778	FALSE	NA	TRUE	0.538462	TRUE	432	TRUE	0.5	TRUE	857	TRUE	0.497449	TRUE	790.5
ENSG00000188641	DPYD	NA	138.406	TRUE	0.855691	FALSE	NA	TRUE	0.814212	FALSE	NA	TRUE	0.801546	FALSE	NA	TRUE	0.798401	FALSE	NA	TRUE	0.855691	FALSE	NA	TRUE	0.765306	FALSE	NA
ENSG00000232878	DPYD-AS1	NA	42.4954	TRUE	1	FALSE	NA	FALSE	NA	FALSE	NA	TRUE	1	FALSE	NA	TRUE	1	FALSE	NA	TRUE	0.984531	FALSE	NA	TRUE	0.989796	FALSE	NA
ENSG00000225206	MIR137HG	NA	96.9792	TRUE	0.992007	FALSE	NA	TRUE	1	FALSE	NA	TRUE	1	FALSE	NA	TRUE	0.992007	FALSE	NA	TRUE	1	FALSE	NA	TRUE	0.931122	FALSE	NA
ENSG00000226053	LINC01776	NA	49.4013	TRUE	1	FALSE	NA	TRUE	1	FALSE	NA	FALSE	NA	FALSE	NA	FALSE	NA	FALSE	NA	TRUE	1	FALSE	NA	TRUE	0.998724	FALSE	NA
ENSG00000162627	SNX7	NA	71.1878	TRUE	1	FALSE	NA	TRUE	1	FALSE	NA	TRUE	1	FALSE	NA	TRUE	1	FALSE	NA	TRUE	0.954545	FALSE	NA	TRUE	0.951571	FALSE	NA
ENSG00000117598	PLPPR5	NA	112.668	TRUE	1	FALSE	NA	TRUE	1	FALSE	NA	TRUE	1	FALSE	NA	TRUE	1	FALSE	NA	TRUE	1	FALSE	NA	TRUE	0.982143	FALSE	NA
ENSG00000232825	AL445433.2	NA	79.5444	TRUE	1	FALSE	NA	TRUE	1	FALSE	NA	TRUE	1	FALSE	NA	TRUE	1	FALSE	NA	TRUE	1	FALSE	NA	TRUE	0.985969	FALSE	NA
ENSG00000117600	PLPPR4	NA	128.921	TRUE	1	FALSE	NA	TRUE	0.981164	FALSE	NA	TRUE	1	FALSE	NA	TRUE	1	FALSE	NA	TRUE	1	FALSE	NA	TRUE	0.962042	FALSE	NA
ENSG00000224445	LINC01708	NA	25.7143	FALSE	NA	FALSE	NA	FALSE	NA	FALSE	NA	FALSE	NA	FALSE	NA	FALSE	NA	FALSE	NA	FALSE	NA	FALSE	NA	FALSE	NA	FALSE	NA
ENSG00000099260	PALMD	NA	47.0548	TRUE	1	FALSE	NA	TRUE	1	FALSE	NA	FALSE	NA	FALSE	NA	TRUE	1	FALSE	NA	TRUE	1	FALSE	NA	TRUE	0.997449	FALSE	NA
ENSG00000156869	FRRS1	NA	21.0196	FALSE	NA	FALSE	NA	FALSE	NA	FALSE	NA	FALSE	NA	FALSE	NA	FALSE	NA	FALSE	NA	FALSE	NA	FALSE	NA	FALSE	NA	FALSE	NA
ENSG00000162688	AGL	NA	102.285	TRUE	0.870968	FALSE	NA	TRUE	0.870968	FALSE	NA	TRUE	0.944444	FALSE	NA	TRUE	0.923077	FALSE	NA	TRUE	0.863636	FALSE	NA	TRUE	0.853185	FALSE	NA
ENSG00000228084	AC118553.1	NA	13.144	FALSE	NA	FALSE	NA	FALSE	NA	FALSE	NA	FALSE	NA	FALSE	NA	FALSE	NA	FALSE	NA	FALSE	NA	FALSE	NA	FALSE	NA	FALSE	NA
ENSG00000283761	AC118553.2	NA	16.7237	FALSE	NA	FALSE	NA	FALSE	NA	FALSE	NA	FALSE	NA	FALSE	NA	FALSE	NA	FALSE	NA	FALSE	NA	FALSE	NA	FALSE	NA	FALSE	NA
ENSG00000156875	MFSD14A	NA	23.4515	FALSE	NA	FALSE	NA	FALSE	NA	FALSE	NA	FALSE	NA	FALSE	NA	FALSE	NA	FALSE	NA	FALSE	NA	FALSE	NA	FALSE	NA	FALSE	NA
ENSG00000241073	AC093019.2	NA	15.4916	FALSE	NA	FALSE	NA	FALSE	NA	FALSE	NA	FALSE	NA	FALSE	NA	FALSE	NA	FALSE	NA	FALSE	NA	FALSE	NA	FALSE	NA	FALSE	NA
ENSG00000156876	SASS6	NA	36.1706	TRUE	1	FALSE	NA	TRUE	1	FALSE	NA	TRUE	1	FALSE	NA	TRUE	1	FALSE	NA	TRUE	0.947154	FALSE	NA	TRUE	0.943771	FALSE	NA
ENSG00000122435	TRMT13	NA	85.7173	TRUE	0.935484	FALSE	NA	TRUE	0.935484	FALSE	NA	TRUE	1	FALSE	NA	TRUE	0.807692	FALSE	NA	TRUE	0.778455	FALSE	NA	TRUE	0.770408	FALSE	NA
ENSG00000122477	LRRC39	NA	52.4809	TRUE	1	FALSE	NA	TRUE	1	FALSE	NA	TRUE	1	FALSE	NA	TRUE	1	FALSE	NA	TRUE	1	FALSE	NA	TRUE	0.978316	FALSE	NA
ENSG00000137992	DBT	NA	89.4658	TRUE	1	FALSE	NA	TRUE	1	FALSE	NA	TRUE	1	FALSE	NA	TRUE	0.923077	FALSE	NA	TRUE	0.909091	FALSE	NA	TRUE	0.895408	FALSE	NA
ENSG00000224616	RTCA-AS1	NA	20.697	FALSE	NA	FALSE	NA	FALSE	NA	FALSE	NA	FALSE	NA	FALSE	NA	FALSE	NA	FALSE	NA	FALSE	NA	FALSE	NA	FALSE	NA	FALSE	NA
ENSG00000137996	RTCA	NA	76.4264	TRUE	0.89	FALSE	NA	TRUE	0.897436	FALSE	NA	TRUE	1	FALSE	NA	TRUE	0.884615	FALSE	NA	TRUE	0.825203	FALSE	NA	TRUE	0.872449	FALSE	NA
ENSG00000079335	CDC14A	NA	51.0852	TRUE	0.970486	FALSE	NA	TRUE	0.964474	FALSE	NA	TRUE	0.970486	FALSE	NA	TRUE	0.966847	FALSE	NA	TRUE	0.96741	FALSE	NA	TRUE	0.969895	FALSE	NA
ENSG00000228086	AL589990.1	NA	7.24873	FALSE	NA	FALSE	NA	FALSE	NA	FALSE	NA	FALSE	NA	FALSE	NA	FALSE	NA	FALSE	NA	FALSE	NA	FALSE	NA	FALSE	NA	FALSE	NA
ENSG00000181656	GPR88	NA	33.7738	TRUE	1	FALSE	NA	FALSE	NA	FALSE	NA	FALSE	NA	FALSE	NA	FALSE	NA	FALSE	NA	TRUE	1	FALSE	NA	FALSE	NA	FALSE	NA
ENSG00000230402	LINC01349	NA	13.865	FALSE	NA	FALSE	NA	FALSE	NA	FALSE	NA	FALSE	NA	FALSE	NA	FALSE	NA	FALSE	NA	FALSE	NA	FALSE	NA	FALSE	NA	FALSE	NA
ENSG00000162692	VCAM1	NA	6.40163	FALSE	NA	FALSE	NA	FALSE	NA	FALSE	NA	FALSE	NA	FALSE	NA	FALSE	NA	FALSE	NA	FALSE	NA	FALSE	NA	FALSE	NA	FALSE	NA
ENSG00000162694	EXTL2	NA	77.8289	TRUE	1	FALSE	NA	TRUE	1	FALSE	NA	TRUE	1	FALSE	NA	TRUE	0.961538	FALSE	NA	TRUE	0.954545	FALSE	NA	TRUE	0.923469	FALSE	NA
ENSG00000273204	AC104506.1	NA	17.5049	FALSE	NA	FALSE	NA	FALSE	NA	FALSE	NA	FALSE	NA	FALSE	NA	FALSE	NA	FALSE	NA	FALSE	NA	FALSE	NA	FALSE	NA	FALSE	NA
ENSG00000162695	SLC30A7	NA	99.5102	TRUE	0.817602	FALSE	NA	TRUE	0.752961	FALSE	NA	TRUE	0.800512	FALSE	NA	TRUE	0.807692	FALSE	NA	TRUE	0.733127	TRUE	280	TRUE	0.817602	FALSE	NA
ENSG00000117543	DPH5	NA	68.7745	TRUE	0.9375	FALSE	NA	TRUE	0.935484	FALSE	NA	TRUE	1	FALSE	NA	TRUE	0.923077	FALSE	NA	TRUE	0.909091	FALSE	NA	TRUE	0.917092	FALSE	NA
ENSG00000233184	AC093157.1	NA	65.0707	TRUE	0.967742	FALSE	NA	TRUE	0.974359	FALSE	NA	TRUE	1	FALSE	NA	TRUE	1	FALSE	NA	TRUE	0.940985	FALSE	NA	TRUE	0.954407	FALSE	NA
ENSG00000170989	S1PR1	NA	24.4485	FALSE	NA	FALSE	NA	FALSE	NA	FALSE	NA	FALSE	NA	FALSE	NA	FALSE	NA	FALSE	NA	FALSE	NA	FALSE	NA	FALSE	NA	FALSE	NA
ENSG00000226715	LINC01709	NA	12.38	FALSE	NA	FALSE	NA	FALSE	NA	FALSE	NA	FALSE	NA	FALSE	NA	FALSE	NA	FALSE	NA	FALSE	NA	FALSE	NA	FALSE	NA	FALSE	NA
ENSG00000118733	OLFM3	NA	76.5078	TRUE	0.998807	FALSE	NA	TRUE	1	FALSE	NA	TRUE	0.942455	FALSE	NA	TRUE	1	FALSE	NA	TRUE	1	FALSE	NA	TRUE	0.925611	FALSE	NA
ENSG00000233359	AC114485.1	NA	33.8861	FALSE	NA	FALSE	NA	FALSE	NA	FALSE	NA	FALSE	NA	FALSE	NA	TRUE	1	FALSE	NA	FALSE	NA	FALSE	NA	FALSE	NA	FALSE	NA
ENSG00000230864	AC099567.1	NA	9.51097	FALSE	NA	FALSE	NA	FALSE	NA	FALSE	NA	FALSE	NA	FALSE	NA	FALSE	NA	FALSE	NA	FALSE	NA	FALSE	NA	FALSE	NA	FALSE	NA
ENSG00000060718	COL11A1	NA	63.1653	TRUE	1	FALSE	NA	TRUE	0.967742	FALSE	NA	TRUE	1	FALSE	NA	TRUE	1	FALSE	NA	TRUE	1	FALSE	NA	TRUE	0.96301	FALSE	NA
ENSG00000185946	RNPC3	NA	133.323	TRUE	0.709677	TRUE	590	TRUE	0.709677	TRUE	590.5	TRUE	0.666667	TRUE	430	TRUE	0.615385	TRUE	632.5	TRUE	0.519563	TRUE	1099	TRUE	0.568878	TRUE	618.5
ENSG00000240038	AMY2B	NA	103.424	TRUE	0.967742	FALSE	NA	TRUE	0.967742	FALSE	NA	TRUE	0.902062	FALSE	NA	TRUE	0.961538	FALSE	NA	TRUE	0.954545	FALSE	NA	TRUE	0.878827	FALSE	NA
ENSG00000243480	AMY2A	NA	21.5269	FALSE	NA	FALSE	NA	FALSE	NA	FALSE	NA	FALSE	NA	FALSE	NA	FALSE	NA	FALSE	NA	FALSE	NA	FALSE	NA	FALSE	NA	FALSE	NA
ENSG00000230768	LINC01676	NA	23.4724	FALSE	NA	FALSE	NA	FALSE	NA	FALSE	NA	FALSE	NA	FALSE	NA	FALSE	NA	FALSE	NA	FALSE	NA	FALSE	NA	FALSE	NA	FALSE	NA
ENSG00000233047	LINC01677	NA	9.97071	FALSE	NA	FALSE	NA	FALSE	NA	FALSE	NA	FALSE	NA	FALSE	NA	FALSE	NA	FALSE	NA	FALSE	NA	FALSE	NA	FALSE	NA	FALSE	NA
ENSG00000237480	AL355306.2	NA	17.1133	FALSE	NA	FALSE	NA	FALSE	NA	FALSE	NA	FALSE	NA	FALSE	NA	FALSE	NA	FALSE	NA	FALSE	NA	FALSE	NA	FALSE	NA	FALSE	NA
ENSG00000198890	PRMT6	NA	20.802	FALSE	NA	FALSE	NA	FALSE	NA	FALSE	NA	FALSE	NA	FALSE	NA	FALSE	NA	FALSE	NA	FALSE	NA	FALSE	NA	FALSE	NA	FALSE	NA
ENSG00000162631	NTNG1	NA	53.1506	TRUE	0.992895	FALSE	NA	TRUE	1	FALSE	NA	TRUE	1	FALSE	NA	TRUE	1	FALSE	NA	TRUE	1	FALSE	NA	TRUE	0.971939	FALSE	NA
ENSG00000134215	VAV3	NA	56.4461	TRUE	0.993783	FALSE	NA	TRUE	0.993151	FALSE	NA	TRUE	0.993401	FALSE	NA	TRUE	0.993783	FALSE	NA	TRUE	0.99136	FALSE	NA	TRUE	0.991928	FALSE	NA
ENSG00000230489	VAV3-AS1	NA	21.9143	FALSE	NA	FALSE	NA	FALSE	NA	FALSE	NA	FALSE	NA	FALSE	NA	FALSE	NA	FALSE	NA	FALSE	NA	FALSE	NA	FALSE	NA	FALSE	NA
ENSG00000226822	AL390036.1	NA	17.2264	FALSE	NA	FALSE	NA	FALSE	NA	FALSE	NA	FALSE	NA	FALSE	NA	FALSE	NA	FALSE	NA	FALSE	NA	FALSE	NA	FALSE	NA	FALSE	NA
ENSG00000085491	SLC25A24	NA	68.2024	TRUE	0.927835	FALSE	NA	TRUE	0.869863	FALSE	NA	TRUE	1	FALSE	NA	TRUE	0.961538	FALSE	NA	TRUE	0.924797	FALSE	NA	TRUE	0.899235	FALSE	NA
ENSG00000260879	AL359258.2	NA	9.71874	FALSE	NA	FALSE	NA	FALSE	NA	FALSE	NA	FALSE	NA	FALSE	NA	FALSE	NA	FALSE	NA	FALSE	NA	FALSE	NA	FALSE	NA	FALSE	NA
ENSG00000162636	FAM102B	NA	77.5572	TRUE	0.967742	FALSE	NA	TRUE	0.967742	FALSE	NA	TRUE	1	FALSE	NA	TRUE	0.951116	FALSE	NA	TRUE	0.948484	FALSE	NA	TRUE	0.962478	FALSE	NA
ENSG00000162639	HENMT1	NA	33.1294	FALSE	NA	FALSE	NA	FALSE	NA	FALSE	NA	FALSE	NA	FALSE	NA	FALSE	NA	FALSE	NA	FALSE	NA	FALSE	NA	FALSE	NA	FALSE	NA
ENSG00000134186	PRPF38B	NA	73.6967	TRUE	0.76	FALSE	NA	TRUE	0.692308	TRUE	120	TRUE	0.8	FALSE	NA	TRUE	0.813953	FALSE	NA	TRUE	0.693512	TRUE	129.5	TRUE	0.685646	TRUE	501
ENSG00000143107	FNDC7	NA	14.7284	FALSE	NA	FALSE	NA	FALSE	NA	FALSE	NA	FALSE	NA	FALSE	NA	FALSE	NA	FALSE	NA	FALSE	NA	FALSE	NA	FALSE	NA	FALSE	NA
ENSG00000116266	STXBP3	NA	114.679	TRUE	0.818182	FALSE	NA	TRUE	0.83871	FALSE	NA	TRUE	0.726804	TRUE	49	TRUE	0.846154	FALSE	NA	TRUE	0.772727	FALSE	NA	TRUE	0.739796	TRUE	137
ENSG00000162641	AKNAD1	NA	17.9059	FALSE	NA	FALSE	NA	FALSE	NA	FALSE	NA	FALSE	NA	FALSE	NA	FALSE	NA	FALSE	NA	FALSE	NA	FALSE	NA	FALSE	NA	FALSE	NA
ENSG00000274068	AL449266.1	NA	82.5925	TRUE	1	FALSE	NA	TRUE	1	FALSE	NA	TRUE	1	FALSE	NA	TRUE	0.961538	FALSE	NA	TRUE	1	FALSE	NA	TRUE	0.966837	FALSE	NA
ENSG00000121957	GPSM2	NA	85.2553	TRUE	0.984848	FALSE	NA	TRUE	1	FALSE	NA	TRUE	1	FALSE	NA	TRUE	1	FALSE	NA	TRUE	0.961382	FALSE	NA	TRUE	0.964286	FALSE	NA
ENSG00000085433	WDR47	NA	103.289	TRUE	0.96875	FALSE	NA	TRUE	0.967742	FALSE	NA	TRUE	1	FALSE	NA	TRUE	0.930233	FALSE	NA	TRUE	0.954545	FALSE	NA	TRUE	0.871173	FALSE	NA
ENSG00000197780	TAF13	NA	43.3308	TRUE	1	FALSE	NA	TRUE	1	FALSE	NA	TRUE	1	FALSE	NA	TRUE	1	FALSE	NA	FALSE	NA	FALSE	NA	TRUE	0.973214	FALSE	NA
ENSG00000273382	AL356488.3	NA	21.2483	FALSE	NA	FALSE	NA	FALSE	NA	FALSE	NA	FALSE	NA	FALSE	NA	FALSE	NA	FALSE	NA	FALSE	NA	FALSE	NA	FALSE	NA	FALSE	NA
ENSG00000215717	TMEM167B	NA	50.5664	TRUE	0.984848	FALSE	NA	TRUE	0.967742	FALSE	NA	TRUE	1	FALSE	NA	TRUE	1	FALSE	NA	TRUE	0.934959	FALSE	NA	TRUE	0.964286	FALSE	NA
ENSG00000270066	AL356488.2	NA	7.67326	FALSE	NA	FALSE	NA	FALSE	NA	FALSE	NA	FALSE	NA	FALSE	NA	FALSE	NA	FALSE	NA	FALSE	NA	FALSE	NA	FALSE	NA	FALSE	NA
ENSG00000179902	C1orf194	NA	19.1806	FALSE	NA	FALSE	NA	FALSE	NA	FALSE	NA	FALSE	NA	FALSE	NA	FALSE	NA	FALSE	NA	FALSE	NA	FALSE	NA	FALSE	NA	FALSE	NA
ENSG00000116299	KIAA1324	NA	112.028	TRUE	1	FALSE	NA	TRUE	1	FALSE	NA	TRUE	1	FALSE	NA	TRUE	1	FALSE	NA	TRUE	1	FALSE	NA	TRUE	0.969388	FALSE	NA
ENSG00000031698	SARS	NA	82.3622	TRUE	0.96875	FALSE	NA	TRUE	0.854452	FALSE	NA	TRUE	1	FALSE	NA	TRUE	0.891652	FALSE	NA	TRUE	1	FALSE	NA	TRUE	0.883929	FALSE	NA
ENSG00000143126	CELSR2	NA	67.7084	TRUE	0.984536	FALSE	NA	TRUE	0.974359	FALSE	NA	TRUE	1	FALSE	NA	TRUE	0.976744	FALSE	NA	TRUE	0.963415	FALSE	NA	TRUE	0.969388	FALSE	NA
ENSG00000134222	PSRC1	NA	49.1593	TRUE	1	FALSE	NA	TRUE	1	FALSE	NA	TRUE	1	FALSE	NA	TRUE	1	FALSE	NA	TRUE	1	FALSE	NA	TRUE	0.970232	FALSE	NA
ENSG00000221986	MYBPHL	NA	18.645	FALSE	NA	FALSE	NA	FALSE	NA	FALSE	NA	FALSE	NA	FALSE	NA	FALSE	NA	FALSE	NA	FALSE	NA	FALSE	NA	FALSE	NA	FALSE	NA
ENSG00000134243	SORT1	NA	166.793	TRUE	0.954545	FALSE	NA	TRUE	0.935484	FALSE	NA	TRUE	0.888889	FALSE	NA	TRUE	1	FALSE	NA	TRUE	0.636364	TRUE	909	TRUE	0.515306	TRUE	994
ENSG00000143106	PSMA5	NA	77.1693	TRUE	0.935484	FALSE	NA	TRUE	0.935484	FALSE	NA	TRUE	1	FALSE	NA	TRUE	0.923077	FALSE	NA	TRUE	0.894309	FALSE	NA	TRUE	0.918367	FALSE	NA
ENSG00000143028	SYPL2	NA	12.7446	FALSE	NA	FALSE	NA	FALSE	NA	FALSE	NA	FALSE	NA	FALSE	NA	FALSE	NA	FALSE	NA	FALSE	NA	FALSE	NA	FALSE	NA	FALSE	NA
ENSG00000162650	ATXN7L2	NA	34.6339	FALSE	NA	FALSE	NA	FALSE	NA	FALSE	NA	FALSE	NA	FALSE	NA	FALSE	NA	FALSE	NA	FALSE	NA	FALSE	NA	FALSE	NA	FALSE	NA
ENSG00000174151	CYB561D1	NA	50.844	TRUE	1	FALSE	NA	TRUE	0.974359	FALSE	NA	TRUE	1	FALSE	NA	TRUE	1	FALSE	NA	TRUE	1	FALSE	NA	TRUE	0.969265	FALSE	NA
ENSG00000181754	AMIGO1	NA	36.2768	FALSE	NA	FALSE	NA	FALSE	NA	FALSE	NA	FALSE	NA	FALSE	NA	FALSE	NA	FALSE	NA	FALSE	NA	FALSE	NA	FALSE	NA	FALSE	NA
ENSG00000156097	GPR61	NA	48.6182	FALSE	NA	FALSE	NA	FALSE	NA	FALSE	NA	FALSE	NA	FALSE	NA	FALSE	NA	FALSE	NA	TRUE	1	FALSE	NA	FALSE	NA	FALSE	NA
ENSG00000065135	GNAI3	NA	101.539	TRUE	0.85422	FALSE	NA	TRUE	0.807895	FALSE	NA	TRUE	1	FALSE	NA	TRUE	0.884615	FALSE	NA	TRUE	0.822302	FALSE	NA	TRUE	0.84315	FALSE	NA
ENSG00000134183	GNAT2	NA	7.01025	FALSE	NA	FALSE	NA	FALSE	NA	FALSE	NA	FALSE	NA	FALSE	NA	FALSE	NA	FALSE	NA	FALSE	NA	FALSE	NA	FALSE	NA	FALSE	NA
ENSG00000116337	AMPD2	NA	59.0769	TRUE	1	FALSE	NA	TRUE	1	FALSE	NA	TRUE	1	FALSE	NA	TRUE	0.961538	FALSE	NA	TRUE	1	FALSE	NA	TRUE	0.976658	FALSE	NA
ENSG00000168765	GSTM4	NA	31.381	FALSE	NA	FALSE	NA	FALSE	NA	FALSE	NA	FALSE	NA	FALSE	NA	FALSE	NA	FALSE	NA	FALSE	NA	FALSE	NA	FALSE	NA	FALSE	NA
ENSG00000213366	GSTM2	NA	20.8891	FALSE	NA	FALSE	NA	FALSE	NA	FALSE	NA	FALSE	NA	FALSE	NA	FALSE	NA	FALSE	NA	FALSE	NA	FALSE	NA	FALSE	NA	FALSE	NA
ENSG00000134201	GSTM5	NA	19.4263	FALSE	NA	FALSE	NA	FALSE	NA	FALSE	NA	FALSE	NA	FALSE	NA	FALSE	NA	FALSE	NA	FALSE	NA	FALSE	NA	FALSE	NA	FALSE	NA
ENSG00000134202	GSTM3	NA	48.6743	TRUE	1	FALSE	NA	TRUE	1	FALSE	NA	TRUE	1	FALSE	NA	TRUE	0.993234	FALSE	NA	TRUE	1	FALSE	NA	TRUE	0.991056	FALSE	NA
ENSG00000228420	LINC01768	NA	15.4397	FALSE	NA	FALSE	NA	FALSE	NA	FALSE	NA	FALSE	NA	FALSE	NA	FALSE	NA	FALSE	NA	FALSE	NA	FALSE	NA	FALSE	NA	FALSE	NA
ENSG00000184371	CSF1	NA	36.4549	TRUE	1	FALSE	NA	TRUE	0.988713	FALSE	NA	TRUE	1	FALSE	NA	TRUE	0.997336	FALSE	NA	FALSE	NA	FALSE	NA	FALSE	NA	FALSE	NA
ENSG00000168710	AHCYL1	NA	129.837	TRUE	0.878788	FALSE	NA	TRUE	0.83871	FALSE	NA	TRUE	0.9	FALSE	NA	TRUE	1	FALSE	NA	TRUE	0.818182	FALSE	NA	TRUE	0.788176	FALSE	NA
ENSG00000143093	STRIP1	NA	60.9853	TRUE	0.96875	FALSE	NA	TRUE	0.864726	FALSE	NA	TRUE	0.907216	FALSE	NA	TRUE	0.930233	FALSE	NA	TRUE	1	FALSE	NA	TRUE	0.91199	FALSE	NA
ENSG00000258673	LINC01397	NA	6.39676	FALSE	NA	FALSE	NA	FALSE	NA	FALSE	NA	FALSE	NA	FALSE	NA	FALSE	NA	FALSE	NA	FALSE	NA	FALSE	NA	FALSE	NA	FALSE	NA
ENSG00000197106	SLC6A17	NA	88.683	TRUE	1	FALSE	NA	TRUE	1	FALSE	NA	TRUE	1	FALSE	NA	TRUE	1	FALSE	NA	TRUE	1	FALSE	NA	TRUE	0.987565	FALSE	NA
ENSG00000227091	AL355990.1	NA	5.03792	FALSE	NA	FALSE	NA	FALSE	NA	FALSE	NA	FALSE	NA	FALSE	NA	FALSE	NA	FALSE	NA	FALSE	NA	FALSE	NA	FALSE	NA	FALSE	NA
ENSG00000116396	KCNC4	NA	43.7041	TRUE	0.992338	FALSE	NA	TRUE	1	FALSE	NA	TRUE	1	FALSE	NA	TRUE	0.990697	FALSE	NA	FALSE	NA	FALSE	NA	TRUE	0.989529	FALSE	NA
ENSG00000227963	RBM15-AS1	NA	25.5362	FALSE	NA	FALSE	NA	FALSE	NA	FALSE	NA	FALSE	NA	FALSE	NA	FALSE	NA	FALSE	NA	FALSE	NA	FALSE	NA	FALSE	NA	FALSE	NA
ENSG00000162775	RBM15	NA	51.7195	TRUE	1	FALSE	NA	TRUE	1	FALSE	NA	TRUE	1	FALSE	NA	TRUE	0.938599	FALSE	NA	TRUE	0.937887	FALSE	NA	TRUE	0.934555	FALSE	NA
ENSG00000168679	SLC16A4	NA	27.5592	FALSE	NA	FALSE	NA	FALSE	NA	FALSE	NA	FALSE	NA	FALSE	NA	FALSE	NA	FALSE	NA	TRUE	1	FALSE	NA	FALSE	NA	FALSE	NA
ENSG00000273373	AL355488.1	NA	35.1006	FALSE	NA	FALSE	NA	FALSE	NA	FALSE	NA	FALSE	NA	FALSE	NA	FALSE	NA	FALSE	NA	FALSE	NA	FALSE	NA	FALSE	NA	FALSE	NA
ENSG00000134248	LAMTOR5	NA	40.8852	TRUE	0.96875	FALSE	NA	TRUE	0.961473	FALSE	NA	TRUE	1	FALSE	NA	TRUE	1	FALSE	NA	TRUE	0.963415	FALSE	NA	TRUE	0.962696	FALSE	NA
ENSG00000177301	KCNA2	NA	75.4969	TRUE	1	FALSE	NA	TRUE	1	FALSE	NA	TRUE	1	FALSE	NA	TRUE	0.997336	FALSE	NA	TRUE	1	FALSE	NA	TRUE	0.977041	FALSE	NA
ENSG00000259834	AL365361.1	NA	44.9081	FALSE	NA	FALSE	NA	FALSE	NA	FALSE	NA	FALSE	NA	FALSE	NA	FALSE	NA	FALSE	NA	TRUE	1	FALSE	NA	TRUE	0.994898	FALSE	NA
ENSG00000177272	KCNA3	NA	13.2384	FALSE	NA	FALSE	NA	FALSE	NA	FALSE	NA	FALSE	NA	FALSE	NA	FALSE	NA	FALSE	NA	FALSE	NA	FALSE	NA	FALSE	NA	FALSE	NA
ENSG00000143119	CD53	NA	29.3332	TRUE	1	FALSE	NA	TRUE	1	FALSE	NA	TRUE	1	FALSE	NA	TRUE	1	FALSE	NA	FALSE	NA	FALSE	NA	TRUE	0.995419	FALSE	NA
ENSG00000232811	AL360270.1	NA	9.2181	FALSE	NA	FALSE	NA	FALSE	NA	FALSE	NA	FALSE	NA	FALSE	NA	FALSE	NA	FALSE	NA	FALSE	NA	FALSE	NA	FALSE	NA	FALSE	NA
ENSG00000121931	LRIF1	NA	59.0093	TRUE	0.97	FALSE	NA	TRUE	0.974359	FALSE	NA	TRUE	1	FALSE	NA	TRUE	0.953488	FALSE	NA	TRUE	0.953662	FALSE	NA	TRUE	0.954995	FALSE	NA
ENSG00000156171	DRAM2	NA	77.4959	TRUE	0.909091	FALSE	NA	TRUE	0.903226	FALSE	NA	TRUE	1	FALSE	NA	TRUE	0.884615	FALSE	NA	TRUE	0.819041	FALSE	NA	TRUE	0.85226	FALSE	NA
ENSG00000134255	CEPT1	NA	102.187	TRUE	0.903226	FALSE	NA	TRUE	0.903226	FALSE	NA	TRUE	0.888889	FALSE	NA	TRUE	0.846154	FALSE	NA	TRUE	0.722693	TRUE	241	TRUE	0.800441	FALSE	NA
ENSG00000273221	AL355816.2	NA	7.37429	FALSE	NA	FALSE	NA	FALSE	NA	FALSE	NA	FALSE	NA	FALSE	NA	FALSE	NA	FALSE	NA	FALSE	NA	FALSE	NA	FALSE	NA	FALSE	NA
ENSG00000162777	DENND2D	NA	10.3407	FALSE	NA	FALSE	NA	FALSE	NA	FALSE	NA	FALSE	NA	FALSE	NA	FALSE	NA	FALSE	NA	FALSE	NA	FALSE	NA	FALSE	NA	FALSE	NA
ENSG00000064886	CHI3L2	NA	11.4383	FALSE	NA	FALSE	NA	FALSE	NA	FALSE	NA	FALSE	NA	FALSE	NA	FALSE	NA	FALSE	NA	FALSE	NA	FALSE	NA	FALSE	NA	FALSE	NA
ENSG00000134216	CHIA	NA	9.1305	FALSE	NA	FALSE	NA	FALSE	NA	FALSE	NA	FALSE	NA	FALSE	NA	FALSE	NA	FALSE	NA	FALSE	NA	FALSE	NA	FALSE	NA	FALSE	NA
ENSG00000173947	PIFO	NA	13.8822	FALSE	NA	FALSE	NA	FALSE	NA	FALSE	NA	FALSE	NA	FALSE	NA	FALSE	NA	FALSE	NA	FALSE	NA	FALSE	NA	FALSE	NA	FALSE	NA
ENSG00000085465	OVGP1	NA	49.1733	FALSE	NA	FALSE	NA	FALSE	NA	FALSE	NA	FALSE	NA	FALSE	NA	FALSE	NA	FALSE	NA	TRUE	1	FALSE	NA	TRUE	0.996173	FALSE	NA
ENSG00000116455	WDR77	NA	44.0014	TRUE	0.977531	FALSE	NA	FALSE	NA	FALSE	NA	FALSE	NA	FALSE	NA	TRUE	1	FALSE	NA	TRUE	0.957287	FALSE	NA	FALSE	NA	FALSE	NA
ENSG00000116459	ATP5PB	NA	70.8273	TRUE	1	FALSE	NA	TRUE	1	FALSE	NA	TRUE	0.944444	FALSE	NA	TRUE	0.906977	FALSE	NA	TRUE	0.910569	FALSE	NA	TRUE	0.913265	FALSE	NA
ENSG00000143110	C1orf162	NA	26.1051	FALSE	NA	FALSE	NA	FALSE	NA	FALSE	NA	FALSE	NA	FALSE	NA	FALSE	NA	FALSE	NA	FALSE	NA	FALSE	NA	FALSE	NA	FALSE	NA
ENSG00000121933	TMIGD3	NA	21.5414	TRUE	1	FALSE	NA	TRUE	1	FALSE	NA	FALSE	NA	FALSE	NA	TRUE	1	FALSE	NA	FALSE	NA	FALSE	NA	TRUE	0.995609	FALSE	NA
ENSG00000116473	RAP1A	NA	131.512	TRUE	0.734015	TRUE	94	TRUE	0.625153	TRUE	122	TRUE	0.734015	TRUE	43	TRUE	0.673504	TRUE	263	TRUE	0.654231	TRUE	219	TRUE	0.707828	TRUE	358
ENSG00000197852	INKA2	NA	43.9391	TRUE	1	FALSE	NA	FALSE	NA	FALSE	NA	TRUE	1	FALSE	NA	TRUE	0.979487	FALSE	NA	TRUE	1	FALSE	NA	TRUE	0.98677	FALSE	NA
ENSG00000284755	AL049557.1	NA	17.6686	FALSE	NA	FALSE	NA	FALSE	NA	FALSE	NA	FALSE	NA	FALSE	NA	FALSE	NA	FALSE	NA	FALSE	NA	FALSE	NA	FALSE	NA	FALSE	NA
ENSG00000064703	DDX20	NA	38.7701	FALSE	NA	FALSE	NA	FALSE	NA	FALSE	NA	FALSE	NA	FALSE	NA	FALSE	NA	FALSE	NA	TRUE	0.978155	FALSE	NA	FALSE	NA	FALSE	NA
ENSG00000171385	KCND3	NA	125.904	TRUE	1	FALSE	NA	TRUE	1	FALSE	NA	TRUE	1	FALSE	NA	TRUE	1	FALSE	NA	TRUE	1	FALSE	NA	TRUE	0.966837	FALSE	NA
ENSG00000231437	LINC01750	NA	37.5045	FALSE	NA	FALSE	NA	FALSE	NA	FALSE	NA	FALSE	NA	FALSE	NA	FALSE	NA	FALSE	NA	FALSE	NA	FALSE	NA	FALSE	NA	FALSE	NA
ENSG00000231246	AL445426.1	NA	37.2311	TRUE	1	FALSE	NA	TRUE	0.983717	FALSE	NA	FALSE	NA	FALSE	NA	TRUE	1	FALSE	NA	FALSE	NA	FALSE	NA	FALSE	NA	FALSE	NA
ENSG00000143079	CTTNBP2NL	NA	100.071	TRUE	0.954545	FALSE	NA	TRUE	0.903226	FALSE	NA	TRUE	1	FALSE	NA	TRUE	1	FALSE	NA	TRUE	0.850668	FALSE	NA	TRUE	0.867801	FALSE	NA
ENSG00000134245	WNT2B	NA	47.7803	TRUE	0.984848	FALSE	NA	TRUE	1	FALSE	NA	TRUE	1	FALSE	NA	TRUE	0.961538	FALSE	NA	TRUE	0.935396	FALSE	NA	TRUE	0.979052	FALSE	NA
ENSG00000273483	AL354760.1	NA	10.498	FALSE	NA	FALSE	NA	FALSE	NA	FALSE	NA	FALSE	NA	FALSE	NA	FALSE	NA	FALSE	NA	FALSE	NA	FALSE	NA	FALSE	NA	FALSE	NA
ENSG00000007341	ST7L	NA	115.951	TRUE	0.878788	FALSE	NA	TRUE	0.870968	FALSE	NA	TRUE	0.9	FALSE	NA	TRUE	0.884615	FALSE	NA	TRUE	0.863636	FALSE	NA	TRUE	0.78699	FALSE	NA
ENSG00000116489	CAPZA1	NA	124.788	TRUE	0.688482	TRUE	434	TRUE	0.677419	TRUE	617.5	TRUE	0.722222	TRUE	235	TRUE	0.58339	TRUE	851	TRUE	0.618194	TRUE	1362	TRUE	0.688482	TRUE	626
ENSG00000155363	MOV10	NA	62.9579	TRUE	0.967742	FALSE	NA	TRUE	0.967742	FALSE	NA	TRUE	1	FALSE	NA	TRUE	0.961538	FALSE	NA	TRUE	0.963808	FALSE	NA	TRUE	0.955061	FALSE	NA
ENSG00000225075	AL603832.1	NA	10.5485	FALSE	NA	FALSE	NA	FALSE	NA	FALSE	NA	FALSE	NA	FALSE	NA	FALSE	NA	FALSE	NA	FALSE	NA	FALSE	NA	FALSE	NA	FALSE	NA
ENSG00000155366	RHOC	NA	14.2324	FALSE	NA	FALSE	NA	FALSE	NA	FALSE	NA	FALSE	NA	FALSE	NA	FALSE	NA	FALSE	NA	FALSE	NA	FALSE	NA	FALSE	NA	FALSE	NA
ENSG00000215866	LINC01356	NA	16.467	FALSE	NA	FALSE	NA	FALSE	NA	FALSE	NA	FALSE	NA	FALSE	NA	FALSE	NA	FALSE	NA	FALSE	NA	FALSE	NA	FALSE	NA	FALSE	NA
ENSG00000224167	AL390729.1	NA	52.1279	TRUE	1	FALSE	NA	TRUE	1	FALSE	NA	TRUE	1	FALSE	NA	TRUE	1	FALSE	NA	TRUE	0.993968	FALSE	NA	TRUE	0.996073	FALSE	NA
ENSG00000155380	SLC16A1	NA	54.097	TRUE	0.954545	FALSE	NA	TRUE	0.935484	FALSE	NA	TRUE	1	FALSE	NA	TRUE	1	FALSE	NA	TRUE	0.936992	FALSE	NA	TRUE	0.93495	FALSE	NA
ENSG00000226419	SLC16A1-AS1	NA	112.903	TRUE	0.848485	FALSE	NA	TRUE	0.806452	FALSE	NA	TRUE	1	FALSE	NA	TRUE	0.846154	FALSE	NA	TRUE	0.693089	TRUE	369	TRUE	0.746173	TRUE	188
ENSG00000238198	AL357055.3	NA	53.0462	TRUE	0.970663	FALSE	NA	TRUE	0.974359	FALSE	NA	TRUE	1	FALSE	NA	TRUE	0.961538	FALSE	NA	TRUE	0.947154	FALSE	NA	TRUE	0.970663	FALSE	NA
ENSG00000198799	LRIG2	NA	108.415	TRUE	0.83871	FALSE	NA	TRUE	0.83871	FALSE	NA	TRUE	0.888889	FALSE	NA	TRUE	0.769231	FALSE	NA	TRUE	0.73374	TRUE	257	TRUE	0.77551	FALSE	NA
ENSG00000081026	MAGI3	NA	93.6038	TRUE	0.915716	FALSE	NA	TRUE	0.884868	FALSE	NA	TRUE	0.888889	FALSE	NA	TRUE	0.908322	FALSE	NA	TRUE	0.915716	FALSE	NA	TRUE	0.872382	FALSE	NA
ENSG00000116793	PHTF1	NA	117.336	TRUE	0.9375	FALSE	NA	TRUE	0.935362	FALSE	NA	TRUE	1	FALSE	NA	TRUE	0.935386	FALSE	NA	TRUE	0.937235	FALSE	NA	TRUE	0.931937	FALSE	NA
ENSG00000081019	RSBN1	NA	93.3575	TRUE	0.842784	FALSE	NA	TRUE	0.83871	FALSE	NA	TRUE	0.888889	FALSE	NA	TRUE	0.809947	FALSE	NA	TRUE	0.818182	FALSE	NA	TRUE	0.838351	FALSE	NA
ENSG00000231128	AL137856.1	NA	16.181	FALSE	NA	FALSE	NA	FALSE	NA	FALSE	NA	FALSE	NA	FALSE	NA	FALSE	NA	FALSE	NA	FALSE	NA	FALSE	NA	FALSE	NA	FALSE	NA
ENSG00000134242	PTPN22	NA	30.281	FALSE	NA	FALSE	NA	FALSE	NA	FALSE	NA	FALSE	NA	FALSE	NA	FALSE	NA	FALSE	NA	FALSE	NA	FALSE	NA	FALSE	NA	FALSE	NA
ENSG00000226167	AP4B1-AS1	NA	24.612	FALSE	NA	FALSE	NA	FALSE	NA	FALSE	NA	FALSE	NA	FALSE	NA	FALSE	NA	FALSE	NA	FALSE	NA	FALSE	NA	FALSE	NA	FALSE	NA
ENSG00000188761	BCL2L15	NA	28.5641	FALSE	NA	FALSE	NA	FALSE	NA	FALSE	NA	FALSE	NA	FALSE	NA	FALSE	NA	FALSE	NA	FALSE	NA	FALSE	NA	FALSE	NA	FALSE	NA
ENSG00000134262	AP4B1	NA	60.4797	TRUE	1	FALSE	NA	TRUE	0.948718	FALSE	NA	TRUE	1	FALSE	NA	TRUE	0.953488	FALSE	NA	TRUE	1	FALSE	NA	TRUE	0.950255	FALSE	NA
ENSG00000118655	DCLRE1B	NA	18.0133	FALSE	NA	FALSE	NA	FALSE	NA	FALSE	NA	FALSE	NA	FALSE	NA	FALSE	NA	FALSE	NA	FALSE	NA	FALSE	NA	FALSE	NA	FALSE	NA
ENSG00000235527	HIPK1-AS1	NA	22.5925	FALSE	NA	FALSE	NA	FALSE	NA	FALSE	NA	FALSE	NA	FALSE	NA	FALSE	NA	FALSE	NA	FALSE	NA	FALSE	NA	FALSE	NA	FALSE	NA
ENSG00000163349	HIPK1	NA	85.0193	TRUE	0.875	FALSE	NA	TRUE	0.83125	FALSE	NA	TRUE	0.9	FALSE	NA	TRUE	0.825101	FALSE	NA	TRUE	0.863636	FALSE	NA	TRUE	0.861038	FALSE	NA
ENSG00000116774	OLFML3	NA	19.2556	FALSE	NA	FALSE	NA	FALSE	NA	FALSE	NA	FALSE	NA	FALSE	NA	FALSE	NA	FALSE	NA	FALSE	NA	FALSE	NA	FALSE	NA	FALSE	NA
ENSG00000134207	SYT6	NA	45.3523	TRUE	1	FALSE	NA	TRUE	1	FALSE	NA	FALSE	NA	FALSE	NA	TRUE	1	FALSE	NA	TRUE	1	FALSE	NA	TRUE	0.997164	FALSE	NA
ENSG00000232895	AL121999.1	NA	14.1464	FALSE	NA	FALSE	NA	FALSE	NA	FALSE	NA	FALSE	NA	FALSE	NA	FALSE	NA	FALSE	NA	FALSE	NA	FALSE	NA	FALSE	NA	FALSE	NA
ENSG00000197323	TRIM33	NA	167.149	TRUE	0.612903	TRUE	821	TRUE	0.612903	TRUE	1016	TRUE	0.722222	TRUE	497	TRUE	0.615385	TRUE	968	TRUE	0.474242	TRUE	1038	TRUE	0.515052	TRUE	1131
ENSG00000116752	BCAS2	NA	55.6176	TRUE	1	FALSE	NA	TRUE	1	FALSE	NA	TRUE	0.944444	FALSE	NA	TRUE	0.94405	FALSE	NA	TRUE	0.928862	FALSE	NA	TRUE	0.942602	FALSE	NA
ENSG00000175984	DENND2C	NA	41.7963	TRUE	1	FALSE	NA	TRUE	1	FALSE	NA	FALSE	NA	FALSE	NA	FALSE	NA	FALSE	NA	TRUE	1	FALSE	NA	FALSE	NA	FALSE	NA
ENSG00000116748	AMPD1	NA	14.4403	FALSE	NA	FALSE	NA	FALSE	NA	FALSE	NA	FALSE	NA	FALSE	NA	FALSE	NA	FALSE	NA	FALSE	NA	FALSE	NA	FALSE	NA	FALSE	NA
ENSG00000213281	NRAS	NA	38.1502	FALSE	NA	FALSE	NA	TRUE	0.974359	FALSE	NA	FALSE	NA	FALSE	NA	TRUE	1	FALSE	NA	FALSE	NA	FALSE	NA	FALSE	NA	FALSE	NA
ENSG00000009307	CSDE1	NA	132.575	TRUE	0.735294	TRUE	131	TRUE	0.612903	TRUE	1041	TRUE	0.833333	FALSE	NA	TRUE	0.692308	TRUE	1014	TRUE	0.681818	TRUE	1241	TRUE	0.663265	TRUE	1231
ENSG00000052723	SIKE1	NA	55.4401	TRUE	1	FALSE	NA	TRUE	0.967742	FALSE	NA	TRUE	1	FALSE	NA	TRUE	0.961538	FALSE	NA	TRUE	1	FALSE	NA	TRUE	0.970663	FALSE	NA
ENSG00000198765	SYCP1	NA	13.8446	FALSE	NA	FALSE	NA	FALSE	NA	FALSE	NA	FALSE	NA	FALSE	NA	FALSE	NA	FALSE	NA	FALSE	NA	FALSE	NA	FALSE	NA	FALSE	NA
ENSG00000134198	TSPAN2	NA	23.2738	FALSE	NA	FALSE	NA	FALSE	NA	FALSE	NA	FALSE	NA	FALSE	NA	FALSE	NA	FALSE	NA	FALSE	NA	FALSE	NA	TRUE	0.998037	FALSE	NA
ENSG00000233730	LINC01765	NA	9.18298	FALSE	NA	FALSE	NA	FALSE	NA	FALSE	NA	FALSE	NA	FALSE	NA	FALSE	NA	FALSE	NA	FALSE	NA	FALSE	NA	FALSE	NA	FALSE	NA
ENSG00000228035	AL512638.2	NA	16.4688	FALSE	NA	FALSE	NA	FALSE	NA	FALSE	NA	FALSE	NA	FALSE	NA	FALSE	NA	FALSE	NA	FALSE	NA	FALSE	NA	FALSE	NA	FALSE	NA
ENSG00000134259	NGF	NA	22.2033	FALSE	NA	FALSE	NA	TRUE	1	FALSE	NA	FALSE	NA	FALSE	NA	FALSE	NA	FALSE	NA	FALSE	NA	FALSE	NA	TRUE	0.998473	FALSE	NA
ENSG00000173218	VANGL1	NA	19.3167	FALSE	NA	FALSE	NA	FALSE	NA	FALSE	NA	FALSE	NA	FALSE	NA	FALSE	NA	FALSE	NA	FALSE	NA	FALSE	NA	FALSE	NA	FALSE	NA
ENSG00000118729	CASQ2	NA	11.5639	FALSE	NA	FALSE	NA	FALSE	NA	FALSE	NA	FALSE	NA	FALSE	NA	FALSE	NA	FALSE	NA	FALSE	NA	FALSE	NA	FALSE	NA	FALSE	NA
ENSG00000177551	NHLH2	NA	13.6753	FALSE	NA	FALSE	NA	FALSE	NA	FALSE	NA	FALSE	NA	FALSE	NA	FALSE	NA	FALSE	NA	FALSE	NA	FALSE	NA	FALSE	NA	FALSE	NA
ENSG00000228127	LINC01649	NA	9.18823	FALSE	NA	FALSE	NA	FALSE	NA	FALSE	NA	FALSE	NA	FALSE	NA	FALSE	NA	FALSE	NA	FALSE	NA	FALSE	NA	FALSE	NA	FALSE	NA
ENSG00000163393	SLC22A15	NA	120.857	TRUE	0.987805	FALSE	NA	TRUE	0.967742	FALSE	NA	TRUE	1	FALSE	NA	TRUE	0.984902	FALSE	NA	TRUE	0.987805	FALSE	NA	TRUE	0.934949	FALSE	NA
ENSG00000237993	AL365318.1	NA	7.88419	FALSE	NA	FALSE	NA	FALSE	NA	FALSE	NA	FALSE	NA	FALSE	NA	FALSE	NA	FALSE	NA	FALSE	NA	FALSE	NA	FALSE	NA	FALSE	NA
ENSG00000173212	MAB21L3	NA	18.3285	FALSE	NA	FALSE	NA	FALSE	NA	FALSE	NA	FALSE	NA	FALSE	NA	FALSE	NA	FALSE	NA	FALSE	NA	FALSE	NA	FALSE	NA	FALSE	NA
ENSG00000163399	ATP1A1	NA	115.87	TRUE	0.939035	FALSE	NA	TRUE	0.937729	FALSE	NA	TRUE	0.891304	FALSE	NA	TRUE	0.88547	FALSE	NA	TRUE	0.939035	FALSE	NA	TRUE	0.914002	FALSE	NA
ENSG00000233154	LINC01762	NA	17.0588	FALSE	NA	FALSE	NA	FALSE	NA	FALSE	NA	FALSE	NA	FALSE	NA	FALSE	NA	FALSE	NA	FALSE	NA	FALSE	NA	FALSE	NA	FALSE	NA
ENSG00000224950	AL390066.1	NA	11.5612	FALSE	NA	FALSE	NA	FALSE	NA	FALSE	NA	FALSE	NA	FALSE	NA	FALSE	NA	FALSE	NA	FALSE	NA	FALSE	NA	FALSE	NA	FALSE	NA
ENSG00000116815	CD58	NA	36.5064	TRUE	0.989551	FALSE	NA	TRUE	0.988158	FALSE	NA	FALSE	NA	FALSE	NA	TRUE	0.987991	FALSE	NA	TRUE	0.984187	FALSE	NA	TRUE	0.987347	FALSE	NA
ENSG00000143061	IGSF3	NA	41.5094	TRUE	1	FALSE	NA	TRUE	1	FALSE	NA	TRUE	1	FALSE	NA	FALSE	NA	FALSE	NA	TRUE	1	FALSE	NA	TRUE	0.996173	FALSE	NA
ENSG00000134247	PTGFRN	NA	54.7228	TRUE	1	FALSE	NA	TRUE	1	FALSE	NA	TRUE	1	FALSE	NA	TRUE	1	FALSE	NA	TRUE	0.98761	FALSE	NA	TRUE	0.99171	FALSE	NA
ENSG00000134256	CD101	NA	19.9011	FALSE	NA	FALSE	NA	FALSE	NA	FALSE	NA	FALSE	NA	FALSE	NA	FALSE	NA	FALSE	NA	FALSE	NA	FALSE	NA	FALSE	NA	FALSE	NA
ENSG00000236137	AL445231.1	NA	17.9912	FALSE	NA	FALSE	NA	FALSE	NA	FALSE	NA	FALSE	NA	FALSE	NA	FALSE	NA	FALSE	NA	FALSE	NA	FALSE	NA	FALSE	NA	FALSE	NA
ENSG00000116830	TTF2	NA	73.5343	TRUE	0.9375	FALSE	NA	TRUE	0.870968	FALSE	NA	TRUE	0.944444	FALSE	NA	TRUE	0.930233	FALSE	NA	TRUE	0.954545	FALSE	NA	TRUE	0.873765	FALSE	NA
ENSG00000134253	TRIM45	NA	25.9086	FALSE	NA	FALSE	NA	FALSE	NA	FALSE	NA	FALSE	NA	FALSE	NA	FALSE	NA	FALSE	NA	FALSE	NA	FALSE	NA	FALSE	NA	FALSE	NA
ENSG00000134258	VTCN1	NA	8.2504	FALSE	NA	FALSE	NA	FALSE	NA	FALSE	NA	FALSE	NA	FALSE	NA	FALSE	NA	FALSE	NA	FALSE	NA	FALSE	NA	FALSE	NA	FALSE	NA
ENSG00000235202	LINC01525	NA	8.17568	FALSE	NA	FALSE	NA	FALSE	NA	FALSE	NA	FALSE	NA	FALSE	NA	FALSE	NA	FALSE	NA	FALSE	NA	FALSE	NA	FALSE	NA	FALSE	NA
ENSG00000271427	AL358072.1	NA	19.3808	FALSE	NA	FALSE	NA	FALSE	NA	FALSE	NA	FALSE	NA	FALSE	NA	FALSE	NA	FALSE	NA	FALSE	NA	FALSE	NA	FALSE	NA	FALSE	NA
ENSG00000198162	MAN1A2	NA	152.059	TRUE	0.654731	TRUE	594	TRUE	0.612903	TRUE	477	TRUE	0.777778	FALSE	NA	TRUE	0.730769	TRUE	294.5	TRUE	0.681818	TRUE	1227	TRUE	0.605867	TRUE	824
ENSG00000183508	TENT5C	NA	4.88642	FALSE	NA	FALSE	NA	FALSE	NA	FALSE	NA	FALSE	NA	FALSE	NA	FALSE	NA	FALSE	NA	FALSE	NA	FALSE	NA	FALSE	NA	FALSE	NA
ENSG00000196505	GDAP2	NA	97.9196	TRUE	0.903226	FALSE	NA	TRUE	0.903226	FALSE	NA	TRUE	1	FALSE	NA	TRUE	0.923077	FALSE	NA	TRUE	0.821976	FALSE	NA	TRUE	0.841405	FALSE	NA
ENSG00000065183	WDR3	NA	59.1486	TRUE	0.984848	FALSE	NA	TRUE	0.974359	FALSE	NA	TRUE	1	FALSE	NA	TRUE	1	FALSE	NA	TRUE	0.954545	FALSE	NA	TRUE	0.955716	FALSE	NA
ENSG00000155761	SPAG17	NA	34.3603	TRUE	1	FALSE	NA	FALSE	NA	FALSE	NA	FALSE	NA	FALSE	NA	FALSE	NA	FALSE	NA	TRUE	1	FALSE	NA	FALSE	NA	FALSE	NA
ENSG00000092607	TBX15	NA	12.1192	FALSE	NA	FALSE	NA	FALSE	NA	FALSE	NA	FALSE	NA	FALSE	NA	FALSE	NA	FALSE	NA	FALSE	NA	FALSE	NA	FALSE	NA	FALSE	NA
ENSG00000116874	WARS2	NA	58.599	TRUE	1	FALSE	NA	TRUE	1	FALSE	NA	TRUE	1	FALSE	NA	TRUE	0.961538	FALSE	NA	TRUE	0.910569	FALSE	NA	TRUE	0.950255	FALSE	NA
ENSG00000224238	WARS2-IT1	NA	5.05029	FALSE	NA	FALSE	NA	FALSE	NA	FALSE	NA	FALSE	NA	FALSE	NA	FALSE	NA	FALSE	NA	FALSE	NA	FALSE	NA	FALSE	NA	FALSE	NA
ENSG00000231365	AL359915.2	NA	90.222	TRUE	0.878788	FALSE	NA	TRUE	0.870968	FALSE	NA	TRUE	1	FALSE	NA	TRUE	0.846154	FALSE	NA	TRUE	0.867886	FALSE	NA	TRUE	0.859694	FALSE	NA
ENSG00000227712	AL359915.1	NA	28.2504	FALSE	NA	FALSE	NA	FALSE	NA	FALSE	NA	FALSE	NA	FALSE	NA	FALSE	NA	FALSE	NA	FALSE	NA	FALSE	NA	FALSE	NA	FALSE	NA
ENSG00000232650	LINC01780	NA	8.79739	FALSE	NA	FALSE	NA	FALSE	NA	FALSE	NA	FALSE	NA	FALSE	NA	FALSE	NA	FALSE	NA	FALSE	NA	FALSE	NA	FALSE	NA	FALSE	NA
ENSG00000143067	ZNF697	NA	47.195	FALSE	NA	FALSE	NA	FALSE	NA	FALSE	NA	TRUE	1	FALSE	NA	FALSE	NA	FALSE	NA	FALSE	NA	FALSE	NA	TRUE	0.996946	FALSE	NA
ENSG00000092621	PHGDH	NA	39.2116	TRUE	1	FALSE	NA	TRUE	1	FALSE	NA	TRUE	1	FALSE	NA	TRUE	0.99556	FALSE	NA	TRUE	1	FALSE	NA	TRUE	0.994898	FALSE	NA
ENSG00000134250	NOTCH2	NA	52.502	TRUE	1	FALSE	NA	TRUE	1	FALSE	NA	TRUE	0.990651	FALSE	NA	TRUE	0.984269	FALSE	NA	TRUE	0.96984	FALSE	NA	TRUE	0.988656	FALSE	NA
ENSG00000265808	SEC22B	NA	81.9889	TRUE	0.882653	FALSE	NA	TRUE	0.870968	FALSE	NA	TRUE	1	FALSE	NA	TRUE	0.846154	FALSE	NA	TRUE	0.909091	FALSE	NA	TRUE	0.882653	FALSE	NA
ENSG00000273136	NBPF26	NA	55.7876	TRUE	1	FALSE	NA	TRUE	1	FALSE	NA	FALSE	NA	FALSE	NA	TRUE	0.972091	FALSE	NA	TRUE	0.970655	FALSE	NA	TRUE	0.972513	FALSE	NA
ENSG00000226067	LINC00623	NA	105.545	TRUE	0.861265	FALSE	NA	TRUE	0.834046	FALSE	NA	TRUE	0.853712	FALSE	NA	TRUE	0.858254	FALSE	NA	TRUE	0.861265	FALSE	NA	TRUE	0.83726	FALSE	NA
ENSG00000198019	FCGR1B	NA	12.7635	FALSE	NA	FALSE	NA	FALSE	NA	FALSE	NA	FALSE	NA	FALSE	NA	FALSE	NA	FALSE	NA	FALSE	NA	FALSE	NA	FALSE	NA	FALSE	NA
ENSG00000234998	AC244453.3	NA	36.7501	TRUE	1	FALSE	NA	TRUE	1	FALSE	NA	TRUE	1	FALSE	NA	TRUE	1	FALSE	NA	FALSE	NA	FALSE	NA	FALSE	NA	FALSE	NA
ENSG00000227193	AC244453.1	NA	27.4859	FALSE	NA	FALSE	NA	FALSE	NA	FALSE	NA	FALSE	NA	FALSE	NA	FALSE	NA	FALSE	NA	FALSE	NA	FALSE	NA	FALSE	NA	FALSE	NA
ENSG00000188610	FAM72B	NA	9.02879	FALSE	NA	FALSE	NA	FALSE	NA	FALSE	NA	FALSE	NA	FALSE	NA	FALSE	NA	FALSE	NA	FALSE	NA	FALSE	NA	FALSE	NA	FALSE	NA
ENSG00000171943	SRGAP2C	NA	111.678	TRUE	0.93054	FALSE	NA	TRUE	0.910256	FALSE	NA	TRUE	1	FALSE	NA	TRUE	0.909402	FALSE	NA	TRUE	0.920837	FALSE	NA	TRUE	0.93054	FALSE	NA
ENSG00000230806	SRGAP2-AS1	NA	24.433	FALSE	NA	FALSE	NA	FALSE	NA	FALSE	NA	FALSE	NA	FALSE	NA	TRUE	0.997436	FALSE	NA	FALSE	NA	FALSE	NA	FALSE	NA	FALSE	NA
ENSG00000227082	AC244021.1	NA	57.0135	TRUE	0.983621	FALSE	NA	TRUE	1	FALSE	NA	TRUE	0.974425	FALSE	NA	TRUE	0.982906	FALSE	NA	TRUE	0.983621	FALSE	NA	TRUE	0.975744	FALSE	NA
ENSG00000272583	AL592494.3	NA	9.0535	FALSE	NA	FALSE	NA	FALSE	NA	FALSE	NA	FALSE	NA	FALSE	NA	FALSE	NA	FALSE	NA	FALSE	NA	FALSE	NA	FALSE	NA	FALSE	NA
ENSG00000232721	AC239800.2	NA	16.6641	FALSE	NA	FALSE	NA	FALSE	NA	FALSE	NA	FALSE	NA	FALSE	NA	FALSE	NA	FALSE	NA	FALSE	NA	FALSE	NA	FALSE	NA	FALSE	NA
ENSG00000263590	AC239800.3	NA	41.1924	FALSE	NA	FALSE	NA	FALSE	NA	FALSE	NA	FALSE	NA	FALSE	NA	FALSE	NA	FALSE	NA	FALSE	NA	FALSE	NA	TRUE	0.989747	FALSE	NA
ENSG00000234571	AC239798.2	NA	6.65178	FALSE	NA	FALSE	NA	FALSE	NA	FALSE	NA	FALSE	NA	FALSE	NA	FALSE	NA	FALSE	NA	FALSE	NA	FALSE	NA	FALSE	NA	FALSE	NA
ENSG00000230186	AC246680.1	NA	13.2242	FALSE	NA	FALSE	NA	FALSE	NA	FALSE	NA	FALSE	NA	FALSE	NA	FALSE	NA	FALSE	NA	FALSE	NA	FALSE	NA	FALSE	NA	FALSE	NA
ENSG00000232527	AC245595.1	NA	32.014	FALSE	NA	FALSE	NA	FALSE	NA	FALSE	NA	FALSE	NA	FALSE	NA	FALSE	NA	FALSE	NA	FALSE	NA	FALSE	NA	FALSE	NA	FALSE	NA
ENSG00000237343	AC246785.3	NA	13.6298	FALSE	NA	FALSE	NA	FALSE	NA	FALSE	NA	FALSE	NA	FALSE	NA	FALSE	NA	FALSE	NA	FALSE	NA	FALSE	NA	FALSE	NA	FALSE	NA
ENSG00000266338	NBPF15	NA	105.109	TRUE	0.945549	FALSE	NA	TRUE	0.879934	FALSE	NA	TRUE	0.935105	FALSE	NA	TRUE	0.89682	FALSE	NA	TRUE	0.945549	FALSE	NA	TRUE	0.898342	FALSE	NA
ENSG00000277199	LINC01632	NA	34.4352	TRUE	1	FALSE	NA	TRUE	1	FALSE	NA	TRUE	1	FALSE	NA	TRUE	1	FALSE	NA	TRUE	0.99545	FALSE	NA	TRUE	0.990077	FALSE	NA
ENSG00000224363	FP700111.1	NA	137.838	TRUE	1	FALSE	NA	TRUE	0.83871	FALSE	NA	TRUE	1	FALSE	NA	TRUE	1	FALSE	NA	TRUE	1	FALSE	NA	TRUE	0.874782	FALSE	NA
ENSG00000196369	SRGAP2B	NA	111.002	TRUE	0.944897	FALSE	NA	TRUE	0.910691	FALSE	NA	TRUE	0.937672	FALSE	NA	TRUE	0.90071	FALSE	NA	TRUE	0.944897	FALSE	NA	TRUE	0.916207	FALSE	NA
ENSG00000215784	FAM72D	NA	7.5873	FALSE	NA	FALSE	NA	FALSE	NA	FALSE	NA	FALSE	NA	FALSE	NA	FALSE	NA	FALSE	NA	FALSE	NA	FALSE	NA	FALSE	NA	FALSE	NA
ENSG00000236140	AC245014.1	NA	7.30837	FALSE	NA	FALSE	NA	FALSE	NA	FALSE	NA	FALSE	NA	FALSE	NA	FALSE	NA	FALSE	NA	FALSE	NA	FALSE	NA	FALSE	NA	FALSE	NA
ENSG00000162825	NBPF20	NA	35.9443	FALSE	NA	FALSE	NA	FALSE	NA	FALSE	NA	FALSE	NA	FALSE	NA	FALSE	NA	FALSE	NA	FALSE	NA	FALSE	NA	FALSE	NA	FALSE	NA
ENSG00000117262	GPR89A	NA	75.2623	TRUE	0.969697	FALSE	NA	TRUE	0.967742	FALSE	NA	TRUE	1	FALSE	NA	TRUE	0.961538	FALSE	NA	TRUE	0.909091	FALSE	NA	TRUE	0.941327	FALSE	NA
ENSG00000174827	PDZK1	NA	27.8584	FALSE	NA	FALSE	NA	FALSE	NA	FALSE	NA	TRUE	1	FALSE	NA	FALSE	NA	FALSE	NA	FALSE	NA	FALSE	NA	FALSE	NA	FALSE	NA
ENSG00000117281	CD160	NA	10.6423	FALSE	NA	FALSE	NA	FALSE	NA	FALSE	NA	FALSE	NA	FALSE	NA	FALSE	NA	FALSE	NA	FALSE	NA	FALSE	NA	FALSE	NA	FALSE	NA
ENSG00000265491	RNF115	NA	142.482	TRUE	0.577236	TRUE	160	TRUE	0.548387	TRUE	106	TRUE	0.666667	TRUE	108	TRUE	0.57016	TRUE	218	TRUE	0.577236	TRUE	318	TRUE	0.575255	TRUE	189
ENSG00000186141	POLR3C	NA	60.766	TRUE	0.939394	FALSE	NA	TRUE	0.903226	FALSE	NA	TRUE	1	FALSE	NA	TRUE	0.961538	FALSE	NA	TRUE	0.909091	FALSE	NA	TRUE	0.920812	FALSE	NA
ENSG00000186364	NUDT17	NA	19.6387	FALSE	NA	FALSE	NA	FALSE	NA	FALSE	NA	FALSE	NA	FALSE	NA	FALSE	NA	FALSE	NA	FALSE	NA	FALSE	NA	FALSE	NA	FALSE	NA
ENSG00000131788	PIAS3	NA	37.6416	TRUE	1	FALSE	NA	TRUE	1	FALSE	NA	TRUE	1	FALSE	NA	TRUE	0.961538	FALSE	NA	FALSE	NA	FALSE	NA	TRUE	0.958115	FALSE	NA
ENSG00000198483	ANKRD35	NA	28.2747	FALSE	NA	FALSE	NA	FALSE	NA	FALSE	NA	FALSE	NA	FALSE	NA	FALSE	NA	FALSE	NA	FALSE	NA	FALSE	NA	FALSE	NA	FALSE	NA
ENSG00000143127	ITGA10	NA	25.6531	FALSE	NA	FALSE	NA	FALSE	NA	FALSE	NA	FALSE	NA	FALSE	NA	FALSE	NA	FALSE	NA	FALSE	NA	FALSE	NA	FALSE	NA	FALSE	NA
ENSG00000131779	PEX11B	NA	55.1134	TRUE	0.969697	FALSE	NA	TRUE	0.967742	FALSE	NA	TRUE	1	FALSE	NA	TRUE	0.961538	FALSE	NA	TRUE	0.955285	FALSE	NA	TRUE	0.932592	FALSE	NA
ENSG00000265241	RBM8A	NA	53.8387	TRUE	0.984848	FALSE	NA	TRUE	1	FALSE	NA	TRUE	1	FALSE	NA	TRUE	0.961538	FALSE	NA	TRUE	0.914634	FALSE	NA	TRUE	0.959184	FALSE	NA
ENSG00000271601	LIX1L	NA	47.9274	TRUE	0.96875	FALSE	NA	TRUE	0.927796	FALSE	NA	TRUE	1	FALSE	NA	TRUE	0.930311	FALSE	NA	TRUE	0.954545	FALSE	NA	TRUE	0.9375	FALSE	NA
ENSG00000272031	ANKRD34A	NA	26.489	FALSE	NA	FALSE	NA	FALSE	NA	FALSE	NA	FALSE	NA	FALSE	NA	FALSE	NA	FALSE	NA	FALSE	NA	FALSE	NA	FALSE	NA	FALSE	NA
ENSG00000121851	POLR3GL	NA	19.8533	FALSE	NA	FALSE	NA	FALSE	NA	FALSE	NA	FALSE	NA	FALSE	NA	FALSE	NA	FALSE	NA	FALSE	NA	FALSE	NA	FALSE	NA	FALSE	NA
ENSG00000265972	TXNIP	NA	41.023	TRUE	0.990241	FALSE	NA	TRUE	0.935484	FALSE	NA	TRUE	0.981993	FALSE	NA	TRUE	0.963082	FALSE	NA	TRUE	0.990241	FALSE	NA	TRUE	0.987749	FALSE	NA
ENSG00000168509	HJV	NA	10.3822	FALSE	NA	FALSE	NA	FALSE	NA	FALSE	NA	FALSE	NA	FALSE	NA	FALSE	NA	FALSE	NA	FALSE	NA	FALSE	NA	FALSE	NA	FALSE	NA
ENSG00000233396	LINC01719	NA	33.4768	FALSE	NA	FALSE	NA	FALSE	NA	FALSE	NA	FALSE	NA	FALSE	NA	FALSE	NA	FALSE	NA	FALSE	NA	FALSE	NA	FALSE	NA	FALSE	NA
ENSG00000271425	NBPF10	NA	13.1964	FALSE	NA	FALSE	NA	FALSE	NA	FALSE	NA	FALSE	NA	FALSE	NA	FALSE	NA	FALSE	NA	FALSE	NA	FALSE	NA	FALSE	NA	FALSE	NA
ENSG00000276509	AC239799.2	NA	8.07485	FALSE	NA	FALSE	NA	FALSE	NA	FALSE	NA	FALSE	NA	FALSE	NA	FALSE	NA	FALSE	NA	FALSE	NA	FALSE	NA	FALSE	NA	FALSE	NA
ENSG00000277420	AC245407.2	NA	17.1758	FALSE	NA	FALSE	NA	FALSE	NA	FALSE	NA	FALSE	NA	FALSE	NA	FALSE	NA	FALSE	NA	FALSE	NA	FALSE	NA	FALSE	NA	FALSE	NA
ENSG00000268043	NBPF12	NA	116.605	TRUE	0.83871	FALSE	NA	TRUE	0.83871	FALSE	NA	TRUE	1	FALSE	NA	TRUE	0.769231	FALSE	NA	TRUE	0.772727	FALSE	NA	TRUE	0.783163	FALSE	NA
ENSG00000234225	AC244394.2	NA	14.1645	FALSE	NA	FALSE	NA	FALSE	NA	FALSE	NA	FALSE	NA	FALSE	NA	FALSE	NA	FALSE	NA	FALSE	NA	FALSE	NA	FALSE	NA	FALSE	NA
ENSG00000131791	PRKAB2	NA	64.7587	TRUE	0.963918	FALSE	NA	TRUE	0.947774	FALSE	NA	TRUE	1	FALSE	NA	TRUE	0.941385	FALSE	NA	TRUE	0.945122	FALSE	NA	TRUE	0.9375	FALSE	NA
ENSG00000237188	AC242426.2	NA	74.9655	TRUE	0.939394	FALSE	NA	TRUE	0.935484	FALSE	NA	TRUE	0.9	FALSE	NA	TRUE	0.961538	FALSE	NA	TRUE	0.857724	FALSE	NA	TRUE	0.857143	FALSE	NA
ENSG00000131781	FMO5	NA	41.3614	TRUE	0.969697	FALSE	NA	TRUE	1	FALSE	NA	TRUE	1	FALSE	NA	TRUE	1	FALSE	NA	TRUE	0.954545	FALSE	NA	TRUE	0.936224	FALSE	NA
ENSG00000131778	CHD1L	NA	106.745	TRUE	0.84375	FALSE	NA	TRUE	0.774194	FALSE	NA	TRUE	1	FALSE	NA	TRUE	0.846154	FALSE	NA	TRUE	0.772727	FALSE	NA	TRUE	0.6875	TRUE	789
ENSG00000278811	LINC00624	NA	38.6835	FALSE	NA	FALSE	NA	FALSE	NA	FALSE	NA	TRUE	1	FALSE	NA	TRUE	0.959066	FALSE	NA	FALSE	NA	FALSE	NA	FALSE	NA	FALSE	NA
ENSG00000116128	BCL9	NA	64.5426	TRUE	1	FALSE	NA	TRUE	0.952911	FALSE	NA	TRUE	1	FALSE	NA	TRUE	1	FALSE	NA	TRUE	1	FALSE	NA	TRUE	0.968112	FALSE	NA
ENSG00000162836	ACP6	NA	72.7943	TRUE	0.954545	FALSE	NA	TRUE	0.941776	FALSE	NA	TRUE	1	FALSE	NA	TRUE	0.961538	FALSE	NA	TRUE	0.939028	FALSE	NA	TRUE	0.953316	FALSE	NA
ENSG00000188092	GPR89B	NA	82.8116	TRUE	0.96875	FALSE	NA	TRUE	0.910103	FALSE	NA	TRUE	1	FALSE	NA	TRUE	0.900533	FALSE	NA	TRUE	1	FALSE	NA	TRUE	0.92602	FALSE	NA
ENSG00000273059	AC239803.2	NA	9.37738	FALSE	NA	FALSE	NA	FALSE	NA	FALSE	NA	FALSE	NA	FALSE	NA	FALSE	NA	FALSE	NA	FALSE	NA	FALSE	NA	FALSE	NA	FALSE	NA
ENSG00000274372	AC239803.3	NA	9.1617	FALSE	NA	FALSE	NA	FALSE	NA	FALSE	NA	FALSE	NA	FALSE	NA	FALSE	NA	FALSE	NA	FALSE	NA	FALSE	NA	FALSE	NA	FALSE	NA
ENSG00000263956	NBPF11	NA	85.2954	TRUE	0.88	FALSE	NA	TRUE	0.923077	FALSE	NA	TRUE	1	FALSE	NA	TRUE	0.884615	FALSE	NA	TRUE	0.798826	FALSE	NA	TRUE	0.84075	FALSE	NA
ENSG00000227733	AC239809.3	NA	128.289	TRUE	1	FALSE	NA	TRUE	1	FALSE	NA	TRUE	1	FALSE	NA	TRUE	1	FALSE	NA	TRUE	1	FALSE	NA	TRUE	0.964286	FALSE	NA
ENSG00000232265	AC239803.1	NA	15.5157	FALSE	NA	FALSE	NA	FALSE	NA	FALSE	NA	FALSE	NA	FALSE	NA	FALSE	NA	FALSE	NA	FALSE	NA	FALSE	NA	FALSE	NA	FALSE	NA
ENSG00000234283	LINC01731	NA	8.22651	FALSE	NA	FALSE	NA	FALSE	NA	FALSE	NA	FALSE	NA	FALSE	NA	FALSE	NA	FALSE	NA	FALSE	NA	FALSE	NA	FALSE	NA	FALSE	NA
ENSG00000224481	AC245100.1	NA	14.8176	FALSE	NA	FALSE	NA	FALSE	NA	FALSE	NA	FALSE	NA	FALSE	NA	FALSE	NA	FALSE	NA	FALSE	NA	FALSE	NA	FALSE	NA	FALSE	NA
ENSG00000272824	AC245100.7	NA	13.8317	FALSE	NA	FALSE	NA	FALSE	NA	FALSE	NA	FALSE	NA	FALSE	NA	FALSE	NA	FALSE	NA	FALSE	NA	FALSE	NA	FALSE	NA	FALSE	NA
ENSG00000236334	PPIAL4G	NA	22.7287	FALSE	NA	FALSE	NA	FALSE	NA	FALSE	NA	FALSE	NA	FALSE	NA	FALSE	NA	FALSE	NA	FALSE	NA	FALSE	NA	FALSE	NA	FALSE	NA
ENSG00000270629	NBPF14	NA	41.0739	TRUE	1	FALSE	NA	TRUE	1	FALSE	NA	TRUE	0.993951	FALSE	NA	TRUE	0.988667	FALSE	NA	FALSE	NA	FALSE	NA	TRUE	0.993237	FALSE	NA
ENSG00000177144	NUDT4B	NA	9.6661	FALSE	NA	FALSE	NA	FALSE	NA	FALSE	NA	FALSE	NA	FALSE	NA	FALSE	NA	FALSE	NA	FALSE	NA	FALSE	NA	FALSE	NA	FALSE	NA
ENSG00000178104	PDE4DIP	NA	227.558	TRUE	0.80303	FALSE	NA	TRUE	0.774194	FALSE	NA	TRUE	0.888889	FALSE	NA	TRUE	0.807692	FALSE	NA	TRUE	0.686992	TRUE	1250	TRUE	0.565051	TRUE	1529
ENSG00000255148	AC239802.2	NA	12.114	FALSE	NA	FALSE	NA	FALSE	NA	FALSE	NA	FALSE	NA	FALSE	NA	FALSE	NA	FALSE	NA	FALSE	NA	FALSE	NA	FALSE	NA	FALSE	NA
ENSG00000254539	AC239804.1	NA	29.8238	FALSE	NA	FALSE	NA	FALSE	NA	FALSE	NA	FALSE	NA	FALSE	NA	FALSE	NA	FALSE	NA	FALSE	NA	FALSE	NA	FALSE	NA	FALSE	NA
ENSG00000269713	NBPF9	NA	87.6089	TRUE	0.949389	FALSE	NA	TRUE	0.933882	FALSE	NA	TRUE	1	FALSE	NA	TRUE	0.961538	FALSE	NA	TRUE	0.948484	FALSE	NA	TRUE	0.949389	FALSE	NA
ENSG00000274265	AC245297.3	NA	124.241	TRUE	0.83871	FALSE	NA	TRUE	0.83871	FALSE	NA	TRUE	0.7	TRUE	12	TRUE	0.488372	TRUE	75	TRUE	0.5	TRUE	48	TRUE	0.378827	TRUE	37
ENSG00000272755	AC245297.2	NA	13.4331	FALSE	NA	FALSE	NA	FALSE	NA	FALSE	NA	FALSE	NA	FALSE	NA	FALSE	NA	FALSE	NA	FALSE	NA	FALSE	NA	FALSE	NA	FALSE	NA
ENSG00000271383	NBPF19	NA	59.3539	TRUE	0.990183	FALSE	NA	TRUE	0.981086	FALSE	NA	TRUE	0.988818	FALSE	NA	TRUE	0.986299	FALSE	NA	TRUE	0.984513	FALSE	NA	TRUE	0.990183	FALSE	NA
ENSG00000150337	FCGR1A	NA	14.2513	FALSE	NA	FALSE	NA	FALSE	NA	FALSE	NA	FALSE	NA	FALSE	NA	TRUE	1	FALSE	NA	FALSE	NA	FALSE	NA	FALSE	NA	FALSE	NA
ENSG00000203814	HIST2H2BF	NA	25.1608	FALSE	NA	FALSE	NA	FALSE	NA	FALSE	NA	FALSE	NA	FALSE	NA	TRUE	1	FALSE	NA	FALSE	NA	FALSE	NA	FALSE	NA	FALSE	NA
ENSG00000272993	AC239868.3	NA	13.9232	FALSE	NA	FALSE	NA	FALSE	NA	FALSE	NA	FALSE	NA	FALSE	NA	FALSE	NA	FALSE	NA	FALSE	NA	FALSE	NA	FALSE	NA	FALSE	NA
ENSG00000264207	AC239868.2	NA	12.8454	FALSE	NA	FALSE	NA	FALSE	NA	FALSE	NA	FALSE	NA	FALSE	NA	FALSE	NA	FALSE	NA	FALSE	NA	FALSE	NA	FALSE	NA	FALSE	NA
ENSG00000184678	HIST2H2BE	NA	17.4325	FALSE	NA	FALSE	NA	FALSE	NA	FALSE	NA	FALSE	NA	FALSE	NA	FALSE	NA	FALSE	NA	FALSE	NA	FALSE	NA	FALSE	NA	FALSE	NA
ENSG00000184260	HIST2H2AC	NA	7.11777	FALSE	NA	FALSE	NA	FALSE	NA	FALSE	NA	FALSE	NA	FALSE	NA	FALSE	NA	FALSE	NA	FALSE	NA	FALSE	NA	FALSE	NA	FALSE	NA
ENSG00000178096	BOLA1	NA	22.5418	FALSE	NA	FALSE	NA	FALSE	NA	FALSE	NA	FALSE	NA	FALSE	NA	FALSE	NA	FALSE	NA	FALSE	NA	FALSE	NA	FALSE	NA	FALSE	NA
ENSG00000159164	SV2A	NA	93.1587	TRUE	1	FALSE	NA	TRUE	0.982877	FALSE	NA	TRUE	1	FALSE	NA	TRUE	1	FALSE	NA	TRUE	1	FALSE	NA	TRUE	0.954082	FALSE	NA
ENSG00000143368	SF3B4	NA	30.5751	FALSE	NA	FALSE	NA	FALSE	NA	FALSE	NA	FALSE	NA	FALSE	NA	FALSE	NA	FALSE	NA	FALSE	NA	FALSE	NA	FALSE	NA	FALSE	NA
ENSG00000014914	MTMR11	NA	29.7934	FALSE	NA	FALSE	NA	FALSE	NA	FALSE	NA	FALSE	NA	FALSE	NA	FALSE	NA	FALSE	NA	FALSE	NA	FALSE	NA	FALSE	NA	FALSE	NA
ENSG00000264522	OTUD7B	NA	107.253	TRUE	1	FALSE	NA	TRUE	0.945205	FALSE	NA	TRUE	1	FALSE	NA	TRUE	0.980462	FALSE	NA	TRUE	1	FALSE	NA	TRUE	0.952806	FALSE	NA
ENSG00000136631	VPS45	NA	130.777	TRUE	0.818182	FALSE	NA	TRUE	0.774194	FALSE	NA	TRUE	0.888889	FALSE	NA	TRUE	0.846154	FALSE	NA	TRUE	0.657646	TRUE	452	TRUE	0.665576	TRUE	605
ENSG00000023902	PLEKHO1	NA	65.7745	TRUE	1	FALSE	NA	TRUE	1	FALSE	NA	TRUE	1	FALSE	NA	TRUE	0.986299	FALSE	NA	TRUE	0.985491	FALSE	NA	TRUE	0.987129	FALSE	NA
ENSG00000143401	ANP32E	NA	47.7667	TRUE	0.975304	FALSE	NA	TRUE	0.973684	FALSE	NA	TRUE	1	FALSE	NA	TRUE	0.975304	FALSE	NA	TRUE	0.967884	FALSE	NA	TRUE	0.974258	FALSE	NA
ENSG00000276110	AC242988.1	NA	6.98655	FALSE	NA	FALSE	NA	FALSE	NA	FALSE	NA	FALSE	NA	FALSE	NA	FALSE	NA	FALSE	NA	FALSE	NA	FALSE	NA	FALSE	NA	FALSE	NA
ENSG00000118298	CA14	NA	23.5154	FALSE	NA	FALSE	NA	FALSE	NA	FALSE	NA	FALSE	NA	FALSE	NA	TRUE	1	FALSE	NA	FALSE	NA	FALSE	NA	FALSE	NA	FALSE	NA
ENSG00000117362	APH1A	NA	42.8475	TRUE	0.96	FALSE	NA	TRUE	0.974359	FALSE	NA	TRUE	1	FALSE	NA	TRUE	0.961538	FALSE	NA	TRUE	0.932927	FALSE	NA	TRUE	0.957908	FALSE	NA
ENSG00000118292	C1orf54	NA	45.4115	TRUE	0.994546	FALSE	NA	TRUE	0.99227	FALSE	NA	FALSE	NA	FALSE	NA	TRUE	1	FALSE	NA	TRUE	0.99299	FALSE	NA	FALSE	NA	FALSE	NA
ENSG00000159208	CIART	NA	36.9576	FALSE	NA	FALSE	NA	FALSE	NA	FALSE	NA	FALSE	NA	FALSE	NA	FALSE	NA	FALSE	NA	TRUE	1	FALSE	NA	FALSE	NA	FALSE	NA
ENSG00000266472	MRPS21	NA	70.7634	TRUE	0.93299	FALSE	NA	TRUE	0.908553	FALSE	NA	TRUE	1	FALSE	NA	TRUE	0.923077	FALSE	NA	TRUE	0.909091	FALSE	NA	TRUE	0.926047	FALSE	NA
ENSG00000117360	PRPF3	NA	86.3951	TRUE	0.875	FALSE	NA	TRUE	0.854452	FALSE	NA	TRUE	1	FALSE	NA	TRUE	0.847247	FALSE	NA	TRUE	0.818182	FALSE	NA	TRUE	0.860969	FALSE	NA
ENSG00000163125	RPRD2	NA	156.84	TRUE	0.71875	TRUE	275	TRUE	0.483871	TRUE	303	TRUE	0.7	TRUE	168	TRUE	0.653846	TRUE	466	TRUE	0.727273	TRUE	304	TRUE	0.484694	TRUE	726
ENSG00000143374	TARS2	NA	61.2567	TRUE	0.984848	FALSE	NA	TRUE	0.974359	FALSE	NA	TRUE	1	FALSE	NA	TRUE	1	FALSE	NA	TRUE	0.928862	FALSE	NA	TRUE	0.910122	FALSE	NA
ENSG00000143369	ECM1	NA	26.1372	FALSE	NA	FALSE	NA	FALSE	NA	FALSE	NA	FALSE	NA	FALSE	NA	FALSE	NA	FALSE	NA	FALSE	NA	FALSE	NA	FALSE	NA	FALSE	NA
ENSG00000228126	FALEC	NA	43.4019	FALSE	NA	FALSE	NA	FALSE	NA	FALSE	NA	FALSE	NA	FALSE	NA	FALSE	NA	FALSE	NA	TRUE	1	FALSE	NA	FALSE	NA	FALSE	NA
ENSG00000237781	AL356356.1	NA	27.5549	FALSE	NA	FALSE	NA	FALSE	NA	FALSE	NA	FALSE	NA	FALSE	NA	FALSE	NA	FALSE	NA	FALSE	NA	FALSE	NA	FALSE	NA	FALSE	NA
ENSG00000143382	ADAMTSL4	NA	10.7094	FALSE	NA	FALSE	NA	FALSE	NA	FALSE	NA	FALSE	NA	FALSE	NA	FALSE	NA	FALSE	NA	FALSE	NA	FALSE	NA	FALSE	NA	FALSE	NA
ENSG00000143384	MCL1	NA	42.966	TRUE	0.972513	FALSE	NA	TRUE	0.954441	FALSE	NA	TRUE	1	FALSE	NA	TRUE	0.946888	FALSE	NA	TRUE	0.943104	FALSE	NA	TRUE	0.972513	FALSE	NA
ENSG00000143420	ENSA	NA	118.56	TRUE	0.83868	FALSE	NA	TRUE	0.806579	FALSE	NA	TRUE	0.83868	FALSE	NA	TRUE	0.825778	FALSE	NA	TRUE	0.809423	FALSE	NA	TRUE	0.834206	FALSE	NA
ENSG00000143457	GOLPH3L	NA	64.3889	TRUE	0.938918	FALSE	NA	TRUE	0.924671	FALSE	NA	TRUE	0.926123	FALSE	NA	TRUE	0.909844	FALSE	NA	TRUE	0.926964	FALSE	NA	TRUE	0.938918	FALSE	NA
ENSG00000143452	HORMAD1	NA	28.4234	FALSE	NA	FALSE	NA	FALSE	NA	FALSE	NA	FALSE	NA	FALSE	NA	FALSE	NA	FALSE	NA	FALSE	NA	FALSE	NA	FALSE	NA	FALSE	NA
ENSG00000163131	CTSS	NA	52.5512	TRUE	1	FALSE	NA	TRUE	1	FALSE	NA	TRUE	1	FALSE	NA	TRUE	0.991035	FALSE	NA	TRUE	0.995109	FALSE	NA	TRUE	0.993019	FALSE	NA
ENSG00000143387	CTSK	NA	35.7346	FALSE	NA	FALSE	NA	FALSE	NA	FALSE	NA	FALSE	NA	FALSE	NA	FALSE	NA	FALSE	NA	FALSE	NA	FALSE	NA	FALSE	NA	FALSE	NA
ENSG00000143437	ARNT	NA	104.459	TRUE	0.833333	FALSE	NA	TRUE	0.774194	FALSE	NA	TRUE	0.888889	FALSE	NA	TRUE	0.884615	FALSE	NA	TRUE	0.727273	TRUE	81	TRUE	0.760471	FALSE	NA
ENSG00000283324	CTXND2	NA	13.8765	FALSE	NA	FALSE	NA	FALSE	NA	FALSE	NA	FALSE	NA	FALSE	NA	FALSE	NA	FALSE	NA	FALSE	NA	FALSE	NA	FALSE	NA	FALSE	NA
ENSG00000143379	SETDB1	NA	84.7816	TRUE	0.954545	FALSE	NA	TRUE	0.935484	FALSE	NA	TRUE	1	FALSE	NA	TRUE	0.961538	FALSE	NA	TRUE	0.863636	FALSE	NA	TRUE	0.785995	FALSE	NA
ENSG00000143418	CERS2	NA	55.1232	TRUE	1	FALSE	NA	TRUE	1	FALSE	NA	TRUE	1	FALSE	NA	TRUE	0.961538	FALSE	NA	TRUE	1	FALSE	NA	TRUE	0.952591	FALSE	NA
ENSG00000143412	ANXA9	NA	9.77396	FALSE	NA	FALSE	NA	FALSE	NA	FALSE	NA	FALSE	NA	FALSE	NA	FALSE	NA	FALSE	NA	FALSE	NA	FALSE	NA	FALSE	NA	FALSE	NA
ENSG00000143409	MINDY1	NA	41.1926	TRUE	1	FALSE	NA	TRUE	1	FALSE	NA	TRUE	1	FALSE	NA	TRUE	1	FALSE	NA	TRUE	0.969512	FALSE	NA	TRUE	0.961735	FALSE	NA
ENSG00000143363	PRUNE1	NA	47.6761	TRUE	0.97	FALSE	NA	TRUE	0.967742	FALSE	NA	TRUE	1	FALSE	NA	TRUE	0.976744	FALSE	NA	TRUE	0.954545	FALSE	NA	TRUE	0.947704	FALSE	NA
ENSG00000163141	BNIPL	NA	18.9744	FALSE	NA	FALSE	NA	FALSE	NA	FALSE	NA	FALSE	NA	FALSE	NA	FALSE	NA	FALSE	NA	FALSE	NA	FALSE	NA	FALSE	NA	FALSE	NA
ENSG00000143443	C1orf56	NA	32.5196	TRUE	1	FALSE	NA	FALSE	NA	FALSE	NA	TRUE	1	FALSE	NA	TRUE	0.953488	FALSE	NA	TRUE	1	FALSE	NA	FALSE	NA	FALSE	NA
ENSG00000197622	CDC42SE1	NA	78.6423	TRUE	0.858421	FALSE	NA	TRUE	0.826316	FALSE	NA	TRUE	1	FALSE	NA	TRUE	0.883721	FALSE	NA	TRUE	0.785295	FALSE	NA	TRUE	0.858421	FALSE	NA
ENSG00000213190	MLLT11	NA	60.2245	TRUE	1	FALSE	NA	TRUE	1	FALSE	NA	TRUE	1	FALSE	NA	TRUE	0.980886	FALSE	NA	TRUE	1	FALSE	NA	TRUE	0.978316	FALSE	NA
ENSG00000143458	GABPB2	NA	77.1788	TRUE	0.935484	FALSE	NA	TRUE	0.935484	FALSE	NA	TRUE	0.85567	FALSE	NA	TRUE	0.884615	FALSE	NA	TRUE	0.831301	FALSE	NA	TRUE	0.822704	FALSE	NA
ENSG00000143434	SEMA6C	NA	39.3367	TRUE	1	FALSE	NA	FALSE	NA	FALSE	NA	TRUE	1	FALSE	NA	FALSE	NA	FALSE	NA	TRUE	1	FALSE	NA	TRUE	0.98852	FALSE	NA
ENSG00000163156	SCNM1	NA	38.0653	TRUE	0.969697	FALSE	NA	TRUE	0.974359	FALSE	NA	TRUE	1	FALSE	NA	TRUE	1	FALSE	NA	TRUE	0.918813	FALSE	NA	TRUE	0.955716	FALSE	NA
ENSG00000163155	LYSMD1	NA	28.4196	FALSE	NA	FALSE	NA	FALSE	NA	FALSE	NA	FALSE	NA	FALSE	NA	FALSE	NA	FALSE	NA	FALSE	NA	FALSE	NA	FALSE	NA	FALSE	NA
ENSG00000163159	VPS72	NA	41.4926	TRUE	0.984848	FALSE	NA	TRUE	0.974359	FALSE	NA	TRUE	1	FALSE	NA	TRUE	1	FALSE	NA	TRUE	0.954545	FALSE	NA	TRUE	0.945899	FALSE	NA
ENSG00000143398	PIP5K1A	NA	129.007	TRUE	0.6875	TRUE	719.5	TRUE	0.612903	TRUE	1032	TRUE	0.8	FALSE	NA	TRUE	0.807692	FALSE	NA	TRUE	0.636364	TRUE	1367	TRUE	0.545593	TRUE	965
ENSG00000159352	PSMD4	NA	76.5395	TRUE	0.967742	FALSE	NA	TRUE	0.967742	FALSE	NA	TRUE	1	FALSE	NA	TRUE	0.884615	FALSE	NA	TRUE	0.909091	FALSE	NA	TRUE	0.878827	FALSE	NA
ENSG00000143373	ZNF687	NA	24.8015	FALSE	NA	FALSE	NA	FALSE	NA	FALSE	NA	FALSE	NA	FALSE	NA	FALSE	NA	FALSE	NA	FALSE	NA	FALSE	NA	FALSE	NA	FALSE	NA
ENSG00000143393	PI4KB	NA	78.3037	TRUE	0.86	FALSE	NA	TRUE	0.83871	FALSE	NA	TRUE	1	FALSE	NA	TRUE	0.883721	FALSE	NA	TRUE	0.818182	FALSE	NA	TRUE	0.776786	FALSE	NA
ENSG00000143390	RFX5	NA	24.3886	FALSE	NA	FALSE	NA	FALSE	NA	FALSE	NA	FALSE	NA	FALSE	NA	FALSE	NA	FALSE	NA	FALSE	NA	FALSE	NA	FALSE	NA	FALSE	NA
ENSG00000143416	SELENBP1	NA	22.2045	FALSE	NA	FALSE	NA	FALSE	NA	FALSE	NA	FALSE	NA	FALSE	NA	TRUE	1	FALSE	NA	FALSE	NA	FALSE	NA	FALSE	NA	FALSE	NA
ENSG00000159377	PSMB4	NA	42.4626	TRUE	0.979381	FALSE	NA	TRUE	0.970034	FALSE	NA	TRUE	1	FALSE	NA	TRUE	0.961538	FALSE	NA	TRUE	0.954545	FALSE	NA	TRUE	0.968112	FALSE	NA
ENSG00000143442	POGZ	NA	192.602	TRUE	0.590909	TRUE	611	TRUE	0.612903	TRUE	836	TRUE	0.555556	TRUE	359	TRUE	0.576923	TRUE	716	TRUE	0.5	TRUE	889	TRUE	0.419643	TRUE	1014
ENSG00000143375	CGN	NA	32.3043	TRUE	1	FALSE	NA	TRUE	1	FALSE	NA	TRUE	1	FALSE	NA	TRUE	0.996448	FALSE	NA	FALSE	NA	FALSE	NA	TRUE	0.993622	FALSE	NA
ENSG00000143367	TUFT1	NA	35.6855	FALSE	NA	FALSE	NA	FALSE	NA	FALSE	NA	TRUE	1	FALSE	NA	FALSE	NA	FALSE	NA	FALSE	NA	FALSE	NA	TRUE	0.991071	FALSE	NA
ENSG00000143376	SNX27	NA	120.097	TRUE	0.903226	FALSE	NA	TRUE	0.903226	FALSE	NA	TRUE	0.777778	FALSE	NA	TRUE	0.923077	FALSE	NA	TRUE	0.659113	TRUE	701.5	TRUE	0.77839	FALSE	NA
ENSG00000250734	AL391335.1	NA	7.47796	FALSE	NA	FALSE	NA	FALSE	NA	FALSE	NA	FALSE	NA	FALSE	NA	FALSE	NA	FALSE	NA	FALSE	NA	FALSE	NA	FALSE	NA	FALSE	NA
ENSG00000227045	AL589765.1	NA	14.5995	FALSE	NA	FALSE	NA	FALSE	NA	FALSE	NA	FALSE	NA	FALSE	NA	FALSE	NA	FALSE	NA	FALSE	NA	FALSE	NA	FALSE	NA	FALSE	NA
ENSG00000159409	CELF3	NA	70.6146	TRUE	1	FALSE	NA	TRUE	1	FALSE	NA	TRUE	1	FALSE	NA	FALSE	NA	FALSE	NA	TRUE	0.99462	FALSE	NA	TRUE	0.994898	FALSE	NA
ENSG00000178796	RIIAD1	NA	31.3867	FALSE	NA	FALSE	NA	FALSE	NA	FALSE	NA	FALSE	NA	FALSE	NA	FALSE	NA	FALSE	NA	FALSE	NA	FALSE	NA	FALSE	NA	FALSE	NA
ENSG00000269621	AL589765.7	NA	25.5366	FALSE	NA	FALSE	NA	FALSE	NA	FALSE	NA	FALSE	NA	FALSE	NA	FALSE	NA	FALSE	NA	FALSE	NA	FALSE	NA	FALSE	NA	FALSE	NA
ENSG00000143436	MRPL9	NA	29.7282	FALSE	NA	FALSE	NA	FALSE	NA	FALSE	NA	FALSE	NA	FALSE	NA	FALSE	NA	FALSE	NA	FALSE	NA	FALSE	NA	FALSE	NA	FALSE	NA
ENSG00000143450	OAZ3	NA	12.3541	FALSE	NA	FALSE	NA	FALSE	NA	FALSE	NA	FALSE	NA	FALSE	NA	FALSE	NA	FALSE	NA	FALSE	NA	FALSE	NA	FALSE	NA	FALSE	NA
ENSG00000249602	AL589765.4	NA	21.3232	FALSE	NA	FALSE	NA	FALSE	NA	FALSE	NA	FALSE	NA	FALSE	NA	FALSE	NA	FALSE	NA	FALSE	NA	FALSE	NA	FALSE	NA	FALSE	NA
ENSG00000182134	TDRKH	NA	53.5637	TRUE	1	FALSE	NA	TRUE	1	FALSE	NA	TRUE	1	FALSE	NA	TRUE	1	FALSE	NA	TRUE	0.954545	FALSE	NA	TRUE	0.960459	FALSE	NA
ENSG00000203288	TDRKH-AS1	NA	22.1625	FALSE	NA	FALSE	NA	FALSE	NA	FALSE	NA	FALSE	NA	FALSE	NA	FALSE	NA	FALSE	NA	FALSE	NA	FALSE	NA	FALSE	NA	FALSE	NA
ENSG00000269489	AL589765.6	NA	19.1224	FALSE	NA	FALSE	NA	FALSE	NA	FALSE	NA	FALSE	NA	FALSE	NA	FALSE	NA	FALSE	NA	FALSE	NA	FALSE	NA	FALSE	NA	FALSE	NA
ENSG00000143365	RORC	NA	5.96182	FALSE	NA	FALSE	NA	FALSE	NA	FALSE	NA	FALSE	NA	FALSE	NA	FALSE	NA	FALSE	NA	FALSE	NA	FALSE	NA	FALSE	NA	FALSE	NA
ENSG00000225556	C2CD4D	NA	7.50544	FALSE	NA	FALSE	NA	FALSE	NA	FALSE	NA	FALSE	NA	FALSE	NA	FALSE	NA	FALSE	NA	FALSE	NA	FALSE	NA	FALSE	NA	FALSE	NA
ENSG00000234614	AL450992.2	NA	34.6078	FALSE	NA	FALSE	NA	FALSE	NA	FALSE	NA	FALSE	NA	FALSE	NA	FALSE	NA	FALSE	NA	FALSE	NA	FALSE	NA	FALSE	NA	FALSE	NA
ENSG00000159445	THEM4	NA	77.1834	TRUE	0.967742	FALSE	NA	TRUE	0.967742	FALSE	NA	TRUE	1	FALSE	NA	TRUE	0.923077	FALSE	NA	TRUE	0.918699	FALSE	NA	TRUE	0.895408	FALSE	NA
ENSG00000197747	S100A10	NA	19.2343	FALSE	NA	FALSE	NA	FALSE	NA	FALSE	NA	FALSE	NA	FALSE	NA	FALSE	NA	FALSE	NA	FALSE	NA	FALSE	NA	FALSE	NA	FALSE	NA
ENSG00000229021	AL450992.1	NA	10.0888	FALSE	NA	FALSE	NA	FALSE	NA	FALSE	NA	FALSE	NA	FALSE	NA	FALSE	NA	FALSE	NA	FALSE	NA	FALSE	NA	FALSE	NA	FALSE	NA
ENSG00000163191	S100A11	NA	9.89413	FALSE	NA	FALSE	NA	FALSE	NA	FALSE	NA	FALSE	NA	FALSE	NA	FALSE	NA	FALSE	NA	FALSE	NA	FALSE	NA	FALSE	NA	FALSE	NA
ENSG00000159450	TCHH	NA	10.4578	FALSE	NA	FALSE	NA	FALSE	NA	FALSE	NA	FALSE	NA	FALSE	NA	FALSE	NA	FALSE	NA	FALSE	NA	FALSE	NA	FALSE	NA	FALSE	NA
ENSG00000237975	FLG-AS1	NA	73.5064	TRUE	0.973786	FALSE	NA	TRUE	0.967742	FALSE	NA	TRUE	1	FALSE	NA	TRUE	0.961773	FALSE	NA	TRUE	0.95582	FALSE	NA	TRUE	0.967932	FALSE	NA
ENSG00000197915	HRNR	NA	8.39332	FALSE	NA	FALSE	NA	FALSE	NA	FALSE	NA	FALSE	NA	FALSE	NA	FALSE	NA	FALSE	NA	FALSE	NA	FALSE	NA	FALSE	NA	FALSE	NA
ENSG00000143631	FLG	NA	5.79549	FALSE	NA	FALSE	NA	FALSE	NA	FALSE	NA	FALSE	NA	FALSE	NA	FALSE	NA	FALSE	NA	FALSE	NA	FALSE	NA	FALSE	NA	FALSE	NA
ENSG00000224308	LINC01527	NA	9.28555	FALSE	NA	FALSE	NA	FALSE	NA	FALSE	NA	FALSE	NA	FALSE	NA	FALSE	NA	FALSE	NA	FALSE	NA	FALSE	NA	FALSE	NA	FALSE	NA
ENSG00000203782	LOR	NA	9.13409	FALSE	NA	FALSE	NA	FALSE	NA	FALSE	NA	FALSE	NA	FALSE	NA	FALSE	NA	FALSE	NA	FALSE	NA	FALSE	NA	FALSE	NA	FALSE	NA
ENSG00000163221	S100A12	NA	7.59099	FALSE	NA	FALSE	NA	FALSE	NA	FALSE	NA	FALSE	NA	FALSE	NA	FALSE	NA	FALSE	NA	FALSE	NA	FALSE	NA	FALSE	NA	FALSE	NA
ENSG00000197956	S100A6	NA	29.1053	TRUE	0.991071	FALSE	NA	FALSE	NA	FALSE	NA	TRUE	1	FALSE	NA	TRUE	0.990231	FALSE	NA	FALSE	NA	FALSE	NA	FALSE	NA	FALSE	NA
ENSG00000196754	S100A2	NA	7.15795	FALSE	NA	FALSE	NA	FALSE	NA	FALSE	NA	FALSE	NA	FALSE	NA	FALSE	NA	FALSE	NA	FALSE	NA	FALSE	NA	FALSE	NA	FALSE	NA
ENSG00000188643	S100A16	NA	16.0222	FALSE	NA	FALSE	NA	FALSE	NA	FALSE	NA	FALSE	NA	FALSE	NA	FALSE	NA	FALSE	NA	FALSE	NA	FALSE	NA	FALSE	NA	FALSE	NA
ENSG00000189171	S100A13	NA	25.594	FALSE	NA	FALSE	NA	TRUE	0.992621	FALSE	NA	FALSE	NA	FALSE	NA	TRUE	1	FALSE	NA	FALSE	NA	FALSE	NA	FALSE	NA	FALSE	NA
ENSG00000160678	S100A1	NA	28.7638	FALSE	NA	FALSE	NA	TRUE	1	FALSE	NA	FALSE	NA	FALSE	NA	TRUE	1	FALSE	NA	FALSE	NA	FALSE	NA	FALSE	NA	FALSE	NA
ENSG00000272030	AL162258.2	NA	12.9507	FALSE	NA	FALSE	NA	FALSE	NA	FALSE	NA	FALSE	NA	FALSE	NA	FALSE	NA	FALSE	NA	FALSE	NA	FALSE	NA	FALSE	NA	FALSE	NA
ENSG00000160679	CHTOP	NA	72.9524	TRUE	0.935484	FALSE	NA	TRUE	0.935484	FALSE	NA	TRUE	1	FALSE	NA	TRUE	1	FALSE	NA	TRUE	0.863636	FALSE	NA	TRUE	0.876276	FALSE	NA
ENSG00000143553	SNAPIN	NA	29.9629	FALSE	NA	FALSE	NA	FALSE	NA	FALSE	NA	FALSE	NA	FALSE	NA	FALSE	NA	FALSE	NA	FALSE	NA	FALSE	NA	FALSE	NA	FALSE	NA
ENSG00000143621	ILF2	NA	40.4471	TRUE	0.967742	FALSE	NA	TRUE	0.967742	FALSE	NA	TRUE	1	FALSE	NA	TRUE	0.9627	FALSE	NA	TRUE	0.961382	FALSE	NA	TRUE	0.959184	FALSE	NA
ENSG00000143624	INTS3	NA	100.848	TRUE	0.939394	FALSE	NA	TRUE	0.967742	FALSE	NA	TRUE	1	FALSE	NA	TRUE	0.884615	FALSE	NA	TRUE	0.81464	FALSE	NA	TRUE	0.813776	FALSE	NA
ENSG00000143554	SLC27A3	NA	20.6309	FALSE	NA	FALSE	NA	FALSE	NA	FALSE	NA	FALSE	NA	FALSE	NA	FALSE	NA	FALSE	NA	FALSE	NA	FALSE	NA	FALSE	NA	FALSE	NA
ENSG00000143614	GATAD2B	NA	152.124	TRUE	0.5625	TRUE	198.5	TRUE	0.387097	TRUE	147	TRUE	0.6	TRUE	166	TRUE	0.55814	TRUE	212	TRUE	0.545455	TRUE	146	TRUE	0.433297	TRUE	302
ENSG00000284738	AL358472.5	NA	23.0749	FALSE	NA	FALSE	NA	FALSE	NA	FALSE	NA	FALSE	NA	FALSE	NA	FALSE	NA	FALSE	NA	FALSE	NA	FALSE	NA	FALSE	NA	FALSE	NA
ENSG00000198837	DENND4B	NA	68.5126	TRUE	0.935484	FALSE	NA	TRUE	0.935484	FALSE	NA	TRUE	0.944444	FALSE	NA	TRUE	0.953488	FALSE	NA	TRUE	0.830755	FALSE	NA	TRUE	0.842932	FALSE	NA
ENSG00000160741	CRTC2	NA	39.1078	TRUE	1	FALSE	NA	FALSE	NA	FALSE	NA	TRUE	1	FALSE	NA	TRUE	0.935897	FALSE	NA	TRUE	0.922657	FALSE	NA	FALSE	NA	FALSE	NA
ENSG00000143570	SLC39A1	NA	23.5959	FALSE	NA	FALSE	NA	FALSE	NA	FALSE	NA	FALSE	NA	FALSE	NA	TRUE	0.964687	FALSE	NA	FALSE	NA	FALSE	NA	FALSE	NA	FALSE	NA
ENSG00000282386	AL358472.4	NA	11.3192	FALSE	NA	FALSE	NA	FALSE	NA	FALSE	NA	FALSE	NA	FALSE	NA	FALSE	NA	FALSE	NA	FALSE	NA	FALSE	NA	FALSE	NA	FALSE	NA
ENSG00000273026	AL358472.3	NA	8.73199	FALSE	NA	FALSE	NA	FALSE	NA	FALSE	NA	FALSE	NA	FALSE	NA	FALSE	NA	FALSE	NA	FALSE	NA	FALSE	NA	FALSE	NA	FALSE	NA
ENSG00000143578	CREB3L4	NA	13.9755	FALSE	NA	FALSE	NA	FALSE	NA	FALSE	NA	FALSE	NA	FALSE	NA	FALSE	NA	FALSE	NA	FALSE	NA	FALSE	NA	FALSE	NA	FALSE	NA
ENSG00000143543	JTB	NA	48.5907	TRUE	0.96875	FALSE	NA	TRUE	0.967742	FALSE	NA	TRUE	1	FALSE	NA	TRUE	0.931616	FALSE	NA	TRUE	0.954545	FALSE	NA	TRUE	0.955357	FALSE	NA
ENSG00000272654	AL358472.2	NA	8.89502	FALSE	NA	FALSE	NA	FALSE	NA	FALSE	NA	FALSE	NA	FALSE	NA	FALSE	NA	FALSE	NA	FALSE	NA	FALSE	NA	FALSE	NA	FALSE	NA
ENSG00000143545	RAB13	NA	11.5297	FALSE	NA	FALSE	NA	FALSE	NA	FALSE	NA	FALSE	NA	FALSE	NA	FALSE	NA	FALSE	NA	FALSE	NA	FALSE	NA	FALSE	NA	FALSE	NA
ENSG00000177954	RPS27	NA	45.3519	TRUE	0.929101	FALSE	NA	TRUE	0.919123	FALSE	NA	TRUE	1	FALSE	NA	TRUE	0.856225	FALSE	NA	TRUE	0.90284	FALSE	NA	TRUE	0.929101	FALSE	NA
ENSG00000143552	NUP210L	NA	38.1543	TRUE	0.983418	FALSE	NA	TRUE	0.968322	FALSE	NA	TRUE	1	FALSE	NA	TRUE	1	FALSE	NA	TRUE	1	FALSE	NA	TRUE	0.983418	FALSE	NA
ENSG00000143549	TPM3	NA	106.092	TRUE	0.863002	FALSE	NA	TRUE	0.860864	FALSE	NA	TRUE	0.861893	FALSE	NA	TRUE	0.843675	FALSE	NA	TRUE	0.856502	FALSE	NA	TRUE	0.863002	FALSE	NA
ENSG00000163263	C1orf189	NA	11.0364	FALSE	NA	FALSE	NA	FALSE	NA	FALSE	NA	FALSE	NA	FALSE	NA	FALSE	NA	FALSE	NA	FALSE	NA	FALSE	NA	FALSE	NA	FALSE	NA
ENSG00000143612	C1orf43	NA	78.732	TRUE	0.90625	FALSE	NA	TRUE	0.870968	FALSE	NA	TRUE	1	FALSE	NA	TRUE	0.923077	FALSE	NA	TRUE	0.909091	FALSE	NA	TRUE	0.845663	FALSE	NA
ENSG00000143569	UBAP2L	NA	99.8576	TRUE	0.84375	FALSE	NA	TRUE	0.870968	FALSE	NA	TRUE	0.9	FALSE	NA	TRUE	0.769231	FALSE	NA	TRUE	0.818182	FALSE	NA	TRUE	0.797775	FALSE	NA
ENSG00000143575	HAX1	NA	52.056	TRUE	0.964442	FALSE	NA	TRUE	0.952911	FALSE	NA	TRUE	1	FALSE	NA	TRUE	0.961538	FALSE	NA	TRUE	0.947154	FALSE	NA	TRUE	0.964442	FALSE	NA
ENSG00000143515	ATP8B2	NA	96.2743	TRUE	1	FALSE	NA	TRUE	0.948718	FALSE	NA	TRUE	1	FALSE	NA	TRUE	0.973357	FALSE	NA	TRUE	1	FALSE	NA	TRUE	0.957908	FALSE	NA
ENSG00000228013	IL6R-AS1	NA	7.71269	FALSE	NA	FALSE	NA	FALSE	NA	FALSE	NA	FALSE	NA	FALSE	NA	FALSE	NA	FALSE	NA	FALSE	NA	FALSE	NA	FALSE	NA	FALSE	NA
ENSG00000160712	IL6R	NA	44.3997	TRUE	0.983202	FALSE	NA	TRUE	0.972862	FALSE	NA	TRUE	0.977085	FALSE	NA	TRUE	0.972091	FALSE	NA	TRUE	0.977339	FALSE	NA	TRUE	0.983202	FALSE	NA
ENSG00000169291	SHE	NA	16.7761	FALSE	NA	FALSE	NA	FALSE	NA	FALSE	NA	FALSE	NA	FALSE	NA	FALSE	NA	FALSE	NA	FALSE	NA	FALSE	NA	FALSE	NA	FALSE	NA
ENSG00000163239	TDRD10	NA	19.1182	FALSE	NA	FALSE	NA	FALSE	NA	FALSE	NA	FALSE	NA	FALSE	NA	FALSE	NA	FALSE	NA	FALSE	NA	FALSE	NA	FALSE	NA	FALSE	NA
ENSG00000160714	UBE2Q1	NA	41.8912	TRUE	1	FALSE	NA	TRUE	0.967742	FALSE	NA	TRUE	1	FALSE	NA	TRUE	0.953488	FALSE	NA	TRUE	1	FALSE	NA	TRUE	0.954082	FALSE	NA
ENSG00000160716	CHRNB2	NA	38.3816	FALSE	NA	FALSE	NA	FALSE	NA	FALSE	NA	FALSE	NA	FALSE	NA	FALSE	NA	FALSE	NA	FALSE	NA	FALSE	NA	FALSE	NA	FALSE	NA
ENSG00000160710	ADAR	NA	121.685	TRUE	0.78125	FALSE	NA	TRUE	0.774194	FALSE	NA	TRUE	0.9	FALSE	NA	TRUE	0.730769	TRUE	53	TRUE	0.727273	TRUE	598	TRUE	0.756545	FALSE	NA
ENSG00000143603	KCNN3	NA	97.4646	TRUE	1	FALSE	NA	TRUE	1	FALSE	NA	TRUE	1	FALSE	NA	TRUE	1	FALSE	NA	TRUE	1	FALSE	NA	TRUE	0.978316	FALSE	NA
ENSG00000163344	PMVK	NA	44.9192	TRUE	0.96875	FALSE	NA	TRUE	0.967742	FALSE	NA	TRUE	1	FALSE	NA	TRUE	1	FALSE	NA	TRUE	1	FALSE	NA	TRUE	0.957243	FALSE	NA
ENSG00000270361	AL451085.1	NA	8.34788	FALSE	NA	FALSE	NA	FALSE	NA	FALSE	NA	FALSE	NA	FALSE	NA	FALSE	NA	FALSE	NA	FALSE	NA	FALSE	NA	FALSE	NA	FALSE	NA
ENSG00000163346	PBXIP1	NA	33.9242	TRUE	0.989747	FALSE	NA	TRUE	0.985197	FALSE	NA	TRUE	1	FALSE	NA	TRUE	0.982578	FALSE	NA	TRUE	0.98598	FALSE	NA	TRUE	0.989747	FALSE	NA
ENSG00000163348	PYGO2	NA	33.7808	FALSE	NA	FALSE	NA	FALSE	NA	FALSE	NA	FALSE	NA	FALSE	NA	FALSE	NA	FALSE	NA	FALSE	NA	FALSE	NA	FALSE	NA	FALSE	NA
ENSG00000271380	AL451085.2	NA	20.7338	FALSE	NA	FALSE	NA	FALSE	NA	FALSE	NA	FALSE	NA	FALSE	NA	FALSE	NA	FALSE	NA	FALSE	NA	FALSE	NA	FALSE	NA	FALSE	NA
ENSG00000160691	SHC1	NA	19.1146	FALSE	NA	FALSE	NA	FALSE	NA	FALSE	NA	FALSE	NA	FALSE	NA	FALSE	NA	FALSE	NA	FALSE	NA	FALSE	NA	FALSE	NA	FALSE	NA
ENSG00000173207	CKS1B	NA	14.8939	FALSE	NA	FALSE	NA	FALSE	NA	FALSE	NA	FALSE	NA	FALSE	NA	FALSE	NA	FALSE	NA	FALSE	NA	FALSE	NA	FALSE	NA	FALSE	NA
ENSG00000160688	FLAD1	NA	48.9324	TRUE	1	FALSE	NA	TRUE	0.967742	FALSE	NA	TRUE	1	FALSE	NA	TRUE	0.961538	FALSE	NA	TRUE	1	FALSE	NA	TRUE	0.950916	FALSE	NA
ENSG00000160685	ZBTB7B	NA	22.9187	FALSE	NA	FALSE	NA	FALSE	NA	FALSE	NA	FALSE	NA	FALSE	NA	TRUE	0.986874	FALSE	NA	FALSE	NA	FALSE	NA	FALSE	NA	FALSE	NA
ENSG00000163354	DCST2	NA	17.5251	FALSE	NA	FALSE	NA	FALSE	NA	FALSE	NA	FALSE	NA	FALSE	NA	FALSE	NA	FALSE	NA	FALSE	NA	FALSE	NA	FALSE	NA	FALSE	NA
ENSG00000163357	DCST1	NA	9.56692	FALSE	NA	FALSE	NA	FALSE	NA	FALSE	NA	FALSE	NA	FALSE	NA	FALSE	NA	FALSE	NA	FALSE	NA	FALSE	NA	FALSE	NA	FALSE	NA
ENSG00000143537	ADAM15	NA	49.6835	TRUE	0.979381	FALSE	NA	TRUE	0.974359	FALSE	NA	TRUE	1	FALSE	NA	TRUE	1	FALSE	NA	TRUE	0.953252	FALSE	NA	TRUE	0.975765	FALSE	NA
ENSG00000143590	EFNA3	NA	31.4611	FALSE	NA	FALSE	NA	FALSE	NA	FALSE	NA	FALSE	NA	FALSE	NA	FALSE	NA	FALSE	NA	FALSE	NA	FALSE	NA	FALSE	NA	FALSE	NA
ENSG00000169242	EFNA1	NA	31.3243	TRUE	1	FALSE	NA	TRUE	1	FALSE	NA	TRUE	1	FALSE	NA	TRUE	1	FALSE	NA	TRUE	1	FALSE	NA	FALSE	NA	FALSE	NA
ENSG00000169241	SLC50A1	NA	35.7717	FALSE	NA	FALSE	NA	FALSE	NA	FALSE	NA	FALSE	NA	FALSE	NA	FALSE	NA	FALSE	NA	FALSE	NA	FALSE	NA	FALSE	NA	FALSE	NA
ENSG00000179085	DPM3	NA	26.9693	FALSE	NA	FALSE	NA	FALSE	NA	FALSE	NA	FALSE	NA	FALSE	NA	TRUE	1	FALSE	NA	TRUE	0.977642	FALSE	NA	FALSE	NA	FALSE	NA
ENSG00000163463	KRTCAP2	NA	10.8788	FALSE	NA	FALSE	NA	FALSE	NA	FALSE	NA	FALSE	NA	FALSE	NA	FALSE	NA	FALSE	NA	FALSE	NA	FALSE	NA	FALSE	NA	FALSE	NA
ENSG00000273088	AL713999.1	NA	30.0691	FALSE	NA	FALSE	NA	FALSE	NA	FALSE	NA	FALSE	NA	FALSE	NA	FALSE	NA	FALSE	NA	FALSE	NA	FALSE	NA	FALSE	NA	FALSE	NA
ENSG00000163462	TRIM46	NA	76.753	TRUE	1	FALSE	NA	TRUE	1	FALSE	NA	TRUE	1	FALSE	NA	TRUE	1	FALSE	NA	TRUE	1	FALSE	NA	TRUE	0.990077	FALSE	NA
ENSG00000231064	AC234582.1	NA	35.8205	FALSE	NA	FALSE	NA	TRUE	1	FALSE	NA	FALSE	NA	FALSE	NA	TRUE	1	FALSE	NA	FALSE	NA	FALSE	NA	FALSE	NA	FALSE	NA
ENSG00000169231	THBS3	NA	56.8459	TRUE	0.989837	FALSE	NA	FALSE	NA	FALSE	NA	TRUE	1	FALSE	NA	FALSE	NA	FALSE	NA	TRUE	0.989837	FALSE	NA	TRUE	0.983202	FALSE	NA
ENSG00000173171	MTX1	NA	22.3328	FALSE	NA	FALSE	NA	FALSE	NA	FALSE	NA	FALSE	NA	FALSE	NA	FALSE	NA	FALSE	NA	FALSE	NA	FALSE	NA	FALSE	NA	FALSE	NA
ENSG00000236263	AC234582.2	NA	8.89869	FALSE	NA	FALSE	NA	FALSE	NA	FALSE	NA	FALSE	NA	FALSE	NA	FALSE	NA	FALSE	NA	FALSE	NA	FALSE	NA	FALSE	NA	FALSE	NA
ENSG00000177628	GBA	NA	57.8827	TRUE	1	FALSE	NA	TRUE	1	FALSE	NA	TRUE	1	FALSE	NA	TRUE	0.961538	FALSE	NA	TRUE	0.954545	FALSE	NA	TRUE	0.956633	FALSE	NA
ENSG00000160767	FAM189B	NA	55.2139	TRUE	1	FALSE	NA	TRUE	1	FALSE	NA	TRUE	1	FALSE	NA	TRUE	1	FALSE	NA	TRUE	1	FALSE	NA	TRUE	0.982143	FALSE	NA
ENSG00000116521	SCAMP3	NA	53.8767	TRUE	0.96875	FALSE	NA	TRUE	0.974359	FALSE	NA	TRUE	1	FALSE	NA	TRUE	0.961538	FALSE	NA	TRUE	0.954545	FALSE	NA	TRUE	0.927296	FALSE	NA
ENSG00000176444	CLK2	NA	59.0972	TRUE	0.921173	FALSE	NA	TRUE	0.903226	FALSE	NA	TRUE	1	FALSE	NA	TRUE	0.911536	FALSE	NA	TRUE	0.910988	FALSE	NA	TRUE	0.919284	FALSE	NA
ENSG00000143630	HCN3	NA	33.9104	FALSE	NA	FALSE	NA	FALSE	NA	FALSE	NA	FALSE	NA	FALSE	NA	FALSE	NA	FALSE	NA	FALSE	NA	FALSE	NA	FALSE	NA	FALSE	NA
ENSG00000143627	PKLR	NA	8.94653	FALSE	NA	FALSE	NA	FALSE	NA	FALSE	NA	FALSE	NA	FALSE	NA	FALSE	NA	FALSE	NA	FALSE	NA	FALSE	NA	FALSE	NA	FALSE	NA
ENSG00000160752	FDPS	NA	80.0451	TRUE	0.924242	FALSE	NA	TRUE	0.897436	FALSE	NA	TRUE	0.944444	FALSE	NA	TRUE	1	FALSE	NA	TRUE	0.909091	FALSE	NA	TRUE	0.872449	FALSE	NA
ENSG00000225855	RUSC1-AS1	NA	14.5626	FALSE	NA	FALSE	NA	FALSE	NA	FALSE	NA	FALSE	NA	FALSE	NA	FALSE	NA	FALSE	NA	FALSE	NA	FALSE	NA	FALSE	NA	FALSE	NA
ENSG00000160753	RUSC1	NA	59.7269	TRUE	1	FALSE	NA	TRUE	1	FALSE	NA	TRUE	1	FALSE	NA	TRUE	0.983126	FALSE	NA	TRUE	1	FALSE	NA	TRUE	0.983418	FALSE	NA
ENSG00000116539	ASH1L	NA	208.321	TRUE	0.290323	TRUE	833.5	TRUE	0.290323	TRUE	1116	TRUE	0.277778	TRUE	465.5	TRUE	0.192308	TRUE	1023	TRUE	0.172764	TRUE	1463	TRUE	0.133929	TRUE	1589
ENSG00000235919	ASH1L-AS1	NA	24.4576	FALSE	NA	FALSE	NA	FALSE	NA	FALSE	NA	FALSE	NA	FALSE	NA	FALSE	NA	FALSE	NA	FALSE	NA	FALSE	NA	FALSE	NA	FALSE	NA
ENSG00000125459	MSTO1	NA	39.8187	TRUE	1	FALSE	NA	TRUE	1	FALSE	NA	TRUE	1	FALSE	NA	TRUE	1	FALSE	NA	TRUE	0.971545	FALSE	NA	TRUE	0.975765	FALSE	NA
ENSG00000163374	YY1AP1	NA	111.263	TRUE	0.729381	TRUE	6	TRUE	0.709677	TRUE	508	TRUE	0.888889	FALSE	NA	TRUE	0.807692	FALSE	NA	TRUE	0.682927	TRUE	1135	TRUE	0.679847	TRUE	570
ENSG00000132676	DAP3	NA	118.835	TRUE	0.870968	FALSE	NA	TRUE	0.870968	FALSE	NA	TRUE	0.777778	FALSE	NA	TRUE	0.769231	FALSE	NA	TRUE	0.691229	TRUE	1043	TRUE	0.70986	TRUE	314
ENSG00000116580	GON4L	NA	111.905	TRUE	0.717802	TRUE	684	TRUE	0.705757	TRUE	700	TRUE	0.697892	TRUE	418	TRUE	0.715156	TRUE	461	TRUE	0.717802	TRUE	842	TRUE	0.700044	TRUE	808
ENSG00000132718	SYT11	NA	144.55	TRUE	0.9375	FALSE	NA	TRUE	0.875856	FALSE	NA	TRUE	1	FALSE	NA	TRUE	0.923077	FALSE	NA	TRUE	0.909091	FALSE	NA	TRUE	0.858418	FALSE	NA
ENSG00000143622	RIT1	NA	42.8302	TRUE	0.969697	FALSE	NA	TRUE	0.967742	FALSE	NA	TRUE	1	FALSE	NA	TRUE	1	FALSE	NA	TRUE	0.954353	FALSE	NA	TRUE	0.96466	FALSE	NA
ENSG00000132680	KHDC4	NA	92.7824	TRUE	0.858247	FALSE	NA	TRUE	0.797089	FALSE	NA	TRUE	0.858247	FALSE	NA	TRUE	0.884615	FALSE	NA	TRUE	0.789371	FALSE	NA	TRUE	0.80781	FALSE	NA
ENSG00000116584	ARHGEF2	NA	102.692	TRUE	0.953693	FALSE	NA	TRUE	0.901099	FALSE	NA	TRUE	0.932225	FALSE	NA	TRUE	0.923077	FALSE	NA	TRUE	0.853503	FALSE	NA	TRUE	0.953693	FALSE	NA
ENSG00000273002	AL355388.2	NA	9.99479	FALSE	NA	FALSE	NA	FALSE	NA	FALSE	NA	FALSE	NA	FALSE	NA	FALSE	NA	FALSE	NA	FALSE	NA	FALSE	NA	FALSE	NA	FALSE	NA
ENSG00000224276	AL355388.1	NA	10.0748	FALSE	NA	FALSE	NA	FALSE	NA	FALSE	NA	FALSE	NA	FALSE	NA	FALSE	NA	FALSE	NA	FALSE	NA	FALSE	NA	FALSE	NA	FALSE	NA
ENSG00000163479	SSR2	NA	47.5882	TRUE	0.96875	FALSE	NA	TRUE	0.948718	FALSE	NA	TRUE	1	FALSE	NA	TRUE	0.953488	FALSE	NA	TRUE	0.954545	FALSE	NA	TRUE	0.958104	FALSE	NA
ENSG00000160803	UBQLN4	NA	44.658	TRUE	1	FALSE	NA	TRUE	0.974359	FALSE	NA	TRUE	1	FALSE	NA	TRUE	1	FALSE	NA	TRUE	1	FALSE	NA	TRUE	0.960459	FALSE	NA
ENSG00000116586	LAMTOR2	NA	30.2516	FALSE	NA	FALSE	NA	FALSE	NA	FALSE	NA	FALSE	NA	FALSE	NA	TRUE	0.961096	FALSE	NA	FALSE	NA	FALSE	NA	FALSE	NA	FALSE	NA
ENSG00000254726	MEX3A	NA	9.70051	FALSE	NA	FALSE	NA	FALSE	NA	FALSE	NA	FALSE	NA	FALSE	NA	FALSE	NA	FALSE	NA	FALSE	NA	FALSE	NA	FALSE	NA	FALSE	NA
ENSG00000160789	LMNA	NA	54.3667	TRUE	0.989691	FALSE	NA	TRUE	1	FALSE	NA	TRUE	1	FALSE	NA	TRUE	0.988455	FALSE	NA	TRUE	1	FALSE	NA	TRUE	0.975765	FALSE	NA
ENSG00000196189	SEMA4A	NA	62.8126	TRUE	1	FALSE	NA	TRUE	1	FALSE	NA	TRUE	1	FALSE	NA	TRUE	1	FALSE	NA	TRUE	0.98924	FALSE	NA	TRUE	0.987245	FALSE	NA
ENSG00000160785	SLC25A44	NA	60.8607	TRUE	0.971649	FALSE	NA	TRUE	0.967742	FALSE	NA	TRUE	0.971649	FALSE	NA	TRUE	0.961538	FALSE	NA	TRUE	1	FALSE	NA	TRUE	0.94898	FALSE	NA
ENSG00000260238	PMF1-BGLAP	NA	12.5195	FALSE	NA	FALSE	NA	FALSE	NA	FALSE	NA	FALSE	NA	FALSE	NA	FALSE	NA	FALSE	NA	FALSE	NA	FALSE	NA	FALSE	NA	FALSE	NA
ENSG00000160781	PAQR6	NA	43.5544	TRUE	1	FALSE	NA	TRUE	1	FALSE	NA	TRUE	1	FALSE	NA	TRUE	1	FALSE	NA	TRUE	1	FALSE	NA	TRUE	0.996173	FALSE	NA
ENSG00000198952	SMG5	NA	82.7391	TRUE	0.909091	FALSE	NA	TRUE	0.903226	FALSE	NA	TRUE	0.902062	FALSE	NA	TRUE	0.923077	FALSE	NA	TRUE	0.954545	FALSE	NA	TRUE	0.850765	FALSE	NA
ENSG00000163472	TMEM79	NA	25.637	FALSE	NA	FALSE	NA	FALSE	NA	FALSE	NA	FALSE	NA	FALSE	NA	FALSE	NA	FALSE	NA	FALSE	NA	FALSE	NA	FALSE	NA	FALSE	NA
ENSG00000198715	GLMP	NA	27.9799	FALSE	NA	FALSE	NA	FALSE	NA	FALSE	NA	FALSE	NA	FALSE	NA	FALSE	NA	FALSE	NA	FALSE	NA	FALSE	NA	FALSE	NA	FALSE	NA
ENSG00000163468	CCT3	NA	77.3262	TRUE	0.954545	FALSE	NA	TRUE	0.935484	FALSE	NA	TRUE	1	FALSE	NA	TRUE	0.961538	FALSE	NA	TRUE	0.954545	FALSE	NA	TRUE	0.91199	FALSE	NA
ENSG00000163467	TSACC	NA	13.5134	FALSE	NA	FALSE	NA	FALSE	NA	FALSE	NA	FALSE	NA	FALSE	NA	FALSE	NA	FALSE	NA	FALSE	NA	FALSE	NA	FALSE	NA	FALSE	NA
ENSG00000125462	C1orf61	NA	88.0121	TRUE	1	FALSE	NA	TRUE	1	FALSE	NA	TRUE	1	FALSE	NA	TRUE	0.968917	FALSE	NA	TRUE	1	FALSE	NA	TRUE	0.964286	FALSE	NA
ENSG00000236947	AL139412.1	NA	16.1943	FALSE	NA	FALSE	NA	FALSE	NA	FALSE	NA	FALSE	NA	FALSE	NA	FALSE	NA	FALSE	NA	FALSE	NA	FALSE	NA	FALSE	NA	FALSE	NA
ENSG00000116604	MEF2D	NA	91.2448	TRUE	0.870968	FALSE	NA	TRUE	0.870968	FALSE	NA	TRUE	0.944444	FALSE	NA	TRUE	0.884615	FALSE	NA	TRUE	0.784553	FALSE	NA	TRUE	0.829082	FALSE	NA
ENSG00000260460	AL365181.1	NA	8.75345	FALSE	NA	FALSE	NA	FALSE	NA	FALSE	NA	FALSE	NA	FALSE	NA	FALSE	NA	FALSE	NA	FALSE	NA	FALSE	NA	FALSE	NA	FALSE	NA
ENSG00000183856	IQGAP3	NA	10.623	FALSE	NA	FALSE	NA	FALSE	NA	FALSE	NA	FALSE	NA	FALSE	NA	FALSE	NA	FALSE	NA	FALSE	NA	FALSE	NA	FALSE	NA	FALSE	NA
ENSG00000187862	TTC24	NA	6.78213	FALSE	NA	FALSE	NA	FALSE	NA	FALSE	NA	FALSE	NA	FALSE	NA	FALSE	NA	FALSE	NA	FALSE	NA	FALSE	NA	FALSE	NA	FALSE	NA
ENSG00000163382	NAXE	NA	27.9079	FALSE	NA	FALSE	NA	FALSE	NA	FALSE	NA	FALSE	NA	FALSE	NA	FALSE	NA	FALSE	NA	FALSE	NA	FALSE	NA	FALSE	NA	FALSE	NA
ENSG00000160818	GPATCH4	NA	32.161	FALSE	NA	FALSE	NA	FALSE	NA	FALSE	NA	TRUE	1	FALSE	NA	FALSE	NA	FALSE	NA	TRUE	0.970818	FALSE	NA	FALSE	NA	FALSE	NA
ENSG00000272971	AL365181.4	NA	4.97577	FALSE	NA	FALSE	NA	FALSE	NA	FALSE	NA	FALSE	NA	FALSE	NA	FALSE	NA	FALSE	NA	FALSE	NA	FALSE	NA	FALSE	NA	FALSE	NA
ENSG00000132702	HAPLN2	NA	62.7094	TRUE	1	FALSE	NA	TRUE	1	FALSE	NA	TRUE	1	FALSE	NA	TRUE	1	FALSE	NA	TRUE	1	FALSE	NA	TRUE	0.984694	FALSE	NA
ENSG00000272068	AL365181.2	NA	9.00683	FALSE	NA	FALSE	NA	FALSE	NA	FALSE	NA	FALSE	NA	FALSE	NA	FALSE	NA	FALSE	NA	FALSE	NA	FALSE	NA	FALSE	NA	FALSE	NA
ENSG00000132692	BCAN	NA	41.4944	TRUE	1	FALSE	NA	TRUE	1	FALSE	NA	TRUE	1	FALSE	NA	TRUE	1	FALSE	NA	TRUE	1	FALSE	NA	TRUE	0.985969	FALSE	NA
ENSG00000272405	AL365181.3	NA	8.9184	FALSE	NA	FALSE	NA	FALSE	NA	FALSE	NA	FALSE	NA	FALSE	NA	FALSE	NA	FALSE	NA	FALSE	NA	FALSE	NA	FALSE	NA	FALSE	NA
ENSG00000229953	AL590666.2	NA	8.63625	FALSE	NA	FALSE	NA	FALSE	NA	FALSE	NA	FALSE	NA	FALSE	NA	FALSE	NA	FALSE	NA	FALSE	NA	FALSE	NA	FALSE	NA	FALSE	NA
ENSG00000132688	NES	NA	14.4813	FALSE	NA	FALSE	NA	FALSE	NA	FALSE	NA	FALSE	NA	FALSE	NA	FALSE	NA	FALSE	NA	FALSE	NA	FALSE	NA	FALSE	NA	FALSE	NA
ENSG00000143320	CRABP2	NA	21.966	FALSE	NA	FALSE	NA	FALSE	NA	FALSE	NA	FALSE	NA	FALSE	NA	FALSE	NA	FALSE	NA	FALSE	NA	FALSE	NA	FALSE	NA	FALSE	NA
ENSG00000223356	AL590666.1	NA	9.04162	FALSE	NA	FALSE	NA	FALSE	NA	FALSE	NA	FALSE	NA	FALSE	NA	FALSE	NA	FALSE	NA	FALSE	NA	FALSE	NA	FALSE	NA	FALSE	NA
ENSG00000143319	ISG20L2	NA	63.4785	TRUE	1	FALSE	NA	TRUE	1	FALSE	NA	TRUE	1	FALSE	NA	TRUE	1	FALSE	NA	TRUE	0.946528	FALSE	NA	TRUE	0.960079	FALSE	NA
ENSG00000143303	RRNAD1	NA	43.0153	TRUE	1	FALSE	NA	TRUE	1	FALSE	NA	TRUE	1	FALSE	NA	TRUE	1	FALSE	NA	TRUE	0.954545	FALSE	NA	TRUE	0.926454	FALSE	NA
ENSG00000143314	MRPL24	NA	34.1748	FALSE	NA	FALSE	NA	FALSE	NA	FALSE	NA	TRUE	1	FALSE	NA	TRUE	0.965364	FALSE	NA	TRUE	0.963415	FALSE	NA	FALSE	NA	FALSE	NA
ENSG00000143321	HDGF	NA	60.2593	TRUE	0.963918	FALSE	NA	TRUE	0.943493	FALSE	NA	TRUE	1	FALSE	NA	TRUE	0.961538	FALSE	NA	TRUE	0.954545	FALSE	NA	TRUE	0.945153	FALSE	NA
ENSG00000143294	PRCC	NA	83.4826	TRUE	0.878866	FALSE	NA	TRUE	0.83871	FALSE	NA	TRUE	0.888889	FALSE	NA	TRUE	0.857904	FALSE	NA	TRUE	0.909091	FALSE	NA	TRUE	0.858418	FALSE	NA
ENSG00000198400	NTRK1	NA	22.604	FALSE	NA	FALSE	NA	FALSE	NA	FALSE	NA	FALSE	NA	FALSE	NA	FALSE	NA	FALSE	NA	FALSE	NA	FALSE	NA	FALSE	NA	FALSE	NA
ENSG00000027644	INSRR	NA	6.61847	FALSE	NA	FALSE	NA	FALSE	NA	FALSE	NA	FALSE	NA	FALSE	NA	FALSE	NA	FALSE	NA	FALSE	NA	FALSE	NA	FALSE	NA	FALSE	NA
ENSG00000132694	ARHGEF11	NA	129.393	TRUE	0.984848	FALSE	NA	TRUE	1	FALSE	NA	TRUE	1	FALSE	NA	TRUE	0.961538	FALSE	NA	TRUE	0.713238	TRUE	363	TRUE	0.704407	TRUE	520.5
ENSG00000253831	ETV3L	NA	12.3505	FALSE	NA	FALSE	NA	FALSE	NA	FALSE	NA	FALSE	NA	FALSE	NA	FALSE	NA	FALSE	NA	FALSE	NA	FALSE	NA	FALSE	NA	FALSE	NA
ENSG00000117036	ETV3	NA	52.0896	TRUE	0.970588	FALSE	NA	TRUE	0.967742	FALSE	NA	TRUE	0.970588	FALSE	NA	TRUE	0.969231	FALSE	NA	TRUE	1	FALSE	NA	TRUE	0.970332	FALSE	NA
ENSG00000073754	CD5L	NA	10.5735	FALSE	NA	FALSE	NA	FALSE	NA	FALSE	NA	FALSE	NA	FALSE	NA	FALSE	NA	FALSE	NA	FALSE	NA	FALSE	NA	FALSE	NA	FALSE	NA
ENSG00000183853	KIRREL1	NA	28.529	TRUE	1	FALSE	NA	TRUE	1	FALSE	NA	TRUE	1	FALSE	NA	FALSE	NA	FALSE	NA	TRUE	1	FALSE	NA	TRUE	0.998724	FALSE	NA
ENSG00000231666	LINC01704	NA	11.7582	FALSE	NA	FALSE	NA	FALSE	NA	FALSE	NA	FALSE	NA	FALSE	NA	FALSE	NA	FALSE	NA	FALSE	NA	FALSE	NA	FALSE	NA	FALSE	NA
ENSG00000197403	OR6N1	NA	6.69563	FALSE	NA	FALSE	NA	FALSE	NA	FALSE	NA	FALSE	NA	FALSE	NA	FALSE	NA	FALSE	NA	FALSE	NA	FALSE	NA	FALSE	NA	FALSE	NA
ENSG00000163563	MNDA	NA	15.4648	FALSE	NA	FALSE	NA	FALSE	NA	FALSE	NA	FALSE	NA	FALSE	NA	TRUE	1	FALSE	NA	FALSE	NA	FALSE	NA	FALSE	NA	FALSE	NA
ENSG00000163564	PYHIN1	NA	13.0694	FALSE	NA	FALSE	NA	FALSE	NA	FALSE	NA	FALSE	NA	FALSE	NA	FALSE	NA	FALSE	NA	FALSE	NA	FALSE	NA	FALSE	NA	FALSE	NA
ENSG00000163565	IFI16	NA	36.697	TRUE	0.990241	FALSE	NA	TRUE	0.936477	FALSE	NA	TRUE	0.932911	FALSE	NA	TRUE	0.909836	FALSE	NA	TRUE	0.990241	FALSE	NA	TRUE	0.903875	FALSE	NA
ENSG00000163568	AIM2	NA	16.5815	FALSE	NA	FALSE	NA	FALSE	NA	FALSE	NA	FALSE	NA	FALSE	NA	FALSE	NA	FALSE	NA	FALSE	NA	FALSE	NA	FALSE	NA	FALSE	NA
ENSG00000162706	CADM3	NA	93.7235	TRUE	1	FALSE	NA	TRUE	1	FALSE	NA	TRUE	1	FALSE	NA	TRUE	1	FALSE	NA	TRUE	1	FALSE	NA	TRUE	0.978316	FALSE	NA
ENSG00000225670	CADM3-AS1	NA	11.8536	FALSE	NA	FALSE	NA	FALSE	NA	FALSE	NA	FALSE	NA	FALSE	NA	FALSE	NA	FALSE	NA	FALSE	NA	FALSE	NA	FALSE	NA	FALSE	NA
ENSG00000213088	ACKR1	NA	28.1156	FALSE	NA	FALSE	NA	FALSE	NA	FALSE	NA	FALSE	NA	FALSE	NA	FALSE	NA	FALSE	NA	FALSE	NA	FALSE	NA	FALSE	NA	FALSE	NA
ENSG00000228560	AL513323.1	NA	20.7343	FALSE	NA	FALSE	NA	FALSE	NA	FALSE	NA	FALSE	NA	FALSE	NA	FALSE	NA	FALSE	NA	FALSE	NA	FALSE	NA	FALSE	NA	FALSE	NA
ENSG00000158716	DUSP23	NA	11.1911	FALSE	NA	FALSE	NA	FALSE	NA	FALSE	NA	FALSE	NA	FALSE	NA	FALSE	NA	FALSE	NA	FALSE	NA	FALSE	NA	FALSE	NA	FALSE	NA
ENSG00000256029	AL590560.1	NA	9.04971	FALSE	NA	FALSE	NA	FALSE	NA	FALSE	NA	FALSE	NA	FALSE	NA	FALSE	NA	FALSE	NA	FALSE	NA	FALSE	NA	FALSE	NA	FALSE	NA
ENSG00000272668	AL590560.2	NA	32.0755	FALSE	NA	FALSE	NA	FALSE	NA	FALSE	NA	FALSE	NA	FALSE	NA	FALSE	NA	FALSE	NA	FALSE	NA	FALSE	NA	FALSE	NA	FALSE	NA
ENSG00000213085	CFAP45	NA	8.25533	FALSE	NA	FALSE	NA	FALSE	NA	FALSE	NA	FALSE	NA	FALSE	NA	FALSE	NA	FALSE	NA	FALSE	NA	FALSE	NA	FALSE	NA	FALSE	NA
ENSG00000158710	TAGLN2	NA	13.784	FALSE	NA	FALSE	NA	FALSE	NA	FALSE	NA	FALSE	NA	FALSE	NA	FALSE	NA	FALSE	NA	FALSE	NA	FALSE	NA	FALSE	NA	FALSE	NA
ENSG00000085552	IGSF9	NA	10.6013	FALSE	NA	FALSE	NA	FALSE	NA	FALSE	NA	FALSE	NA	FALSE	NA	FALSE	NA	FALSE	NA	FALSE	NA	FALSE	NA	FALSE	NA	FALSE	NA
ENSG00000177807	KCNJ10	NA	67.2573	TRUE	0.997967	FALSE	NA	TRUE	0.975171	FALSE	NA	TRUE	1	FALSE	NA	TRUE	1	FALSE	NA	TRUE	0.997967	FALSE	NA	TRUE	0.987245	FALSE	NA
ENSG00000225279	AL121987.1	NA	16.8636	FALSE	NA	FALSE	NA	FALSE	NA	FALSE	NA	FALSE	NA	FALSE	NA	FALSE	NA	FALSE	NA	FALSE	NA	FALSE	NA	FALSE	NA	FALSE	NA
ENSG00000162728	KCNJ9	NA	57.1013	TRUE	1	FALSE	NA	TRUE	1	FALSE	NA	TRUE	1	FALSE	NA	TRUE	1	FALSE	NA	TRUE	1	FALSE	NA	TRUE	0.994898	FALSE	NA
ENSG00000162729	IGSF8	NA	85.2387	TRUE	1	FALSE	NA	TRUE	1	FALSE	NA	TRUE	1	FALSE	NA	TRUE	1	FALSE	NA	TRUE	0.96748	FALSE	NA	TRUE	0.975765	FALSE	NA
ENSG00000018625	ATP1A2	NA	62.8717	TRUE	0.984946	FALSE	NA	TRUE	0.967466	FALSE	NA	TRUE	1	FALSE	NA	TRUE	1	FALSE	NA	TRUE	0.979675	FALSE	NA	TRUE	0.976222	FALSE	NA
ENSG00000132681	ATP1A4	NA	14.3625	FALSE	NA	FALSE	NA	FALSE	NA	FALSE	NA	FALSE	NA	FALSE	NA	FALSE	NA	FALSE	NA	FALSE	NA	FALSE	NA	FALSE	NA	FALSE	NA
ENSG00000143318	CASQ1	NA	10.6125	FALSE	NA	FALSE	NA	FALSE	NA	FALSE	NA	FALSE	NA	FALSE	NA	FALSE	NA	FALSE	NA	FALSE	NA	FALSE	NA	FALSE	NA	FALSE	NA
ENSG00000227741	AL121987.2	NA	14.0307	FALSE	NA	FALSE	NA	FALSE	NA	FALSE	NA	FALSE	NA	FALSE	NA	FALSE	NA	FALSE	NA	FALSE	NA	FALSE	NA	FALSE	NA	FALSE	NA
ENSG00000162734	PEA15	NA	78.5055	TRUE	1	FALSE	NA	TRUE	1	FALSE	NA	TRUE	1	FALSE	NA	TRUE	1	FALSE	NA	TRUE	0.954545	FALSE	NA	TRUE	0.915816	FALSE	NA
ENSG00000132716	DCAF8	NA	55.7464	TRUE	0.984848	FALSE	NA	TRUE	0.967742	FALSE	NA	TRUE	1	FALSE	NA	TRUE	1	FALSE	NA	TRUE	0.909091	FALSE	NA	TRUE	0.959184	FALSE	NA
ENSG00000258465	AL139011.2	NA	47.604	TRUE	0.99	FALSE	NA	TRUE	0.974359	FALSE	NA	TRUE	1	FALSE	NA	TRUE	1	FALSE	NA	TRUE	0.979675	FALSE	NA	TRUE	0.971939	FALSE	NA
ENSG00000162735	PEX19	NA	6.01971	FALSE	NA	FALSE	NA	FALSE	NA	FALSE	NA	FALSE	NA	FALSE	NA	FALSE	NA	FALSE	NA	FALSE	NA	FALSE	NA	FALSE	NA	FALSE	NA
ENSG00000122218	COPA	NA	143.875	TRUE	0.681818	TRUE	619	TRUE	0.645161	TRUE	1017	TRUE	0.888889	FALSE	NA	TRUE	0.653846	TRUE	974	TRUE	0.599593	TRUE	1379	TRUE	0.652701	TRUE	1225
ENSG00000162736	NCSTN	NA	49.0271	TRUE	0.945976	FALSE	NA	TRUE	0.974359	FALSE	NA	TRUE	1	FALSE	NA	TRUE	0.961538	FALSE	NA	TRUE	0.932927	FALSE	NA	TRUE	0.945976	FALSE	NA
ENSG00000171786	NHLH1	NA	15.4503	FALSE	NA	FALSE	NA	FALSE	NA	FALSE	NA	FALSE	NA	FALSE	NA	FALSE	NA	FALSE	NA	FALSE	NA	FALSE	NA	FALSE	NA	FALSE	NA
ENSG00000162738	VANGL2	NA	25.6187	FALSE	NA	FALSE	NA	TRUE	1	FALSE	NA	FALSE	NA	FALSE	NA	TRUE	1	FALSE	NA	FALSE	NA	FALSE	NA	FALSE	NA	FALSE	NA
ENSG00000066294	CD84	NA	21.983	FALSE	NA	FALSE	NA	TRUE	1	FALSE	NA	FALSE	NA	FALSE	NA	TRUE	1	FALSE	NA	FALSE	NA	FALSE	NA	FALSE	NA	FALSE	NA
ENSG00000228863	AL121985.1	NA	34.3698	FALSE	NA	FALSE	NA	FALSE	NA	FALSE	NA	FALSE	NA	FALSE	NA	FALSE	NA	FALSE	NA	FALSE	NA	FALSE	NA	FALSE	NA	FALSE	NA
ENSG00000117091	CD48	NA	10.9356	FALSE	NA	FALSE	NA	FALSE	NA	FALSE	NA	FALSE	NA	FALSE	NA	FALSE	NA	FALSE	NA	FALSE	NA	FALSE	NA	FALSE	NA	FALSE	NA
ENSG00000122224	LY9	NA	7.53647	FALSE	NA	FALSE	NA	FALSE	NA	FALSE	NA	FALSE	NA	FALSE	NA	FALSE	NA	FALSE	NA	FALSE	NA	FALSE	NA	FALSE	NA	FALSE	NA
ENSG00000122223	CD244	NA	5.52326	FALSE	NA	FALSE	NA	FALSE	NA	FALSE	NA	FALSE	NA	FALSE	NA	FALSE	NA	FALSE	NA	FALSE	NA	FALSE	NA	FALSE	NA	FALSE	NA
ENSG00000198358	AL354714.1	NA	11.6906	FALSE	NA	FALSE	NA	FALSE	NA	FALSE	NA	FALSE	NA	FALSE	NA	FALSE	NA	FALSE	NA	FALSE	NA	FALSE	NA	FALSE	NA	FALSE	NA
ENSG00000158769	F11R	NA	21.3642	FALSE	NA	FALSE	NA	FALSE	NA	FALSE	NA	FALSE	NA	FALSE	NA	FALSE	NA	FALSE	NA	FALSE	NA	FALSE	NA	FALSE	NA	FALSE	NA
ENSG00000270149	AL591806.3	NA	38.4904	FALSE	NA	FALSE	NA	FALSE	NA	FALSE	NA	FALSE	NA	FALSE	NA	FALSE	NA	FALSE	NA	TRUE	0.995924	FALSE	NA	TRUE	0.998897	FALSE	NA
ENSG00000158773	USF1	NA	44.2302	TRUE	0.984848	FALSE	NA	FALSE	NA	FALSE	NA	FALSE	NA	FALSE	NA	TRUE	1	FALSE	NA	TRUE	0.954545	FALSE	NA	TRUE	0.972949	FALSE	NA
ENSG00000186517	ARHGAP30	NA	16.0051	FALSE	NA	FALSE	NA	FALSE	NA	FALSE	NA	FALSE	NA	FALSE	NA	TRUE	1	FALSE	NA	FALSE	NA	FALSE	NA	FALSE	NA	FALSE	NA
ENSG00000162755	KLHDC9	NA	26.5145	FALSE	NA	FALSE	NA	FALSE	NA	FALSE	NA	FALSE	NA	FALSE	NA	FALSE	NA	FALSE	NA	FALSE	NA	FALSE	NA	FALSE	NA	FALSE	NA
ENSG00000143256	PFDN2	NA	62.4048	TRUE	0.9375	FALSE	NA	TRUE	0.935484	FALSE	NA	TRUE	1	FALSE	NA	TRUE	0.92906	FALSE	NA	TRUE	0.921747	FALSE	NA	TRUE	0.931643	FALSE	NA
ENSG00000158793	NIT1	NA	45.6731	TRUE	0.984848	FALSE	NA	TRUE	1	FALSE	NA	TRUE	1	FALSE	NA	TRUE	0.961538	FALSE	NA	TRUE	0.918699	FALSE	NA	TRUE	0.951531	FALSE	NA
ENSG00000158796	DEDD	NA	42.9522	TRUE	1	FALSE	NA	TRUE	1	FALSE	NA	TRUE	1	FALSE	NA	TRUE	0.941385	FALSE	NA	TRUE	0.928862	FALSE	NA	TRUE	0.936224	FALSE	NA
ENSG00000143222	UFC1	NA	35.6276	TRUE	1	FALSE	NA	TRUE	1	FALSE	NA	TRUE	1	FALSE	NA	TRUE	0.961538	FALSE	NA	TRUE	0.954545	FALSE	NA	TRUE	0.946553	FALSE	NA
ENSG00000224985	AL590714.1	NA	10.8692	FALSE	NA	FALSE	NA	FALSE	NA	FALSE	NA	FALSE	NA	FALSE	NA	FALSE	NA	FALSE	NA	FALSE	NA	FALSE	NA	FALSE	NA	FALSE	NA
ENSG00000143258	USP21	NA	33.8062	FALSE	NA	FALSE	NA	FALSE	NA	FALSE	NA	FALSE	NA	FALSE	NA	FALSE	NA	FALSE	NA	FALSE	NA	FALSE	NA	FALSE	NA	FALSE	NA
ENSG00000143224	PPOX	NA	38.9884	TRUE	1	FALSE	NA	TRUE	1	FALSE	NA	TRUE	1	FALSE	NA	TRUE	1	FALSE	NA	TRUE	1	FALSE	NA	TRUE	0.973214	FALSE	NA
ENSG00000158850	B4GALT3	NA	30.2027	FALSE	NA	FALSE	NA	FALSE	NA	FALSE	NA	FALSE	NA	FALSE	NA	FALSE	NA	FALSE	NA	FALSE	NA	FALSE	NA	FALSE	NA	FALSE	NA
ENSG00000158859	ADAMTS4	NA	48.9404	TRUE	1	FALSE	NA	TRUE	1	FALSE	NA	TRUE	1	FALSE	NA	TRUE	1	FALSE	NA	TRUE	1	FALSE	NA	TRUE	0.99559	FALSE	NA
ENSG00000158864	NDUFS2	NA	65.3204	TRUE	0.967742	FALSE	NA	TRUE	0.967742	FALSE	NA	TRUE	1	FALSE	NA	TRUE	0.961538	FALSE	NA	TRUE	0.863636	FALSE	NA	TRUE	0.90849	FALSE	NA
ENSG00000158869	FCER1G	NA	11.461	FALSE	NA	FALSE	NA	FALSE	NA	FALSE	NA	FALSE	NA	FALSE	NA	FALSE	NA	FALSE	NA	FALSE	NA	FALSE	NA	FALSE	NA	FALSE	NA
ENSG00000158882	TOMM40L	NA	35.753	FALSE	NA	FALSE	NA	FALSE	NA	FALSE	NA	FALSE	NA	FALSE	NA	FALSE	NA	FALSE	NA	FALSE	NA	FALSE	NA	TRUE	0.984694	FALSE	NA
ENSG00000143257	NR1I3	NA	24.8492	FALSE	NA	FALSE	NA	FALSE	NA	FALSE	NA	FALSE	NA	FALSE	NA	FALSE	NA	FALSE	NA	FALSE	NA	FALSE	NA	FALSE	NA	FALSE	NA
ENSG00000248485	PCP4L1	NA	51.146	TRUE	1	FALSE	NA	TRUE	1	FALSE	NA	TRUE	1	FALSE	NA	FALSE	NA	FALSE	NA	TRUE	1	FALSE	NA	TRUE	0.998724	FALSE	NA
ENSG00000158887	MPZ	NA	19.0032	FALSE	NA	FALSE	NA	FALSE	NA	FALSE	NA	FALSE	NA	FALSE	NA	FALSE	NA	FALSE	NA	FALSE	NA	FALSE	NA	FALSE	NA	FALSE	NA
ENSG00000143252	SDHC	NA	102.161	TRUE	0.909091	FALSE	NA	TRUE	0.870968	FALSE	NA	TRUE	1	FALSE	NA	TRUE	0.923077	FALSE	NA	TRUE	0.831301	FALSE	NA	TRUE	0.840561	FALSE	NA
ENSG00000188931	CFAP126	NA	6.10836	FALSE	NA	FALSE	NA	FALSE	NA	FALSE	NA	FALSE	NA	FALSE	NA	FALSE	NA	FALSE	NA	FALSE	NA	FALSE	NA	FALSE	NA	FALSE	NA
ENSG00000283696	AL592295.4	NA	33.8163	TRUE	0.972767	FALSE	NA	TRUE	0.967742	FALSE	NA	TRUE	1	FALSE	NA	TRUE	0.972767	FALSE	NA	TRUE	0.962667	FALSE	NA	TRUE	0.965314	FALSE	NA
ENSG00000283360	AL592295.3	NA	13.7149	FALSE	NA	FALSE	NA	FALSE	NA	FALSE	NA	FALSE	NA	FALSE	NA	FALSE	NA	FALSE	NA	FALSE	NA	FALSE	NA	FALSE	NA	FALSE	NA
ENSG00000143226	FCGR2A	NA	15.1821	FALSE	NA	FALSE	NA	FALSE	NA	FALSE	NA	FALSE	NA	FALSE	NA	TRUE	1	FALSE	NA	FALSE	NA	FALSE	NA	FALSE	NA	FALSE	NA
ENSG00000203747	FCGR3A	NA	13.2497	FALSE	NA	FALSE	NA	FALSE	NA	FALSE	NA	FALSE	NA	FALSE	NA	FALSE	NA	FALSE	NA	FALSE	NA	FALSE	NA	FALSE	NA	FALSE	NA
ENSG00000072694	FCGR2B	NA	6.67324	FALSE	NA	FALSE	NA	FALSE	NA	FALSE	NA	FALSE	NA	FALSE	NA	FALSE	NA	FALSE	NA	FALSE	NA	FALSE	NA	FALSE	NA	FALSE	NA
ENSG00000162746	FCRLB	NA	7.15158	FALSE	NA	FALSE	NA	FALSE	NA	FALSE	NA	FALSE	NA	FALSE	NA	FALSE	NA	FALSE	NA	FALSE	NA	FALSE	NA	FALSE	NA	FALSE	NA
ENSG00000081721	DUSP12	NA	40.3946	TRUE	0.969697	FALSE	NA	TRUE	1	FALSE	NA	TRUE	1	FALSE	NA	TRUE	0.930728	FALSE	NA	TRUE	0.954545	FALSE	NA	TRUE	0.949283	FALSE	NA
ENSG00000118217	ATF6	NA	137.333	TRUE	0.675192	TRUE	616	TRUE	0.677419	TRUE	598	TRUE	0.675192	TRUE	304	TRUE	0.692308	TRUE	846	TRUE	0.567493	TRUE	850	TRUE	0.609729	TRUE	1241
ENSG00000162745	OLFML2B	NA	23.2405	FALSE	NA	FALSE	NA	TRUE	1	FALSE	NA	FALSE	NA	FALSE	NA	TRUE	1	FALSE	NA	FALSE	NA	FALSE	NA	FALSE	NA	FALSE	NA
ENSG00000198929	NOS1AP	NA	77.0177	TRUE	1	FALSE	NA	TRUE	1	FALSE	NA	TRUE	1	FALSE	NA	TRUE	0.961538	FALSE	NA	TRUE	1	FALSE	NA	TRUE	0.914002	FALSE	NA
ENSG00000239887	C1orf226	NA	19.5041	FALSE	NA	FALSE	NA	FALSE	NA	FALSE	NA	FALSE	NA	FALSE	NA	FALSE	NA	FALSE	NA	FALSE	NA	FALSE	NA	FALSE	NA	FALSE	NA
ENSG00000198574	SH2D1B	NA	15.5119	FALSE	NA	FALSE	NA	FALSE	NA	FALSE	NA	FALSE	NA	FALSE	NA	FALSE	NA	FALSE	NA	FALSE	NA	FALSE	NA	FALSE	NA	FALSE	NA
ENSG00000152332	UHMK1	NA	86.9868	TRUE	0.885253	FALSE	NA	TRUE	0.857566	FALSE	NA	TRUE	0.888889	FALSE	NA	TRUE	0.839316	FALSE	NA	TRUE	0.909091	FALSE	NA	TRUE	0.885253	FALSE	NA
ENSG00000117143	UAP1	NA	50.618	TRUE	0.989691	FALSE	NA	TRUE	1	FALSE	NA	TRUE	1	FALSE	NA	TRUE	0.976021	FALSE	NA	TRUE	0.971545	FALSE	NA	TRUE	0.977041	FALSE	NA
ENSG00000162733	DDR2	NA	39.3424	TRUE	1	FALSE	NA	TRUE	1	FALSE	NA	TRUE	1	FALSE	NA	TRUE	1	FALSE	NA	FALSE	NA	FALSE	NA	TRUE	0.982143	FALSE	NA
ENSG00000132196	HSD17B7	NA	62.3821	TRUE	0.92	FALSE	NA	TRUE	0.923077	FALSE	NA	TRUE	0.944444	FALSE	NA	TRUE	1	FALSE	NA	TRUE	0.884146	FALSE	NA	TRUE	0.899235	FALSE	NA
ENSG00000185860	CCDC190	NA	21.7181	FALSE	NA	FALSE	NA	FALSE	NA	FALSE	NA	FALSE	NA	FALSE	NA	FALSE	NA	FALSE	NA	FALSE	NA	FALSE	NA	FALSE	NA	FALSE	NA
ENSG00000117152	RGS4	NA	44.2851	TRUE	0.999144	FALSE	NA	FALSE	NA	FALSE	NA	TRUE	0.981959	FALSE	NA	FALSE	NA	FALSE	NA	FALSE	NA	FALSE	NA	TRUE	0.984632	FALSE	NA
ENSG00000143248	RGS5	NA	41.7877	TRUE	0.986679	FALSE	NA	TRUE	0.978067	FALSE	NA	TRUE	1	FALSE	NA	TRUE	1	FALSE	NA	TRUE	1	FALSE	NA	TRUE	0.973214	FALSE	NA
ENSG00000232892	AL499616.1	NA	15.4164	FALSE	NA	FALSE	NA	FALSE	NA	FALSE	NA	FALSE	NA	FALSE	NA	FALSE	NA	FALSE	NA	FALSE	NA	FALSE	NA	FALSE	NA	FALSE	NA
ENSG00000143228	NUF2	NA	23.9836	FALSE	NA	FALSE	NA	FALSE	NA	FALSE	NA	FALSE	NA	FALSE	NA	FALSE	NA	FALSE	NA	FALSE	NA	FALSE	NA	FALSE	NA	FALSE	NA
ENSG00000185630	PBX1	NA	146.539	TRUE	1	FALSE	NA	TRUE	0.903226	FALSE	NA	TRUE	1	FALSE	NA	TRUE	1	FALSE	NA	TRUE	1	FALSE	NA	TRUE	0.756378	FALSE	NA
ENSG00000162761	LMX1A	NA	6.96866	FALSE	NA	FALSE	NA	FALSE	NA	FALSE	NA	FALSE	NA	FALSE	NA	FALSE	NA	FALSE	NA	FALSE	NA	FALSE	NA	FALSE	NA	FALSE	NA
ENSG00000143171	RXRG	NA	23.6467	FALSE	NA	FALSE	NA	TRUE	1	FALSE	NA	FALSE	NA	FALSE	NA	FALSE	NA	FALSE	NA	TRUE	1	FALSE	NA	TRUE	0.997449	FALSE	NA
ENSG00000237463	AL157714.2	NA	11.4328	FALSE	NA	FALSE	NA	FALSE	NA	FALSE	NA	FALSE	NA	FALSE	NA	FALSE	NA	FALSE	NA	FALSE	NA	FALSE	NA	FALSE	NA	FALSE	NA
ENSG00000236206	AL356441.1	NA	15.6074	FALSE	NA	FALSE	NA	FALSE	NA	FALSE	NA	FALSE	NA	FALSE	NA	FALSE	NA	FALSE	NA	FALSE	NA	FALSE	NA	FALSE	NA	FALSE	NA
ENSG00000143198	MGST3	NA	114.108	TRUE	0.9375	FALSE	NA	TRUE	0.83871	FALSE	NA	TRUE	1	FALSE	NA	TRUE	0.961538	FALSE	NA	TRUE	0.954545	FALSE	NA	TRUE	0.787086	FALSE	NA
ENSG00000143149	ALDH9A1	NA	46.4773	TRUE	0.96875	FALSE	NA	TRUE	0.948355	FALSE	NA	TRUE	1	FALSE	NA	TRUE	0.961538	FALSE	NA	TRUE	1	FALSE	NA	TRUE	0.958988	FALSE	NA
ENSG00000143183	TMCO1	NA	79.6189	TRUE	0.9375	FALSE	NA	TRUE	0.903226	FALSE	NA	TRUE	0.944444	FALSE	NA	TRUE	0.961538	FALSE	NA	TRUE	0.954545	FALSE	NA	TRUE	0.889031	FALSE	NA
ENSG00000224358	AL451074.2	NA	31.2829	FALSE	NA	FALSE	NA	FALSE	NA	FALSE	NA	FALSE	NA	FALSE	NA	FALSE	NA	FALSE	NA	FALSE	NA	FALSE	NA	FALSE	NA	FALSE	NA
ENSG00000143179	UCK2	NA	91.5442	TRUE	0.969697	FALSE	NA	TRUE	0.935484	FALSE	NA	TRUE	1	FALSE	NA	TRUE	1	FALSE	NA	TRUE	0.885719	FALSE	NA	TRUE	0.895724	FALSE	NA
ENSG00000236364	AL358115.1	NA	7.99577	FALSE	NA	FALSE	NA	FALSE	NA	FALSE	NA	FALSE	NA	FALSE	NA	FALSE	NA	FALSE	NA	FALSE	NA	FALSE	NA	FALSE	NA	FALSE	NA
ENSG00000188859	FAM78B	NA	96.31	TRUE	1	FALSE	NA	TRUE	0.972603	FALSE	NA	TRUE	1	FALSE	NA	TRUE	1	FALSE	NA	TRUE	1	FALSE	NA	TRUE	0.970663	FALSE	NA
ENSG00000203307	AL626787.1	NA	7.25082	FALSE	NA	FALSE	NA	FALSE	NA	FALSE	NA	FALSE	NA	FALSE	NA	FALSE	NA	FALSE	NA	FALSE	NA	FALSE	NA	FALSE	NA	FALSE	NA
ENSG00000229588	AL390115.1	NA	10.352	FALSE	NA	FALSE	NA	FALSE	NA	FALSE	NA	FALSE	NA	FALSE	NA	FALSE	NA	FALSE	NA	FALSE	NA	FALSE	NA	FALSE	NA	FALSE	NA
ENSG00000225325	AL583804.1	NA	15.4143	FALSE	NA	FALSE	NA	FALSE	NA	FALSE	NA	FALSE	NA	FALSE	NA	FALSE	NA	FALSE	NA	FALSE	NA	FALSE	NA	FALSE	NA	FALSE	NA
ENSG00000143157	POGK	NA	67.8301	TRUE	0.967742	FALSE	NA	TRUE	0.967742	FALSE	NA	TRUE	0.888889	FALSE	NA	TRUE	1	FALSE	NA	TRUE	0.954545	FALSE	NA	TRUE	0.905612	FALSE	NA
ENSG00000152382	TADA1	NA	58.5447	TRUE	0.968112	FALSE	NA	TRUE	0.967742	FALSE	NA	TRUE	1	FALSE	NA	TRUE	0.946714	FALSE	NA	TRUE	0.963415	FALSE	NA	TRUE	0.968112	FALSE	NA
ENSG00000143195	ILDR2	NA	68.1303	TRUE	1	FALSE	NA	TRUE	1	FALSE	NA	TRUE	1	FALSE	NA	TRUE	1	FALSE	NA	TRUE	0.997967	FALSE	NA	TRUE	0.984694	FALSE	NA
ENSG00000143194	MAEL	NA	35.9943	FALSE	NA	FALSE	NA	TRUE	1	FALSE	NA	TRUE	1	FALSE	NA	FALSE	NA	FALSE	NA	FALSE	NA	FALSE	NA	TRUE	0.998724	FALSE	NA
ENSG00000143167	GPA33	NA	19.1408	FALSE	NA	FALSE	NA	FALSE	NA	FALSE	NA	FALSE	NA	FALSE	NA	FALSE	NA	FALSE	NA	FALSE	NA	FALSE	NA	FALSE	NA	FALSE	NA
ENSG00000198842	DUSP27	NA	12.9722	FALSE	NA	FALSE	NA	FALSE	NA	FALSE	NA	FALSE	NA	FALSE	NA	FALSE	NA	FALSE	NA	FALSE	NA	FALSE	NA	FALSE	NA	FALSE	NA
ENSG00000231605	LINC01363	NA	6.05817	FALSE	NA	FALSE	NA	FALSE	NA	FALSE	NA	FALSE	NA	FALSE	NA	FALSE	NA	FALSE	NA	FALSE	NA	FALSE	NA	FALSE	NA	FALSE	NA
ENSG00000272205	AL451050.2	NA	8.54417	FALSE	NA	FALSE	NA	FALSE	NA	FALSE	NA	FALSE	NA	FALSE	NA	FALSE	NA	FALSE	NA	FALSE	NA	FALSE	NA	FALSE	NA	FALSE	NA
ENSG00000143190	POU2F1	NA	179.075	TRUE	0.606061	TRUE	318	TRUE	0.645161	TRUE	428	TRUE	0.5	TRUE	77	TRUE	0.615385	TRUE	324	TRUE	0.454545	TRUE	596	TRUE	0.429847	TRUE	976.5
ENSG00000198821	CD247	NA	47.8359	TRUE	1	FALSE	NA	TRUE	1	FALSE	NA	TRUE	1	FALSE	NA	FALSE	NA	FALSE	NA	TRUE	0.974568	FALSE	NA	TRUE	0.984632	FALSE	NA
ENSG00000143162	CREG1	NA	76.0561	TRUE	0.954545	FALSE	NA	TRUE	0.974359	FALSE	NA	TRUE	1	FALSE	NA	TRUE	1	FALSE	NA	TRUE	0.898356	FALSE	NA	TRUE	0.93495	FALSE	NA
ENSG00000198771	RCSD1	NA	38.752	TRUE	0.993892	FALSE	NA	TRUE	0.991447	FALSE	NA	TRUE	0.991201	FALSE	NA	TRUE	0.988889	FALSE	NA	TRUE	0.993153	FALSE	NA	TRUE	0.993892	FALSE	NA
ENSG00000197965	MPZL1	NA	87.7163	TRUE	0.984848	FALSE	NA	TRUE	1	FALSE	NA	TRUE	0.980018	FALSE	NA	TRUE	1	FALSE	NA	TRUE	0.967721	FALSE	NA	TRUE	0.972731	FALSE	NA
ENSG00000143199	ADCY10	NA	44.5573	FALSE	NA	FALSE	NA	FALSE	NA	FALSE	NA	FALSE	NA	FALSE	NA	FALSE	NA	FALSE	NA	TRUE	1	FALSE	NA	TRUE	0.981257	FALSE	NA
ENSG00000143158	MPC2	NA	56.0623	TRUE	0.96875	FALSE	NA	TRUE	0.974359	FALSE	NA	TRUE	1	FALSE	NA	TRUE	0.952043	FALSE	NA	TRUE	0.954545	FALSE	NA	TRUE	0.955357	FALSE	NA
ENSG00000143164	DCAF6	NA	143.962	TRUE	0.693717	TRUE	456	TRUE	0.679112	TRUE	384.5	TRUE	0.8	FALSE	NA	TRUE	0.669993	TRUE	311	TRUE	0.679654	TRUE	490	TRUE	0.693717	TRUE	787
ENSG00000143147	GPR161	NA	34.4512	TRUE	1	FALSE	NA	TRUE	1	FALSE	NA	TRUE	1	FALSE	NA	TRUE	1	FALSE	NA	FALSE	NA	FALSE	NA	TRUE	0.994983	FALSE	NA
ENSG00000143155	TIPRL	NA	96.8505	TRUE	0.967742	FALSE	NA	TRUE	0.967742	FALSE	NA	TRUE	0.909794	FALSE	NA	TRUE	0.858085	FALSE	NA	TRUE	0.876016	FALSE	NA	TRUE	0.894133	FALSE	NA
ENSG00000213064	SFT2D2	NA	64.3486	TRUE	0.966456	FALSE	NA	TRUE	0.897436	FALSE	NA	TRUE	1	FALSE	NA	TRUE	0.874702	FALSE	NA	TRUE	0.822566	FALSE	NA	TRUE	0.947911	FALSE	NA
ENSG00000143178	TBX19	NA	35.9295	FALSE	NA	FALSE	NA	TRUE	1	FALSE	NA	FALSE	NA	FALSE	NA	TRUE	1	FALSE	NA	FALSE	NA	FALSE	NA	FALSE	NA	FALSE	NA
ENSG00000228697	AL023755.1	NA	13.763	FALSE	NA	FALSE	NA	FALSE	NA	FALSE	NA	FALSE	NA	FALSE	NA	FALSE	NA	FALSE	NA	FALSE	NA	FALSE	NA	FALSE	NA	FALSE	NA
ENSG00000143196	DPT	NA	20.8359	FALSE	NA	FALSE	NA	FALSE	NA	FALSE	NA	FALSE	NA	FALSE	NA	FALSE	NA	FALSE	NA	FALSE	NA	FALSE	NA	FALSE	NA	FALSE	NA
ENSG00000235736	AL031275.1	NA	22.82	FALSE	NA	FALSE	NA	FALSE	NA	FALSE	NA	FALSE	NA	FALSE	NA	FALSE	NA	FALSE	NA	FALSE	NA	FALSE	NA	FALSE	NA	FALSE	NA
ENSG00000225826	LINC00626	NA	10.9127	FALSE	NA	FALSE	NA	FALSE	NA	FALSE	NA	FALSE	NA	FALSE	NA	FALSE	NA	FALSE	NA	FALSE	NA	FALSE	NA	FALSE	NA	FALSE	NA
ENSG00000203601	LINC00970	NA	55.0804	TRUE	1	FALSE	NA	TRUE	1	FALSE	NA	TRUE	1	FALSE	NA	TRUE	1	FALSE	NA	TRUE	0.99187	FALSE	NA	TRUE	0.984694	FALSE	NA
ENSG00000143153	ATP1B1	NA	157.818	TRUE	0.929936	FALSE	NA	TRUE	0.967742	FALSE	NA	TRUE	0.833333	FALSE	NA	TRUE	0.961538	FALSE	NA	TRUE	0.929936	FALSE	NA	TRUE	0.836825	FALSE	NA
ENSG00000143156	NME7	NA	133.368	TRUE	0.853659	FALSE	NA	TRUE	0.83871	FALSE	NA	TRUE	0.888889	FALSE	NA	TRUE	0.846154	FALSE	NA	TRUE	0.853659	FALSE	NA	TRUE	0.827806	FALSE	NA
ENSG00000235575	Z99758.1	NA	10.3396	FALSE	NA	FALSE	NA	FALSE	NA	FALSE	NA	FALSE	NA	FALSE	NA	FALSE	NA	FALSE	NA	FALSE	NA	FALSE	NA	FALSE	NA	FALSE	NA
ENSG00000117475	BLZF1	NA	87.5111	TRUE	0.924242	FALSE	NA	TRUE	0.870968	FALSE	NA	TRUE	0.9	FALSE	NA	TRUE	1	FALSE	NA	TRUE	0.871951	FALSE	NA	TRUE	0.875	FALSE	NA
ENSG00000117477	CCDC181	NA	50.6548	TRUE	1	FALSE	NA	TRUE	1	FALSE	NA	TRUE	1	FALSE	NA	FALSE	NA	FALSE	NA	TRUE	1	FALSE	NA	TRUE	0.996173	FALSE	NA
ENSG00000117479	SLC19A2	NA	60.6007	TRUE	1	FALSE	NA	TRUE	1	FALSE	NA	TRUE	1	FALSE	NA	TRUE	1	FALSE	NA	TRUE	0.971144	FALSE	NA	TRUE	0.976003	FALSE	NA
ENSG00000213062	AL021068.1	NA	21.1483	FALSE	NA	FALSE	NA	FALSE	NA	FALSE	NA	FALSE	NA	FALSE	NA	FALSE	NA	FALSE	NA	FALSE	NA	FALSE	NA	FALSE	NA	FALSE	NA
ENSG00000198734	F5	NA	23.735	FALSE	NA	FALSE	NA	FALSE	NA	FALSE	NA	FALSE	NA	FALSE	NA	FALSE	NA	FALSE	NA	FALSE	NA	FALSE	NA	FALSE	NA	FALSE	NA
ENSG00000174175	SELP	NA	8.61304	FALSE	NA	FALSE	NA	FALSE	NA	FALSE	NA	FALSE	NA	FALSE	NA	FALSE	NA	FALSE	NA	FALSE	NA	FALSE	NA	FALSE	NA	FALSE	NA
ENSG00000000460	C1orf112	NA	67.2763	TRUE	0.935484	FALSE	NA	TRUE	0.935484	FALSE	NA	TRUE	1	FALSE	NA	TRUE	0.923077	FALSE	NA	TRUE	0.877568	FALSE	NA	TRUE	0.906284	FALSE	NA
ENSG00000188404	SELL	NA	8.57815	FALSE	NA	FALSE	NA	FALSE	NA	FALSE	NA	FALSE	NA	FALSE	NA	FALSE	NA	FALSE	NA	FALSE	NA	FALSE	NA	FALSE	NA	FALSE	NA
ENSG00000007908	SELE	NA	11.3187	FALSE	NA	FALSE	NA	FALSE	NA	FALSE	NA	FALSE	NA	FALSE	NA	FALSE	NA	FALSE	NA	FALSE	NA	FALSE	NA	FALSE	NA	FALSE	NA
ENSG00000171806	METTL18	NA	11.9533	FALSE	NA	FALSE	NA	FALSE	NA	FALSE	NA	FALSE	NA	FALSE	NA	FALSE	NA	FALSE	NA	FALSE	NA	FALSE	NA	FALSE	NA	FALSE	NA
ENSG00000000457	SCYL3	NA	71.6686	TRUE	0.900524	FALSE	NA	TRUE	0.897436	FALSE	NA	TRUE	0.9	FALSE	NA	TRUE	0.961538	FALSE	NA	TRUE	0.879198	FALSE	NA	TRUE	0.900524	FALSE	NA
ENSG00000075945	KIFAP3	NA	161.726	TRUE	0.9375	FALSE	NA	TRUE	0.833048	FALSE	NA	TRUE	0.888889	FALSE	NA	TRUE	0.923077	FALSE	NA	TRUE	1	FALSE	NA	TRUE	0.817602	FALSE	NA
ENSG00000203740	METTL11B	NA	9.98202	FALSE	NA	FALSE	NA	FALSE	NA	FALSE	NA	FALSE	NA	FALSE	NA	FALSE	NA	FALSE	NA	FALSE	NA	FALSE	NA	FALSE	NA	FALSE	NA
ENSG00000233985	LINC01681	NA	7.61645	FALSE	NA	FALSE	NA	FALSE	NA	FALSE	NA	FALSE	NA	FALSE	NA	FALSE	NA	FALSE	NA	FALSE	NA	FALSE	NA	FALSE	NA	FALSE	NA
ENSG00000231407	AL354732.1	NA	22.0493	FALSE	NA	FALSE	NA	FALSE	NA	FALSE	NA	FALSE	NA	FALSE	NA	FALSE	NA	FALSE	NA	FALSE	NA	FALSE	NA	FALSE	NA	FALSE	NA
ENSG00000120370	GORAB	NA	45.1571	TRUE	0.967884	FALSE	NA	TRUE	0.974359	FALSE	NA	TRUE	1	FALSE	NA	TRUE	1	FALSE	NA	TRUE	0.967884	FALSE	NA	TRUE	0.96466	FALSE	NA
ENSG00000235303	AL023495.1	NA	16.3081	FALSE	NA	FALSE	NA	FALSE	NA	FALSE	NA	FALSE	NA	FALSE	NA	FALSE	NA	FALSE	NA	FALSE	NA	FALSE	NA	FALSE	NA	FALSE	NA
ENSG00000116132	PRRX1	NA	48.3655	TRUE	1	FALSE	NA	TRUE	1	FALSE	NA	TRUE	1	FALSE	NA	TRUE	1	FALSE	NA	TRUE	1	FALSE	NA	TRUE	0.992365	FALSE	NA
ENSG00000117501	MROH9	NA	12.7435	FALSE	NA	FALSE	NA	FALSE	NA	FALSE	NA	FALSE	NA	FALSE	NA	FALSE	NA	FALSE	NA	FALSE	NA	FALSE	NA	FALSE	NA	FALSE	NA
ENSG00000007933	FMO3	NA	5.30519	FALSE	NA	FALSE	NA	FALSE	NA	FALSE	NA	FALSE	NA	FALSE	NA	FALSE	NA	FALSE	NA	FALSE	NA	FALSE	NA	FALSE	NA	FALSE	NA
ENSG00000094963	FMO2	NA	10.8755	FALSE	NA	FALSE	NA	FALSE	NA	FALSE	NA	FALSE	NA	FALSE	NA	FALSE	NA	FALSE	NA	FALSE	NA	FALSE	NA	FALSE	NA	FALSE	NA
ENSG00000225243	AL021026.1	NA	8.19273	FALSE	NA	FALSE	NA	FALSE	NA	FALSE	NA	FALSE	NA	FALSE	NA	FALSE	NA	FALSE	NA	FALSE	NA	FALSE	NA	FALSE	NA	FALSE	NA
ENSG00000231424	AL445673.1	NA	3.61834	FALSE	NA	FALSE	NA	FALSE	NA	FALSE	NA	FALSE	NA	FALSE	NA	FALSE	NA	FALSE	NA	FALSE	NA	FALSE	NA	FALSE	NA	FALSE	NA
ENSG00000010932	FMO1	NA	7.56043	FALSE	NA	FALSE	NA	FALSE	NA	FALSE	NA	FALSE	NA	FALSE	NA	FALSE	NA	FALSE	NA	FALSE	NA	FALSE	NA	FALSE	NA	FALSE	NA
ENSG00000076258	FMO4	NA	32.1814	TRUE	0.994755	FALSE	NA	TRUE	0.988713	FALSE	NA	TRUE	1	FALSE	NA	TRUE	1	FALSE	NA	FALSE	NA	FALSE	NA	FALSE	NA	FALSE	NA
ENSG00000117523	PRRC2C	NA	141.163	TRUE	0.451613	TRUE	208	TRUE	0.451613	TRUE	189	TRUE	0.423274	TRUE	401.5	TRUE	0.372093	TRUE	496	TRUE	0.346593	TRUE	527	TRUE	0.349504	TRUE	507
ENSG00000283683	MYOCOS	NA	20.0228	FALSE	NA	FALSE	NA	FALSE	NA	FALSE	NA	FALSE	NA	FALSE	NA	FALSE	NA	FALSE	NA	FALSE	NA	FALSE	NA	FALSE	NA	FALSE	NA
ENSG00000117533	VAMP4	NA	75.6304	TRUE	0.96875	FALSE	NA	TRUE	0.903226	FALSE	NA	TRUE	1	FALSE	NA	TRUE	0.899645	FALSE	NA	TRUE	0.954545	FALSE	NA	TRUE	0.914541	FALSE	NA
ENSG00000010165	METTL13	NA	32.6793	FALSE	NA	FALSE	NA	FALSE	NA	FALSE	NA	FALSE	NA	FALSE	NA	TRUE	1	FALSE	NA	FALSE	NA	FALSE	NA	FALSE	NA	FALSE	NA
ENSG00000197959	DNM3	NA	261.497	TRUE	0.893939	FALSE	NA	TRUE	0.870968	FALSE	NA	TRUE	1	FALSE	NA	TRUE	0.923077	FALSE	NA	TRUE	0.772727	FALSE	NA	TRUE	0.571429	TRUE	1528
ENSG00000230630	DNM3OS	NA	12.3894	FALSE	NA	FALSE	NA	FALSE	NA	FALSE	NA	FALSE	NA	FALSE	NA	FALSE	NA	FALSE	NA	FALSE	NA	FALSE	NA	FALSE	NA	FALSE	NA
ENSG00000135845	PIGC	NA	59.5612	TRUE	0.954545	FALSE	NA	TRUE	0.903226	FALSE	NA	TRUE	1	FALSE	NA	TRUE	1	FALSE	NA	TRUE	0.888211	FALSE	NA	TRUE	0.905612	FALSE	NA
ENSG00000180999	C1orf105	NA	14.8429	FALSE	NA	FALSE	NA	FALSE	NA	FALSE	NA	FALSE	NA	FALSE	NA	FALSE	NA	FALSE	NA	FALSE	NA	FALSE	NA	FALSE	NA	FALSE	NA
ENSG00000094975	SUCO	NA	111.055	TRUE	0.757732	FALSE	NA	TRUE	0.871795	FALSE	NA	TRUE	1	FALSE	NA	TRUE	0.732682	TRUE	319	TRUE	0.743902	TRUE	711.5	TRUE	0.751276	FALSE	NA
ENSG00000224228	AL031599.1	NA	22.9682	FALSE	NA	FALSE	NA	FALSE	NA	FALSE	NA	FALSE	NA	FALSE	NA	FALSE	NA	FALSE	NA	FALSE	NA	FALSE	NA	FALSE	NA	FALSE	NA
ENSG00000120337	TNFSF18	NA	14.3737	FALSE	NA	FALSE	NA	FALSE	NA	FALSE	NA	FALSE	NA	FALSE	NA	FALSE	NA	FALSE	NA	FALSE	NA	FALSE	NA	FALSE	NA	FALSE	NA
ENSG00000226375	AL022310.1	NA	6.91957	FALSE	NA	FALSE	NA	FALSE	NA	FALSE	NA	FALSE	NA	FALSE	NA	FALSE	NA	FALSE	NA	FALSE	NA	FALSE	NA	FALSE	NA	FALSE	NA
ENSG00000117586	TNFSF4	NA	31.0145	FALSE	NA	FALSE	NA	FALSE	NA	FALSE	NA	FALSE	NA	FALSE	NA	FALSE	NA	FALSE	NA	FALSE	NA	FALSE	NA	FALSE	NA	FALSE	NA
ENSG00000203739	AL645568.1	NA	107.927	TRUE	0.9375	FALSE	NA	TRUE	0.83871	FALSE	NA	TRUE	1	FALSE	NA	TRUE	0.85524	FALSE	NA	TRUE	0.909091	FALSE	NA	TRUE	0.857143	FALSE	NA
ENSG00000117592	PRDX6	NA	64.0879	TRUE	1	FALSE	NA	TRUE	0.935691	FALSE	NA	TRUE	1	FALSE	NA	TRUE	0.932504	FALSE	NA	TRUE	1	FALSE	NA	TRUE	0.955357	FALSE	NA
ENSG00000162753	SLC9C2	NA	47.7582	TRUE	1	FALSE	NA	TRUE	1	FALSE	NA	FALSE	NA	FALSE	NA	TRUE	0.993911	FALSE	NA	TRUE	1	FALSE	NA	TRUE	0.99171	FALSE	NA
ENSG00000238272	AL139142.1	NA	11.991	FALSE	NA	FALSE	NA	FALSE	NA	FALSE	NA	FALSE	NA	FALSE	NA	FALSE	NA	FALSE	NA	FALSE	NA	FALSE	NA	FALSE	NA	FALSE	NA
ENSG00000183831	ANKRD45	NA	38.5402	TRUE	1	FALSE	NA	FALSE	NA	FALSE	NA	FALSE	NA	FALSE	NA	FALSE	NA	FALSE	NA	TRUE	1	FALSE	NA	FALSE	NA	FALSE	NA
ENSG00000076321	KLHL20	NA	90.9695	TRUE	0.8125	FALSE	NA	TRUE	0.731414	TRUE	173	TRUE	0.888889	FALSE	NA	TRUE	0.75222	FALSE	NA	TRUE	0.863636	FALSE	NA	TRUE	0.771684	FALSE	NA
ENSG00000120334	CENPL	NA	27.4776	FALSE	NA	FALSE	NA	FALSE	NA	FALSE	NA	FALSE	NA	FALSE	NA	FALSE	NA	FALSE	NA	FALSE	NA	FALSE	NA	FALSE	NA	FALSE	NA
ENSG00000117593	DARS2	NA	36.5248	TRUE	0.98	FALSE	NA	TRUE	1	FALSE	NA	TRUE	1	FALSE	NA	TRUE	0.962618	FALSE	NA	TRUE	0.960874	FALSE	NA	FALSE	NA	FALSE	NA
ENSG00000185278	ZBTB37	NA	84.8149	TRUE	0.935484	FALSE	NA	TRUE	0.935484	FALSE	NA	TRUE	1	FALSE	NA	TRUE	0.860465	FALSE	NA	TRUE	0.792683	FALSE	NA	TRUE	0.850765	FALSE	NA
ENSG00000135870	RC3H1	NA	154.033	TRUE	0.65625	TRUE	704	TRUE	0.580645	TRUE	892	TRUE	0.9	FALSE	NA	TRUE	0.730769	TRUE	736	TRUE	0.545455	TRUE	844	TRUE	0.491928	TRUE	879
ENSG00000227373	AL121983.2	NA	20.7953	FALSE	NA	FALSE	NA	FALSE	NA	FALSE	NA	FALSE	NA	FALSE	NA	FALSE	NA	FALSE	NA	FALSE	NA	FALSE	NA	FALSE	NA	FALSE	NA
ENSG00000152061	RABGAP1L	NA	194.059	TRUE	0.322581	TRUE	707	TRUE	0.322581	TRUE	1008	TRUE	0.318414	TRUE	516	TRUE	0.294872	TRUE	1011	TRUE	0.189273	TRUE	1347.5	TRUE	0.305402	TRUE	1368
ENSG00000229531	Z99127.1	NA	24.4932	FALSE	NA	FALSE	NA	FALSE	NA	FALSE	NA	FALSE	NA	FALSE	NA	FALSE	NA	FALSE	NA	FALSE	NA	FALSE	NA	FALSE	NA	FALSE	NA
ENSG00000116161	CACYBP	NA	51.9116	TRUE	0.956522	FALSE	NA	TRUE	0.948718	FALSE	NA	TRUE	1	FALSE	NA	TRUE	0.961538	FALSE	NA	TRUE	0.954545	FALSE	NA	TRUE	0.94898	FALSE	NA
ENSG00000120333	MRPS14	NA	45.2172	TRUE	0.969072	FALSE	NA	TRUE	0.967742	FALSE	NA	TRUE	1	FALSE	NA	TRUE	0.953488	FALSE	NA	TRUE	0.922764	FALSE	NA	TRUE	0.950255	FALSE	NA
ENSG00000120332	TNN	NA	18.4121	FALSE	NA	FALSE	NA	FALSE	NA	FALSE	NA	FALSE	NA	FALSE	NA	FALSE	NA	FALSE	NA	FALSE	NA	FALSE	NA	FALSE	NA	FALSE	NA
ENSG00000235750	KIAA0040	NA	8.27173	FALSE	NA	FALSE	NA	FALSE	NA	FALSE	NA	FALSE	NA	FALSE	NA	FALSE	NA	FALSE	NA	FALSE	NA	FALSE	NA	FALSE	NA	FALSE	NA
ENSG00000260990	Z94057.1	NA	15.47	FALSE	NA	FALSE	NA	FALSE	NA	FALSE	NA	FALSE	NA	FALSE	NA	FALSE	NA	FALSE	NA	FALSE	NA	FALSE	NA	FALSE	NA	FALSE	NA
ENSG00000116147	TNR	NA	85.4451	TRUE	1	FALSE	NA	TRUE	0.935484	FALSE	NA	TRUE	1	FALSE	NA	TRUE	0.976744	FALSE	NA	TRUE	1	FALSE	NA	TRUE	0.934337	FALSE	NA
ENSG00000227740	AL513329.1	NA	61.068	TRUE	1	FALSE	NA	TRUE	1	FALSE	NA	TRUE	1	FALSE	NA	TRUE	1	FALSE	NA	TRUE	1	FALSE	NA	TRUE	0.986475	FALSE	NA
ENSG00000143207	COP1	NA	195.807	TRUE	0.397906	TRUE	266	TRUE	0.359211	TRUE	494	TRUE	0.388889	TRUE	197	TRUE	0.461538	TRUE	389	TRUE	0.382295	TRUE	457	TRUE	0.397906	TRUE	792.5
ENSG00000236021	AL359265.3	NA	50.3922	TRUE	1	FALSE	NA	TRUE	1	FALSE	NA	TRUE	1	FALSE	NA	TRUE	1	FALSE	NA	TRUE	0.97561	FALSE	NA	TRUE	0.968112	FALSE	NA
ENSG00000116183	PAPPA2	NA	62.6097	TRUE	1	FALSE	NA	TRUE	1	FALSE	NA	TRUE	1	FALSE	NA	TRUE	1	FALSE	NA	TRUE	0.957317	FALSE	NA	TRUE	0.979592	FALSE	NA
ENSG00000152092	ASTN1	NA	176.116	TRUE	1	FALSE	NA	TRUE	0.974359	FALSE	NA	TRUE	1	FALSE	NA	TRUE	0.976744	FALSE	NA	TRUE	1	FALSE	NA	TRUE	0.863002	FALSE	NA
ENSG00000198797	BRINP2	NA	87.1599	TRUE	1	FALSE	NA	TRUE	1	FALSE	NA	TRUE	1	FALSE	NA	TRUE	1	FALSE	NA	TRUE	0.954545	FALSE	NA	TRUE	0.913831	FALSE	NA
ENSG00000224968	LINC01645	NA	6.46173	FALSE	NA	FALSE	NA	FALSE	NA	FALSE	NA	FALSE	NA	FALSE	NA	FALSE	NA	FALSE	NA	FALSE	NA	FALSE	NA	FALSE	NA	FALSE	NA
ENSG00000227579	AL122019.1	NA	28.7975	TRUE	1	FALSE	NA	TRUE	1	FALSE	NA	TRUE	1	FALSE	NA	FALSE	NA	FALSE	NA	FALSE	NA	FALSE	NA	TRUE	0.989092	FALSE	NA
ENSG00000120341	SEC16B	NA	45.2886	TRUE	1	FALSE	NA	TRUE	1	FALSE	NA	TRUE	1	FALSE	NA	TRUE	1	FALSE	NA	FALSE	NA	FALSE	NA	TRUE	0.978621	FALSE	NA
ENSG00000224687	RASAL2-AS1	NA	11.1269	FALSE	NA	FALSE	NA	FALSE	NA	FALSE	NA	FALSE	NA	FALSE	NA	FALSE	NA	FALSE	NA	FALSE	NA	FALSE	NA	FALSE	NA	FALSE	NA
ENSG00000075391	RASAL2	NA	166.234	TRUE	0.878788	FALSE	NA	TRUE	0.870968	FALSE	NA	TRUE	0.777778	FALSE	NA	TRUE	0.923077	FALSE	NA	TRUE	0.739811	TRUE	244.5	TRUE	0.731457	TRUE	1284
ENSG00000188585	CLEC20A	NA	25.3153	FALSE	NA	FALSE	NA	FALSE	NA	FALSE	NA	FALSE	NA	FALSE	NA	FALSE	NA	FALSE	NA	FALSE	NA	FALSE	NA	FALSE	NA	FALSE	NA
ENSG00000240021	TEX35	NA	8.84691	FALSE	NA	FALSE	NA	FALSE	NA	FALSE	NA	FALSE	NA	FALSE	NA	FALSE	NA	FALSE	NA	FALSE	NA	FALSE	NA	FALSE	NA	FALSE	NA
ENSG00000213057	C1orf220	NA	25.8998	FALSE	NA	FALSE	NA	FALSE	NA	FALSE	NA	FALSE	NA	FALSE	NA	FALSE	NA	FALSE	NA	FALSE	NA	FALSE	NA	FALSE	NA	FALSE	NA
ENSG00000116191	RALGPS2	NA	121.665	TRUE	0.97818	FALSE	NA	TRUE	0.971546	FALSE	NA	TRUE	0.974152	FALSE	NA	TRUE	0.97818	FALSE	NA	TRUE	0.973101	FALSE	NA	TRUE	0.967277	FALSE	NA
ENSG00000116194	ANGPTL1	NA	29.2914	TRUE	1	FALSE	NA	FALSE	NA	FALSE	NA	FALSE	NA	FALSE	NA	FALSE	NA	FALSE	NA	TRUE	1	FALSE	NA	FALSE	NA	FALSE	NA
ENSG00000116199	FAM20B	NA	89.5345	TRUE	0.902062	FALSE	NA	TRUE	0.870968	FALSE	NA	TRUE	0.902062	FALSE	NA	TRUE	0.906977	FALSE	NA	TRUE	0.909091	FALSE	NA	TRUE	0.86352	FALSE	NA
ENSG00000186283	TOR3A	NA	42.1865	TRUE	1	FALSE	NA	TRUE	1	FALSE	NA	TRUE	1	FALSE	NA	TRUE	0.967355	FALSE	NA	TRUE	1	FALSE	NA	TRUE	0.975567	FALSE	NA
ENSG00000143322	ABL2	NA	130.847	TRUE	0.818182	FALSE	NA	TRUE	0.870968	FALSE	NA	TRUE	0.666667	TRUE	336	TRUE	0.807692	FALSE	NA	TRUE	0.647212	TRUE	1329	TRUE	0.684555	TRUE	628
ENSG00000057252	SOAT1	NA	65.2185	TRUE	0.950698	FALSE	NA	TRUE	0.94523	FALSE	NA	TRUE	0.948304	FALSE	NA	TRUE	0.946719	FALSE	NA	TRUE	0.943267	FALSE	NA	TRUE	0.950698	FALSE	NA
ENSG00000162779	AXDND1	NA	28.3657	FALSE	NA	FALSE	NA	FALSE	NA	FALSE	NA	FALSE	NA	FALSE	NA	FALSE	NA	FALSE	NA	FALSE	NA	FALSE	NA	FALSE	NA	FALSE	NA
ENSG00000116218	NPHS2	NA	8.00053	FALSE	NA	FALSE	NA	FALSE	NA	FALSE	NA	FALSE	NA	FALSE	NA	FALSE	NA	FALSE	NA	FALSE	NA	FALSE	NA	FALSE	NA	FALSE	NA
ENSG00000162782	TDRD5	NA	54.1566	TRUE	1	FALSE	NA	TRUE	1	FALSE	NA	FALSE	NA	FALSE	NA	FALSE	NA	FALSE	NA	TRUE	1	FALSE	NA	FALSE	NA	FALSE	NA
ENSG00000243062	AL359853.3	NA	7.57739	FALSE	NA	FALSE	NA	FALSE	NA	FALSE	NA	FALSE	NA	FALSE	NA	FALSE	NA	FALSE	NA	FALSE	NA	FALSE	NA	FALSE	NA	FALSE	NA
ENSG00000143340	FAM163A	NA	26.9339	TRUE	1	FALSE	NA	FALSE	NA	FALSE	NA	TRUE	1	FALSE	NA	FALSE	NA	FALSE	NA	TRUE	1	FALSE	NA	TRUE	0.996692	FALSE	NA
ENSG00000231966	AL359853.2	NA	13.2778	FALSE	NA	FALSE	NA	FALSE	NA	FALSE	NA	FALSE	NA	FALSE	NA	FALSE	NA	FALSE	NA	FALSE	NA	FALSE	NA	FALSE	NA	FALSE	NA
ENSG00000169905	TOR1AIP2	NA	108.973	TRUE	0.863636	FALSE	NA	TRUE	0.903226	FALSE	NA	TRUE	1	FALSE	NA	TRUE	0.807692	FALSE	NA	TRUE	0.808943	FALSE	NA	TRUE	0.840561	FALSE	NA
ENSG00000272906	AL353708.3	NA	11.0927	FALSE	NA	FALSE	NA	FALSE	NA	FALSE	NA	FALSE	NA	FALSE	NA	FALSE	NA	FALSE	NA	FALSE	NA	FALSE	NA	FALSE	NA	FALSE	NA
ENSG00000143337	TOR1AIP1	NA	67.7106	TRUE	0.853659	FALSE	NA	TRUE	0.808882	FALSE	NA	TRUE	0.944444	FALSE	NA	TRUE	0.837209	FALSE	NA	TRUE	0.853659	FALSE	NA	TRUE	0.839286	FALSE	NA
ENSG00000261831	AL353708.2	NA	13.7276	FALSE	NA	FALSE	NA	FALSE	NA	FALSE	NA	FALSE	NA	FALSE	NA	FALSE	NA	FALSE	NA	FALSE	NA	FALSE	NA	FALSE	NA	FALSE	NA
ENSG00000260360	AL353708.1	NA	10.3219	FALSE	NA	FALSE	NA	FALSE	NA	FALSE	NA	FALSE	NA	FALSE	NA	FALSE	NA	FALSE	NA	FALSE	NA	FALSE	NA	FALSE	NA	FALSE	NA
ENSG00000135837	CEP350	NA	146.677	TRUE	0.483871	TRUE	410	TRUE	0.483871	TRUE	183	TRUE	0.444444	TRUE	281	TRUE	0.358792	TRUE	421.5	TRUE	0.402439	TRUE	299	TRUE	0.395408	TRUE	334
ENSG00000116260	QSOX1	NA	82.2033	TRUE	0.954545	FALSE	NA	TRUE	0.948718	FALSE	NA	TRUE	1	FALSE	NA	TRUE	0.961538	FALSE	NA	TRUE	0.954545	FALSE	NA	TRUE	0.919515	FALSE	NA
ENSG00000121454	LHX4	NA	10.233	FALSE	NA	FALSE	NA	FALSE	NA	FALSE	NA	FALSE	NA	FALSE	NA	FALSE	NA	FALSE	NA	FALSE	NA	FALSE	NA	FALSE	NA	FALSE	NA
ENSG00000230124	ACBD6	NA	162.777	TRUE	0.651515	TRUE	655	TRUE	0.645161	TRUE	658	TRUE	0.555556	TRUE	494	TRUE	0.692308	TRUE	430	TRUE	0.590909	TRUE	624	TRUE	0.59949	TRUE	852
ENSG00000143324	XPR1	NA	136.185	TRUE	0.742147	TRUE	121	TRUE	0.718421	TRUE	164	TRUE	1	FALSE	NA	TRUE	0.727334	TRUE	231	TRUE	0.723997	TRUE	307	TRUE	0.742147	TRUE	176
ENSG00000135835	KIAA1614	NA	34.2057	TRUE	0.997967	FALSE	NA	TRUE	1	FALSE	NA	TRUE	1	FALSE	NA	TRUE	1	FALSE	NA	TRUE	0.997967	FALSE	NA	TRUE	0.993622	FALSE	NA
ENSG00000243155	AL162431.2	NA	39.5286	TRUE	1	FALSE	NA	TRUE	1	FALSE	NA	TRUE	1	FALSE	NA	FALSE	NA	FALSE	NA	FALSE	NA	FALSE	NA	TRUE	0.983418	FALSE	NA
ENSG00000135823	STX6	NA	98.3706	TRUE	0.90625	FALSE	NA	TRUE	0.897436	FALSE	NA	TRUE	0.833333	FALSE	NA	TRUE	0.923077	FALSE	NA	TRUE	0.954545	FALSE	NA	TRUE	0.810364	FALSE	NA
ENSG00000153029	MR1	NA	35.7431	FALSE	NA	FALSE	NA	FALSE	NA	FALSE	NA	FALSE	NA	FALSE	NA	FALSE	NA	FALSE	NA	FALSE	NA	FALSE	NA	FALSE	NA	FALSE	NA
ENSG00000162783	IER5	NA	22.2286	FALSE	NA	FALSE	NA	FALSE	NA	FALSE	NA	FALSE	NA	FALSE	NA	FALSE	NA	FALSE	NA	FALSE	NA	FALSE	NA	FALSE	NA	FALSE	NA
ENSG00000198216	CACNA1E	NA	99.9282	TRUE	1	FALSE	NA	TRUE	1	FALSE	NA	TRUE	1	FALSE	NA	TRUE	1	FALSE	NA	TRUE	1	FALSE	NA	TRUE	0.951531	FALSE	NA
ENSG00000272880	AL161734.1	NA	11.3626	FALSE	NA	FALSE	NA	FALSE	NA	FALSE	NA	FALSE	NA	FALSE	NA	FALSE	NA	FALSE	NA	FALSE	NA	FALSE	NA	FALSE	NA	FALSE	NA
ENSG00000179930	ZNF648	NA	9.15579	FALSE	NA	FALSE	NA	FALSE	NA	FALSE	NA	FALSE	NA	FALSE	NA	FALSE	NA	FALSE	NA	FALSE	NA	FALSE	NA	FALSE	NA	FALSE	NA
ENSG00000224810	AL355482.1	NA	10.7394	FALSE	NA	FALSE	NA	FALSE	NA	FALSE	NA	FALSE	NA	FALSE	NA	FALSE	NA	FALSE	NA	FALSE	NA	FALSE	NA	FALSE	NA	FALSE	NA
ENSG00000228918	LINC01344	NA	26.7712	TRUE	1	FALSE	NA	TRUE	1	FALSE	NA	TRUE	1	FALSE	NA	TRUE	1	FALSE	NA	FALSE	NA	FALSE	NA	TRUE	0.993622	FALSE	NA
ENSG00000135821	GLUL	NA	87.4306	TRUE	0.909091	FALSE	NA	TRUE	0.935484	FALSE	NA	TRUE	0.882747	FALSE	NA	TRUE	0.923077	FALSE	NA	TRUE	0.825288	FALSE	NA	TRUE	0.88614	FALSE	NA
ENSG00000121446	RGSL1	NA	19.7684	FALSE	NA	FALSE	NA	FALSE	NA	FALSE	NA	FALSE	NA	FALSE	NA	FALSE	NA	FALSE	NA	FALSE	NA	FALSE	NA	FALSE	NA	FALSE	NA
ENSG00000135828	RNASEL	NA	34.6768	FALSE	NA	FALSE	NA	FALSE	NA	FALSE	NA	FALSE	NA	FALSE	NA	FALSE	NA	FALSE	NA	FALSE	NA	FALSE	NA	FALSE	NA	FALSE	NA
ENSG00000143333	RGS16	NA	9.80713	FALSE	NA	FALSE	NA	FALSE	NA	FALSE	NA	FALSE	NA	FALSE	NA	FALSE	NA	FALSE	NA	FALSE	NA	FALSE	NA	FALSE	NA	FALSE	NA
ENSG00000135824	RGS8	NA	50.4184	TRUE	1	FALSE	NA	TRUE	1	FALSE	NA	FALSE	NA	FALSE	NA	FALSE	NA	FALSE	NA	TRUE	1	FALSE	NA	TRUE	0.997805	FALSE	NA
ENSG00000135838	NPL	NA	77.2731	TRUE	1	FALSE	NA	TRUE	1	FALSE	NA	TRUE	1	FALSE	NA	TRUE	0.961538	FALSE	NA	TRUE	0.912944	FALSE	NA	TRUE	0.928447	FALSE	NA
ENSG00000135829	DHX9	NA	119.771	TRUE	0.719949	TRUE	44.5	TRUE	0.709677	TRUE	245	TRUE	0.8	FALSE	NA	TRUE	0.651163	TRUE	669	TRUE	0.681818	TRUE	1259	TRUE	0.680628	TRUE	1071.5
ENSG00000157060	SHCBP1L	NA	17.9041	FALSE	NA	FALSE	NA	FALSE	NA	FALSE	NA	FALSE	NA	FALSE	NA	FALSE	NA	FALSE	NA	FALSE	NA	FALSE	NA	FALSE	NA	FALSE	NA
ENSG00000135862	LAMC1	NA	97.3881	TRUE	0.995095	FALSE	NA	TRUE	1	FALSE	NA	TRUE	1	FALSE	NA	TRUE	0.995095	FALSE	NA	TRUE	1	FALSE	NA	TRUE	0.98852	FALSE	NA
ENSG00000058085	LAMC2	NA	26.8151	FALSE	NA	FALSE	NA	FALSE	NA	FALSE	NA	FALSE	NA	FALSE	NA	FALSE	NA	FALSE	NA	TRUE	1	FALSE	NA	FALSE	NA	FALSE	NA
ENSG00000157064	NMNAT2	NA	157.587	TRUE	1	FALSE	NA	TRUE	0.967466	FALSE	NA	TRUE	1	FALSE	NA	TRUE	1	FALSE	NA	TRUE	1	FALSE	NA	TRUE	0.947644	FALSE	NA
ENSG00000116698	SMG7	NA	124.723	TRUE	0.757576	FALSE	NA	TRUE	0.741935	TRUE	545	TRUE	0.888889	FALSE	NA	TRUE	0.730769	TRUE	860	TRUE	0.680894	TRUE	789	TRUE	0.693878	TRUE	1054
ENSG00000116701	NCF2	NA	15.955	FALSE	NA	FALSE	NA	FALSE	NA	FALSE	NA	FALSE	NA	FALSE	NA	FALSE	NA	FALSE	NA	FALSE	NA	FALSE	NA	FALSE	NA	FALSE	NA
ENSG00000162704	ARPC5	NA	74.8436	TRUE	0.911765	FALSE	NA	TRUE	0.862637	FALSE	NA	TRUE	0.911765	FALSE	NA	TRUE	0.923077	FALSE	NA	TRUE	0.844544	FALSE	NA	TRUE	0.902977	FALSE	NA
ENSG00000143344	RGL1	NA	176.735	TRUE	0.924242	FALSE	NA	TRUE	0.903226	FALSE	NA	TRUE	0.777778	FALSE	NA	TRUE	1	FALSE	NA	TRUE	0.686992	TRUE	655.5	TRUE	0.642857	TRUE	587
ENSG00000173627	APOBEC4	NA	9.74292	FALSE	NA	FALSE	NA	FALSE	NA	FALSE	NA	FALSE	NA	FALSE	NA	FALSE	NA	FALSE	NA	FALSE	NA	FALSE	NA	FALSE	NA	FALSE	NA
ENSG00000198756	COLGALT2	NA	108.558	TRUE	0.987805	FALSE	NA	TRUE	0.935788	FALSE	NA	TRUE	0.953608	FALSE	NA	TRUE	0.984902	FALSE	NA	TRUE	0.987805	FALSE	NA	TRUE	0.946429	FALSE	NA
ENSG00000198860	TSEN15	NA	98.875	TRUE	0.875	FALSE	NA	TRUE	0.833048	FALSE	NA	TRUE	0.944444	FALSE	NA	TRUE	0.884615	FALSE	NA	TRUE	0.863636	FALSE	NA	TRUE	0.873724	FALSE	NA
ENSG00000271387	AL445228.2	NA	11.1384	FALSE	NA	FALSE	NA	FALSE	NA	FALSE	NA	FALSE	NA	FALSE	NA	FALSE	NA	FALSE	NA	FALSE	NA	FALSE	NA	FALSE	NA	FALSE	NA
ENSG00000116667	C1orf21	NA	107.448	TRUE	1	FALSE	NA	TRUE	1	FALSE	NA	TRUE	1	FALSE	NA	TRUE	0.984014	FALSE	NA	TRUE	1	FALSE	NA	TRUE	0.94898	FALSE	NA
ENSG00000116406	EDEM3	NA	119.138	TRUE	0.81701	FALSE	NA	TRUE	0.741935	TRUE	7	TRUE	0.944444	FALSE	NA	TRUE	0.846154	FALSE	NA	TRUE	0.863636	FALSE	NA	TRUE	0.779337	FALSE	NA
ENSG00000135842	FAM129A	NA	22.2831	FALSE	NA	FALSE	NA	TRUE	0.990296	FALSE	NA	FALSE	NA	FALSE	NA	TRUE	0.991373	FALSE	NA	FALSE	NA	FALSE	NA	FALSE	NA	FALSE	NA
ENSG00000260976	LINC01633	NA	29.7684	FALSE	NA	FALSE	NA	FALSE	NA	FALSE	NA	FALSE	NA	FALSE	NA	FALSE	NA	FALSE	NA	FALSE	NA	FALSE	NA	FALSE	NA	FALSE	NA
ENSG00000121481	RNF2	NA	72.936	TRUE	0.909624	FALSE	NA	TRUE	0.903226	FALSE	NA	TRUE	1	FALSE	NA	TRUE	0.923077	FALSE	NA	TRUE	0.902837	FALSE	NA	TRUE	0.909592	FALSE	NA
ENSG00000121486	TRMT1L	NA	74.262	TRUE	0.924242	FALSE	NA	TRUE	0.935484	FALSE	NA	TRUE	1	FALSE	NA	TRUE	0.906977	FALSE	NA	TRUE	0.863636	FALSE	NA	TRUE	0.895408	FALSE	NA
ENSG00000116668	SWT1	NA	81.24	TRUE	0.909091	FALSE	NA	TRUE	0.870968	FALSE	NA	TRUE	1	FALSE	NA	TRUE	0.923077	FALSE	NA	TRUE	0.849593	FALSE	NA	TRUE	0.84949	FALSE	NA
ENSG00000116679	IVNS1ABP	NA	69.232	TRUE	0.93495	FALSE	NA	TRUE	0.935484	FALSE	NA	TRUE	0.944444	FALSE	NA	TRUE	0.91453	FALSE	NA	TRUE	0.912648	FALSE	NA	TRUE	0.93495	FALSE	NA
ENSG00000273004	AL078644.2	NA	8.76721	FALSE	NA	FALSE	NA	FALSE	NA	FALSE	NA	FALSE	NA	FALSE	NA	FALSE	NA	FALSE	NA	FALSE	NA	FALSE	NA	FALSE	NA	FALSE	NA
ENSG00000228309	LINC01350	NA	6.70406	FALSE	NA	FALSE	NA	FALSE	NA	FALSE	NA	FALSE	NA	FALSE	NA	FALSE	NA	FALSE	NA	FALSE	NA	FALSE	NA	FALSE	NA	FALSE	NA
ENSG00000143341	HMCN1	NA	24.3406	FALSE	NA	FALSE	NA	FALSE	NA	FALSE	NA	FALSE	NA	FALSE	NA	FALSE	NA	FALSE	NA	FALSE	NA	FALSE	NA	FALSE	NA	FALSE	NA
ENSG00000047410	TPR	NA	101.79	TRUE	0.774194	FALSE	NA	TRUE	0.774194	FALSE	NA	TRUE	0.713918	TRUE	86	TRUE	0.692718	TRUE	869.5	TRUE	0.727273	TRUE	641.5	TRUE	0.681122	TRUE	1357
ENSG00000157181	ODR4	NA	116.006	TRUE	0.893939	FALSE	NA	TRUE	0.935484	FALSE	NA	TRUE	1	FALSE	NA	TRUE	0.884615	FALSE	NA	TRUE	0.818182	FALSE	NA	TRUE	0.767857	FALSE	NA
ENSG00000229739	AL596220.1	NA	102.478	TRUE	0.984848	FALSE	NA	TRUE	0.974359	FALSE	NA	TRUE	1	FALSE	NA	TRUE	1	FALSE	NA	TRUE	0.909091	FALSE	NA	TRUE	0.920617	FALSE	NA
ENSG00000116703	PDC	NA	14.692	FALSE	NA	FALSE	NA	FALSE	NA	FALSE	NA	FALSE	NA	FALSE	NA	FALSE	NA	FALSE	NA	FALSE	NA	FALSE	NA	FALSE	NA	FALSE	NA
ENSG00000273198	AL096803.3	NA	13.8568	FALSE	NA	FALSE	NA	FALSE	NA	FALSE	NA	FALSE	NA	FALSE	NA	FALSE	NA	FALSE	NA	FALSE	NA	FALSE	NA	FALSE	NA	FALSE	NA
ENSG00000073756	PTGS2	NA	16.3962	FALSE	NA	FALSE	NA	FALSE	NA	FALSE	NA	FALSE	NA	FALSE	NA	FALSE	NA	FALSE	NA	FALSE	NA	FALSE	NA	FALSE	NA	FALSE	NA
ENSG00000273129	PACERR	NA	7.33749	FALSE	NA	FALSE	NA	FALSE	NA	FALSE	NA	FALSE	NA	FALSE	NA	FALSE	NA	FALSE	NA	FALSE	NA	FALSE	NA	FALSE	NA	FALSE	NA
ENSG00000116711	PLA2G4A	NA	30.568	TRUE	1	FALSE	NA	TRUE	1	FALSE	NA	TRUE	1	FALSE	NA	TRUE	1	FALSE	NA	FALSE	NA	FALSE	NA	TRUE	0.997795	FALSE	NA
ENSG00000230426	ERVMER61-1	NA	51.9325	TRUE	0.972077	FALSE	NA	TRUE	0.967742	FALSE	NA	TRUE	1	FALSE	NA	TRUE	0.963633	FALSE	NA	TRUE	0.952233	FALSE	NA	TRUE	0.972077	FALSE	NA
ENSG00000226486	LINC01035	NA	12.0355	FALSE	NA	FALSE	NA	FALSE	NA	FALSE	NA	FALSE	NA	FALSE	NA	FALSE	NA	FALSE	NA	FALSE	NA	FALSE	NA	FALSE	NA	FALSE	NA
ENSG00000162670	BRINP3	NA	93.3749	TRUE	1	FALSE	NA	TRUE	1	FALSE	NA	TRUE	1	FALSE	NA	TRUE	1	FALSE	NA	TRUE	1	FALSE	NA	TRUE	0.910995	FALSE	NA
ENSG00000225811	AL354771.1	NA	38.3714	FALSE	NA	FALSE	NA	FALSE	NA	FALSE	NA	TRUE	1	FALSE	NA	FALSE	NA	FALSE	NA	FALSE	NA	FALSE	NA	FALSE	NA	FALSE	NA
ENSG00000237457	LINC01351	NA	13.7147	FALSE	NA	FALSE	NA	FALSE	NA	FALSE	NA	FALSE	NA	FALSE	NA	FALSE	NA	FALSE	NA	FALSE	NA	FALSE	NA	FALSE	NA	FALSE	NA
ENSG00000241505	AL391645.1	NA	15.5464	FALSE	NA	FALSE	NA	FALSE	NA	FALSE	NA	FALSE	NA	FALSE	NA	FALSE	NA	FALSE	NA	FALSE	NA	FALSE	NA	FALSE	NA	FALSE	NA
ENSG00000231175	LINC01720	NA	9.17039	FALSE	NA	FALSE	NA	FALSE	NA	FALSE	NA	FALSE	NA	FALSE	NA	FALSE	NA	FALSE	NA	FALSE	NA	FALSE	NA	FALSE	NA	FALSE	NA
ENSG00000233882	LINC01680	NA	15.2256	FALSE	NA	FALSE	NA	FALSE	NA	FALSE	NA	FALSE	NA	FALSE	NA	FALSE	NA	FALSE	NA	FALSE	NA	FALSE	NA	FALSE	NA	FALSE	NA
ENSG00000228215	AL954650.1	NA	4.42542	FALSE	NA	FALSE	NA	FALSE	NA	FALSE	NA	FALSE	NA	FALSE	NA	FALSE	NA	FALSE	NA	FALSE	NA	FALSE	NA	FALSE	NA	FALSE	NA
ENSG00000150681	RGS18	NA	13.9075	FALSE	NA	FALSE	NA	FALSE	NA	FALSE	NA	FALSE	NA	FALSE	NA	FALSE	NA	FALSE	NA	FALSE	NA	FALSE	NA	FALSE	NA	FALSE	NA
ENSG00000285280	AL390957.1	NA	48.2247	TRUE	0.967742	FALSE	NA	TRUE	0.967742	FALSE	NA	TRUE	1	FALSE	NA	TRUE	0.976744	FALSE	NA	TRUE	0.967069	FALSE	NA	TRUE	0.962914	FALSE	NA
ENSG00000090104	RGS1	NA	5.68358	FALSE	NA	FALSE	NA	FALSE	NA	FALSE	NA	FALSE	NA	FALSE	NA	FALSE	NA	FALSE	NA	FALSE	NA	FALSE	NA	FALSE	NA	FALSE	NA
ENSG00000127074	RGS13	NA	4.85858	FALSE	NA	FALSE	NA	FALSE	NA	FALSE	NA	FALSE	NA	FALSE	NA	FALSE	NA	FALSE	NA	FALSE	NA	FALSE	NA	FALSE	NA	FALSE	NA
ENSG00000231767	AL136454.1	NA	12.0266	FALSE	NA	FALSE	NA	FALSE	NA	FALSE	NA	FALSE	NA	FALSE	NA	FALSE	NA	FALSE	NA	FALSE	NA	FALSE	NA	FALSE	NA	FALSE	NA
ENSG00000116741	RGS2	NA	32.917	FALSE	NA	FALSE	NA	FALSE	NA	FALSE	NA	FALSE	NA	FALSE	NA	FALSE	NA	FALSE	NA	TRUE	0.991523	FALSE	NA	FALSE	NA	FALSE	NA
ENSG00000116750	UCHL5	NA	84.4762	TRUE	0.935484	FALSE	NA	TRUE	0.935484	FALSE	NA	TRUE	0.944444	FALSE	NA	TRUE	0.906977	FALSE	NA	TRUE	0.861789	FALSE	NA	TRUE	0.893054	FALSE	NA
ENSG00000116747	TROVE2	NA	100.533	TRUE	0.875	FALSE	NA	TRUE	0.809075	FALSE	NA	TRUE	1	FALSE	NA	TRUE	0.846154	FALSE	NA	TRUE	0.863636	FALSE	NA	TRUE	0.843112	FALSE	NA
ENSG00000023572	GLRX2	NA	42.1185	TRUE	0.985667	FALSE	NA	TRUE	1	FALSE	NA	TRUE	0.97954	FALSE	NA	TRUE	0.976744	FALSE	NA	TRUE	0.965447	FALSE	NA	TRUE	0.985667	FALSE	NA
ENSG00000134371	CDC73	NA	131.513	TRUE	0.71875	TRUE	670	TRUE	0.641026	TRUE	828	TRUE	0.888889	FALSE	NA	TRUE	0.540853	TRUE	651	TRUE	0.681818	TRUE	812	TRUE	0.595663	TRUE	1097.5
ENSG00000162630	B3GALT2	NA	42.8103	TRUE	1	FALSE	NA	TRUE	1	FALSE	NA	TRUE	1	FALSE	NA	TRUE	1	FALSE	NA	FALSE	NA	FALSE	NA	TRUE	0.987245	FALSE	NA
ENSG00000232077	LINC01031	NA	18.8436	FALSE	NA	FALSE	NA	FALSE	NA	FALSE	NA	FALSE	NA	FALSE	NA	FALSE	NA	FALSE	NA	FALSE	NA	FALSE	NA	FALSE	NA	FALSE	NA
ENSG00000226640	AL357793.1	NA	20.3723	FALSE	NA	FALSE	NA	FALSE	NA	FALSE	NA	FALSE	NA	FALSE	NA	FALSE	NA	FALSE	NA	FALSE	NA	FALSE	NA	FALSE	NA	FALSE	NA
ENSG00000227240	AL356272.1	NA	19.4458	FALSE	NA	FALSE	NA	FALSE	NA	FALSE	NA	FALSE	NA	FALSE	NA	FALSE	NA	FALSE	NA	FALSE	NA	FALSE	NA	FALSE	NA	FALSE	NA
ENSG00000162687	KCNT2	NA	48.4644	TRUE	0.987121	FALSE	NA	TRUE	0.97089	FALSE	NA	TRUE	0.96134	FALSE	NA	TRUE	1	FALSE	NA	TRUE	1	FALSE	NA	TRUE	0.941536	FALSE	NA
ENSG00000000971	CFH	NA	9.28015	FALSE	NA	FALSE	NA	FALSE	NA	FALSE	NA	FALSE	NA	FALSE	NA	FALSE	NA	FALSE	NA	FALSE	NA	FALSE	NA	FALSE	NA	FALSE	NA
ENSG00000066279	ASPM	NA	16.5954	FALSE	NA	FALSE	NA	FALSE	NA	FALSE	NA	FALSE	NA	FALSE	NA	FALSE	NA	FALSE	NA	FALSE	NA	FALSE	NA	FALSE	NA	FALSE	NA
ENSG00000177888	ZBTB41	NA	87.0714	TRUE	0.935484	FALSE	NA	TRUE	0.935484	FALSE	NA	TRUE	1	FALSE	NA	TRUE	0.923077	FALSE	NA	TRUE	0.896341	FALSE	NA	TRUE	0.90051	FALSE	NA
ENSG00000134376	CRB1	NA	93.6976	TRUE	1	FALSE	NA	TRUE	1	FALSE	NA	TRUE	1	FALSE	NA	TRUE	1	FALSE	NA	TRUE	1	FALSE	NA	TRUE	0.968112	FALSE	NA
ENSG00000230260	AL136322.1	NA	10.7625	FALSE	NA	FALSE	NA	FALSE	NA	FALSE	NA	FALSE	NA	FALSE	NA	FALSE	NA	FALSE	NA	FALSE	NA	FALSE	NA	FALSE	NA	FALSE	NA
ENSG00000213047	DENND1B	NA	119.857	TRUE	0.981732	FALSE	NA	TRUE	0.978947	FALSE	NA	TRUE	0.975435	FALSE	NA	TRUE	0.981732	FALSE	NA	TRUE	0.965439	FALSE	NA	TRUE	0.974913	FALSE	NA
ENSG00000224901	AL365258.1	NA	6.65707	FALSE	NA	FALSE	NA	FALSE	NA	FALSE	NA	FALSE	NA	FALSE	NA	FALSE	NA	FALSE	NA	FALSE	NA	FALSE	NA	FALSE	NA	FALSE	NA
ENSG00000203724	C1orf53	NA	13.8185	FALSE	NA	FALSE	NA	FALSE	NA	FALSE	NA	FALSE	NA	FALSE	NA	FALSE	NA	FALSE	NA	FALSE	NA	FALSE	NA	FALSE	NA	FALSE	NA
ENSG00000143355	LHX9	NA	9.06366	FALSE	NA	FALSE	NA	FALSE	NA	FALSE	NA	FALSE	NA	FALSE	NA	FALSE	NA	FALSE	NA	FALSE	NA	FALSE	NA	FALSE	NA	FALSE	NA
ENSG00000151414	NEK7	NA	92.3685	TRUE	0.754444	FALSE	NA	TRUE	0.60154	TRUE	334.5	TRUE	0.629747	TRUE	614	TRUE	0.634029	TRUE	293	TRUE	0.754444	FALSE	NA	TRUE	0.595118	TRUE	505
ENSG00000081237	PTPRC	NA	34.6929	TRUE	1	FALSE	NA	TRUE	1	FALSE	NA	TRUE	1	FALSE	NA	TRUE	0.991453	FALSE	NA	TRUE	0.997066	FALSE	NA	TRUE	0.996073	FALSE	NA
ENSG00000229989	MIR181A1HG	NA	113.925	TRUE	0.930412	FALSE	NA	TRUE	0.935484	FALSE	NA	TRUE	0.930412	FALSE	NA	TRUE	0.923077	FALSE	NA	TRUE	0.912602	FALSE	NA	TRUE	0.864796	FALSE	NA
ENSG00000233410	LINC01222	NA	16.6573	FALSE	NA	FALSE	NA	FALSE	NA	FALSE	NA	FALSE	NA	FALSE	NA	FALSE	NA	FALSE	NA	FALSE	NA	FALSE	NA	FALSE	NA	FALSE	NA
ENSG00000235492	LINC01221	NA	13.6212	FALSE	NA	FALSE	NA	FALSE	NA	FALSE	NA	FALSE	NA	FALSE	NA	FALSE	NA	FALSE	NA	FALSE	NA	FALSE	NA	FALSE	NA	FALSE	NA
ENSG00000231718	AC099673.1	NA	11.3274	FALSE	NA	FALSE	NA	FALSE	NA	FALSE	NA	FALSE	NA	FALSE	NA	FALSE	NA	FALSE	NA	FALSE	NA	FALSE	NA	FALSE	NA	FALSE	NA
ENSG00000116833	NR5A2	NA	17.4728	FALSE	NA	FALSE	NA	FALSE	NA	FALSE	NA	FALSE	NA	FALSE	NA	FALSE	NA	FALSE	NA	FALSE	NA	FALSE	NA	FALSE	NA	FALSE	NA
ENSG00000203721	LINC00862	NA	64.32	TRUE	1	FALSE	NA	TRUE	1	FALSE	NA	TRUE	1	FALSE	NA	TRUE	0.976744	FALSE	NA	TRUE	0.900407	FALSE	NA	TRUE	0.938776	FALSE	NA
ENSG00000230623	AC104461.1	NA	32.0618	FALSE	NA	FALSE	NA	FALSE	NA	FALSE	NA	TRUE	1	FALSE	NA	TRUE	1	FALSE	NA	FALSE	NA	FALSE	NA	FALSE	NA	FALSE	NA
ENSG00000162702	ZNF281	NA	55.0548	TRUE	0.974227	FALSE	NA	TRUE	0.974359	FALSE	NA	TRUE	1	FALSE	NA	TRUE	0.976744	FALSE	NA	TRUE	0.954545	FALSE	NA	TRUE	0.954796	FALSE	NA
ENSG00000118193	KIF14	NA	22.3917	FALSE	NA	FALSE	NA	FALSE	NA	FALSE	NA	FALSE	NA	FALSE	NA	FALSE	NA	FALSE	NA	FALSE	NA	FALSE	NA	FALSE	NA	FALSE	NA
ENSG00000118197	DDX59	NA	52.5173	TRUE	0.954545	FALSE	NA	TRUE	0.967742	FALSE	NA	TRUE	1	FALSE	NA	TRUE	0.923077	FALSE	NA	TRUE	0.892403	FALSE	NA	TRUE	0.907941	FALSE	NA
ENSG00000260088	AL445483.1	NA	34.8041	FALSE	NA	FALSE	NA	FALSE	NA	FALSE	NA	FALSE	NA	FALSE	NA	FALSE	NA	FALSE	NA	FALSE	NA	FALSE	NA	FALSE	NA	FALSE	NA
ENSG00000118200	CAMSAP2	NA	181.8	TRUE	0.954545	FALSE	NA	TRUE	0.967742	FALSE	NA	TRUE	0.888889	FALSE	NA	TRUE	0.961538	FALSE	NA	TRUE	0.681818	TRUE	1152	TRUE	0.487245	TRUE	1178
ENSG00000163362	INAVA	NA	12.6143	FALSE	NA	FALSE	NA	FALSE	NA	FALSE	NA	FALSE	NA	FALSE	NA	FALSE	NA	FALSE	NA	FALSE	NA	FALSE	NA	FALSE	NA	FALSE	NA
ENSG00000116852	KIF21B	NA	75.6353	TRUE	1	FALSE	NA	TRUE	1	FALSE	NA	TRUE	1	FALSE	NA	TRUE	1	FALSE	NA	TRUE	0.976524	FALSE	NA	TRUE	0.969459	FALSE	NA
ENSG00000229191	AL358473.1	NA	9.57593	FALSE	NA	FALSE	NA	FALSE	NA	FALSE	NA	FALSE	NA	FALSE	NA	FALSE	NA	FALSE	NA	FALSE	NA	FALSE	NA	FALSE	NA	FALSE	NA
ENSG00000081248	CACNA1S	NA	17.8755	FALSE	NA	FALSE	NA	FALSE	NA	FALSE	NA	FALSE	NA	FALSE	NA	FALSE	NA	FALSE	NA	FALSE	NA	FALSE	NA	FALSE	NA	FALSE	NA
ENSG00000232237	ASCL5	NA	7.96071	FALSE	NA	FALSE	NA	FALSE	NA	FALSE	NA	FALSE	NA	FALSE	NA	FALSE	NA	FALSE	NA	FALSE	NA	FALSE	NA	FALSE	NA	FALSE	NA
ENSG00000116857	TMEM9	NA	58.6955	TRUE	1	FALSE	NA	TRUE	1	FALSE	NA	TRUE	1	FALSE	NA	TRUE	1	FALSE	NA	TRUE	1	FALSE	NA	TRUE	0.97449	FALSE	NA
ENSG00000163395	IGFN1	NA	21.3134	FALSE	NA	FALSE	NA	FALSE	NA	FALSE	NA	FALSE	NA	FALSE	NA	FALSE	NA	FALSE	NA	FALSE	NA	FALSE	NA	FALSE	NA	FALSE	NA
ENSG00000081277	PKP1	NA	4.26954	FALSE	NA	FALSE	NA	FALSE	NA	FALSE	NA	FALSE	NA	FALSE	NA	FALSE	NA	FALSE	NA	FALSE	NA	FALSE	NA	FALSE	NA	FALSE	NA
ENSG00000118194	TNNT2	NA	15.8891	FALSE	NA	FALSE	NA	FALSE	NA	FALSE	NA	FALSE	NA	FALSE	NA	FALSE	NA	FALSE	NA	FALSE	NA	FALSE	NA	FALSE	NA	FALSE	NA
ENSG00000174307	PHLDA3	NA	38.9253	TRUE	1	FALSE	NA	TRUE	1	FALSE	NA	TRUE	1	FALSE	NA	TRUE	1	FALSE	NA	TRUE	1	FALSE	NA	TRUE	0.991071	FALSE	NA
ENSG00000159176	CSRP1	NA	64.063	TRUE	0.979381	FALSE	NA	TRUE	0.974359	FALSE	NA	TRUE	0.979381	FALSE	NA	TRUE	1	FALSE	NA	TRUE	0.96748	FALSE	NA	TRUE	0.973214	FALSE	NA
ENSG00000224536	AC096677.1	NA	41.8274	TRUE	0.987113	FALSE	NA	TRUE	0.974359	FALSE	NA	TRUE	1	FALSE	NA	TRUE	1	FALSE	NA	TRUE	1	FALSE	NA	TRUE	0.977041	FALSE	NA
ENSG00000134369	NAV1	NA	136.254	TRUE	0.909091	FALSE	NA	TRUE	0.83871	FALSE	NA	TRUE	1	FALSE	NA	TRUE	1	FALSE	NA	TRUE	0.727273	TRUE	259	TRUE	0.693878	TRUE	1385
ENSG00000231871	IPO9-AS1	NA	59.8403	TRUE	1	FALSE	NA	TRUE	1	FALSE	NA	TRUE	1	FALSE	NA	TRUE	1	FALSE	NA	TRUE	0.924797	FALSE	NA	TRUE	0.951531	FALSE	NA
ENSG00000198700	IPO9	NA	135.366	TRUE	0.875	FALSE	NA	TRUE	0.677419	TRUE	1012	TRUE	0.9	FALSE	NA	TRUE	0.790698	FALSE	NA	TRUE	0.863636	FALSE	NA	TRUE	0.719388	TRUE	1227
ENSG00000198892	SHISA4	NA	41.1547	TRUE	1	FALSE	NA	TRUE	1	FALSE	NA	TRUE	1	FALSE	NA	TRUE	1	FALSE	NA	TRUE	1	FALSE	NA	TRUE	0.98852	FALSE	NA
ENSG00000223774	AL513217.1	NA	27.0355	FALSE	NA	FALSE	NA	TRUE	1	FALSE	NA	TRUE	1	FALSE	NA	TRUE	1	FALSE	NA	FALSE	NA	FALSE	NA	FALSE	NA	FALSE	NA
ENSG00000163431	LMOD1	NA	24.3886	FALSE	NA	FALSE	NA	TRUE	1	FALSE	NA	FALSE	NA	FALSE	NA	FALSE	NA	FALSE	NA	FALSE	NA	FALSE	NA	FALSE	NA	FALSE	NA
ENSG00000134375	TIMM17A	NA	58.7451	TRUE	0.96875	FALSE	NA	TRUE	0.967742	FALSE	NA	TRUE	1	FALSE	NA	TRUE	1	FALSE	NA	TRUE	1	FALSE	NA	TRUE	0.952806	FALSE	NA
ENSG00000176393	RNPEP	NA	61.8225	TRUE	0.969697	FALSE	NA	TRUE	0.967742	FALSE	NA	TRUE	1	FALSE	NA	TRUE	0.961538	FALSE	NA	TRUE	0.921748	FALSE	NA	TRUE	0.929538	FALSE	NA
ENSG00000234678	ELF3-AS1	NA	7.87177	FALSE	NA	FALSE	NA	FALSE	NA	FALSE	NA	FALSE	NA	FALSE	NA	FALSE	NA	FALSE	NA	FALSE	NA	FALSE	NA	FALSE	NA	FALSE	NA
ENSG00000163435	ELF3	NA	9.40613	FALSE	NA	FALSE	NA	FALSE	NA	FALSE	NA	FALSE	NA	FALSE	NA	FALSE	NA	FALSE	NA	FALSE	NA	FALSE	NA	FALSE	NA	FALSE	NA
ENSG00000170075	GPR37L1	NA	44.3861	TRUE	1	FALSE	NA	TRUE	1	FALSE	NA	TRUE	1	FALSE	NA	TRUE	1	FALSE	NA	TRUE	1	FALSE	NA	TRUE	0.994898	FALSE	NA
ENSG00000143862	ARL8A	NA	72.5169	TRUE	0.935567	FALSE	NA	TRUE	0.903226	FALSE	NA	TRUE	1	FALSE	NA	TRUE	1	FALSE	NA	TRUE	0.914634	FALSE	NA	TRUE	0.893054	FALSE	NA
ENSG00000143851	PTPN7	NA	33.3119	FALSE	NA	FALSE	NA	FALSE	NA	FALSE	NA	FALSE	NA	FALSE	NA	FALSE	NA	FALSE	NA	TRUE	1	FALSE	NA	FALSE	NA	FALSE	NA
ENSG00000133067	LGR6	NA	12.7397	FALSE	NA	FALSE	NA	FALSE	NA	FALSE	NA	FALSE	NA	FALSE	NA	FALSE	NA	FALSE	NA	FALSE	NA	FALSE	NA	FALSE	NA	FALSE	NA
ENSG00000077152	UBE2T	NA	28.9956	FALSE	NA	FALSE	NA	FALSE	NA	FALSE	NA	FALSE	NA	FALSE	NA	FALSE	NA	FALSE	NA	FALSE	NA	FALSE	NA	FALSE	NA	FALSE	NA
ENSG00000077157	PPP1R12B	NA	203.59	TRUE	0.75	FALSE	NA	TRUE	0.645161	TRUE	816.5	TRUE	0.9	FALSE	NA	TRUE	0.648313	TRUE	636	TRUE	0.681818	TRUE	921	TRUE	0.622449	TRUE	1102
ENSG00000143858	SYT2	NA	37.0597	TRUE	1	FALSE	NA	FALSE	NA	FALSE	NA	TRUE	1	FALSE	NA	FALSE	NA	FALSE	NA	TRUE	1	FALSE	NA	FALSE	NA	FALSE	NA
ENSG00000226862	AC104463.2	NA	14.6632	FALSE	NA	FALSE	NA	FALSE	NA	FALSE	NA	FALSE	NA	FALSE	NA	FALSE	NA	FALSE	NA	FALSE	NA	FALSE	NA	FALSE	NA	FALSE	NA
ENSG00000117139	KDM5B	NA	129.806	TRUE	0.855867	FALSE	NA	TRUE	0.817637	FALSE	NA	TRUE	1	FALSE	NA	TRUE	0.820604	FALSE	NA	TRUE	0.821138	FALSE	NA	TRUE	0.855867	FALSE	NA
ENSG00000228288	PCAT6	NA	8.18842	FALSE	NA	FALSE	NA	FALSE	NA	FALSE	NA	FALSE	NA	FALSE	NA	FALSE	NA	FALSE	NA	FALSE	NA	FALSE	NA	FALSE	NA	FALSE	NA
ENSG00000183155	RABIF	NA	41.4955	FALSE	NA	FALSE	NA	FALSE	NA	FALSE	NA	FALSE	NA	FALSE	NA	FALSE	NA	FALSE	NA	FALSE	NA	FALSE	NA	TRUE	0.978839	FALSE	NA
ENSG00000117153	KLHL12	NA	67.1325	TRUE	0.969697	FALSE	NA	TRUE	0.967742	FALSE	NA	TRUE	1	FALSE	NA	TRUE	0.961538	FALSE	NA	TRUE	0.886179	FALSE	NA	TRUE	0.903061	FALSE	NA
ENSG00000159346	ADIPOR1	NA	58.9698	TRUE	0.967742	FALSE	NA	TRUE	0.967742	FALSE	NA	TRUE	1	FALSE	NA	TRUE	0.961538	FALSE	NA	TRUE	0.904459	FALSE	NA	TRUE	0.933848	FALSE	NA
ENSG00000159348	CYB5R1	NA	48.4511	TRUE	1	FALSE	NA	TRUE	1	FALSE	NA	TRUE	1	FALSE	NA	TRUE	1	FALSE	NA	TRUE	0.954545	FALSE	NA	TRUE	0.957679	FALSE	NA
ENSG00000163444	TMEM183A	NA	47.0488	TRUE	1	FALSE	NA	TRUE	0.967742	FALSE	NA	TRUE	1	FALSE	NA	TRUE	1	FALSE	NA	TRUE	1	FALSE	NA	TRUE	0.958104	FALSE	NA
ENSG00000143847	PPFIA4	NA	101.156	TRUE	1	FALSE	NA	TRUE	1	FALSE	NA	TRUE	1	FALSE	NA	TRUE	1	FALSE	NA	TRUE	1	FALSE	NA	TRUE	0.989965	FALSE	NA
ENSG00000163485	ADORA1	NA	79.1977	TRUE	1	FALSE	NA	TRUE	1	FALSE	NA	TRUE	1	FALSE	NA	TRUE	1	FALSE	NA	TRUE	1	FALSE	NA	TRUE	0.956633	FALSE	NA
ENSG00000224671	AC105940.1	NA	6.18264	FALSE	NA	FALSE	NA	FALSE	NA	FALSE	NA	FALSE	NA	FALSE	NA	FALSE	NA	FALSE	NA	FALSE	NA	FALSE	NA	FALSE	NA	FALSE	NA
ENSG00000133048	CHI3L1	NA	20.1056	FALSE	NA	FALSE	NA	TRUE	1	FALSE	NA	FALSE	NA	FALSE	NA	FALSE	NA	FALSE	NA	FALSE	NA	FALSE	NA	FALSE	NA	FALSE	NA
ENSG00000133063	CHIT1	NA	17.8071	FALSE	NA	FALSE	NA	FALSE	NA	FALSE	NA	FALSE	NA	FALSE	NA	FALSE	NA	FALSE	NA	FALSE	NA	FALSE	NA	FALSE	NA	FALSE	NA
ENSG00000231507	LINC01353	NA	8.81934	FALSE	NA	FALSE	NA	FALSE	NA	FALSE	NA	FALSE	NA	FALSE	NA	FALSE	NA	FALSE	NA	FALSE	NA	FALSE	NA	FALSE	NA	FALSE	NA
ENSG00000233791	LINC01136	NA	10.4001	FALSE	NA	FALSE	NA	FALSE	NA	FALSE	NA	FALSE	NA	FALSE	NA	FALSE	NA	FALSE	NA	FALSE	NA	FALSE	NA	FALSE	NA	FALSE	NA
ENSG00000159388	BTG2	NA	34.5914	TRUE	0.962095	FALSE	NA	TRUE	0.936678	FALSE	NA	TRUE	0.929668	FALSE	NA	TRUE	0.953488	FALSE	NA	TRUE	0.962095	FALSE	NA	TRUE	0.955899	FALSE	NA
ENSG00000188783	PRELP	NA	19.2174	FALSE	NA	FALSE	NA	FALSE	NA	FALSE	NA	FALSE	NA	FALSE	NA	FALSE	NA	FALSE	NA	FALSE	NA	FALSE	NA	FALSE	NA	FALSE	NA
ENSG00000058668	ATP2B4	NA	92.9658	TRUE	0.869919	FALSE	NA	TRUE	0.815925	FALSE	NA	TRUE	0.829897	FALSE	NA	TRUE	0.861456	FALSE	NA	TRUE	0.869919	FALSE	NA	TRUE	0.840561	FALSE	NA
ENSG00000182004	SNRPE	NA	36.7246	TRUE	1	FALSE	NA	FALSE	NA	FALSE	NA	TRUE	1	FALSE	NA	TRUE	1	FALSE	NA	TRUE	1	FALSE	NA	FALSE	NA	FALSE	NA
ENSG00000143842	SOX13	NA	50.241	TRUE	0.996448	FALSE	NA	TRUE	0.990582	FALSE	NA	TRUE	1	FALSE	NA	TRUE	0.996448	FALSE	NA	TRUE	1	FALSE	NA	TRUE	0.996173	FALSE	NA
ENSG00000143845	ETNK2	NA	39.4552	FALSE	NA	FALSE	NA	FALSE	NA	FALSE	NA	FALSE	NA	FALSE	NA	FALSE	NA	FALSE	NA	FALSE	NA	FALSE	NA	FALSE	NA	FALSE	NA
ENSG00000143839	REN	NA	18.8951	FALSE	NA	FALSE	NA	FALSE	NA	FALSE	NA	FALSE	NA	FALSE	NA	FALSE	NA	FALSE	NA	FALSE	NA	FALSE	NA	FALSE	NA	FALSE	NA
ENSG00000170498	KISS1	NA	12.8944	FALSE	NA	FALSE	NA	FALSE	NA	FALSE	NA	FALSE	NA	FALSE	NA	FALSE	NA	FALSE	NA	FALSE	NA	FALSE	NA	FALSE	NA	FALSE	NA
ENSG00000174567	GOLT1A	NA	48.7622	FALSE	NA	FALSE	NA	FALSE	NA	FALSE	NA	FALSE	NA	FALSE	NA	FALSE	NA	FALSE	NA	TRUE	1	FALSE	NA	FALSE	NA	FALSE	NA
ENSG00000143850	PLEKHA6	NA	141.473	TRUE	0.969697	FALSE	NA	TRUE	0.967742	FALSE	NA	TRUE	1	FALSE	NA	TRUE	0.961538	FALSE	NA	TRUE	0.954545	FALSE	NA	TRUE	0.941327	FALSE	NA
ENSG00000226330	AL606489.1	NA	27.3742	FALSE	NA	FALSE	NA	FALSE	NA	FALSE	NA	FALSE	NA	FALSE	NA	TRUE	1	FALSE	NA	FALSE	NA	FALSE	NA	FALSE	NA	FALSE	NA
ENSG00000158615	PPP1R15B	NA	50.436	TRUE	0.940722	FALSE	NA	TRUE	0.967742	FALSE	NA	TRUE	1	FALSE	NA	TRUE	0.953488	FALSE	NA	TRUE	0.954545	FALSE	NA	TRUE	0.928571	FALSE	NA
ENSG00000133056	PIK3C2B	NA	96.166	TRUE	0.921747	FALSE	NA	TRUE	0.974359	FALSE	NA	TRUE	0.888889	FALSE	NA	TRUE	0.961538	FALSE	NA	TRUE	0.921747	FALSE	NA	TRUE	0.719956	TRUE	120
ENSG00000198625	MDM4	NA	136.072	TRUE	0.677419	TRUE	747	TRUE	0.677419	TRUE	1022	TRUE	0.555556	TRUE	677	TRUE	0.394872	TRUE	744	TRUE	0.409091	TRUE	1075.5	TRUE	0.499449	TRUE	1419
ENSG00000240710	AL512306.3	NA	17.8034	FALSE	NA	FALSE	NA	FALSE	NA	FALSE	NA	FALSE	NA	FALSE	NA	FALSE	NA	FALSE	NA	FALSE	NA	FALSE	NA	FALSE	NA	FALSE	NA
ENSG00000170382	LRRN2	NA	112.725	TRUE	1	FALSE	NA	TRUE	1	FALSE	NA	TRUE	1	FALSE	NA	TRUE	1	FALSE	NA	TRUE	1	FALSE	NA	TRUE	0.985166	FALSE	NA
ENSG00000163531	NFASC	NA	172.937	TRUE	1	FALSE	NA	TRUE	0.967742	FALSE	NA	TRUE	1	FALSE	NA	TRUE	0.979574	FALSE	NA	TRUE	1	FALSE	NA	TRUE	0.928571	FALSE	NA
ENSG00000184144	CNTN2	NA	98.2749	TRUE	1	FALSE	NA	TRUE	0.967742	FALSE	NA	TRUE	1	FALSE	NA	TRUE	0.987567	FALSE	NA	TRUE	1	FALSE	NA	TRUE	0.961735	FALSE	NA
ENSG00000174529	TMEM81	NA	14.0661	FALSE	NA	FALSE	NA	FALSE	NA	FALSE	NA	FALSE	NA	FALSE	NA	FALSE	NA	FALSE	NA	FALSE	NA	FALSE	NA	FALSE	NA	FALSE	NA
ENSG00000117222	RBBP5	NA	73.3509	TRUE	0.914948	FALSE	NA	TRUE	0.923077	FALSE	NA	TRUE	1	FALSE	NA	TRUE	0.923077	FALSE	NA	TRUE	0.909091	FALSE	NA	TRUE	0.914541	FALSE	NA
ENSG00000133059	DSTYK	NA	103.163	TRUE	0.9375	FALSE	NA	TRUE	0.903226	FALSE	NA	TRUE	1	FALSE	NA	TRUE	0.846154	FALSE	NA	TRUE	0.909091	FALSE	NA	TRUE	0.848214	FALSE	NA
ENSG00000133069	TMCC2	NA	66.8514	TRUE	1	FALSE	NA	TRUE	1	FALSE	NA	TRUE	1	FALSE	NA	TRUE	1	FALSE	NA	TRUE	1	FALSE	NA	TRUE	0.952806	FALSE	NA
ENSG00000163545	NUAK2	NA	16.1822	FALSE	NA	FALSE	NA	FALSE	NA	FALSE	NA	FALSE	NA	FALSE	NA	FALSE	NA	FALSE	NA	FALSE	NA	FALSE	NA	FALSE	NA	FALSE	NA
ENSG00000162873	KLHDC8A	NA	50.6791	TRUE	1	FALSE	NA	TRUE	1	FALSE	NA	FALSE	NA	FALSE	NA	FALSE	NA	FALSE	NA	TRUE	1	FALSE	NA	TRUE	1	FALSE	NA
ENSG00000226235	LEMD1-AS1	NA	5.75571	FALSE	NA	FALSE	NA	FALSE	NA	FALSE	NA	FALSE	NA	FALSE	NA	FALSE	NA	FALSE	NA	FALSE	NA	FALSE	NA	FALSE	NA	FALSE	NA
ENSG00000186007	LEMD1	NA	31.0238	FALSE	NA	FALSE	NA	FALSE	NA	FALSE	NA	FALSE	NA	FALSE	NA	FALSE	NA	FALSE	NA	FALSE	NA	FALSE	NA	FALSE	NA	FALSE	NA
ENSG00000224717	AC098936.1	NA	6.21416	FALSE	NA	FALSE	NA	FALSE	NA	FALSE	NA	FALSE	NA	FALSE	NA	FALSE	NA	FALSE	NA	FALSE	NA	FALSE	NA	FALSE	NA	FALSE	NA
ENSG00000117266	CDK18	NA	88.5642	TRUE	0.984848	FALSE	NA	TRUE	0.967742	FALSE	NA	TRUE	1	FALSE	NA	TRUE	1	FALSE	NA	TRUE	0.909091	FALSE	NA	TRUE	0.908891	FALSE	NA
ENSG00000174514	MFSD4A	NA	66.7185	TRUE	1	FALSE	NA	TRUE	1	FALSE	NA	TRUE	1	FALSE	NA	TRUE	1	FALSE	NA	TRUE	1	FALSE	NA	TRUE	0.973214	FALSE	NA
ENSG00000158711	ELK4	NA	67.5247	TRUE	0.948849	FALSE	NA	TRUE	0.899878	FALSE	NA	TRUE	0.948849	FALSE	NA	TRUE	0.930233	FALSE	NA	TRUE	0.895359	FALSE	NA	TRUE	0.923925	FALSE	NA
ENSG00000158715	SLC45A3	NA	40.4935	TRUE	1	FALSE	NA	TRUE	1	FALSE	NA	TRUE	1	FALSE	NA	TRUE	1	FALSE	NA	TRUE	1	FALSE	NA	TRUE	0.996173	FALSE	NA
ENSG00000069275	NUCKS1	NA	134.406	TRUE	0.631443	TRUE	700	TRUE	0.741935	TRUE	373	TRUE	0.631443	TRUE	498.5	TRUE	0.576923	TRUE	416	TRUE	0.520325	TRUE	829	TRUE	0.628827	TRUE	831.5
ENSG00000117280	RAB29	NA	41.5652	TRUE	0.967742	FALSE	NA	TRUE	0.967742	FALSE	NA	TRUE	1	FALSE	NA	TRUE	0.95247	FALSE	NA	TRUE	0.944571	FALSE	NA	TRUE	0.966841	FALSE	NA
ENSG00000133065	SLC41A1	NA	45.763	TRUE	0.969072	FALSE	NA	TRUE	0.957192	FALSE	NA	TRUE	1	FALSE	NA	TRUE	0.9627	FALSE	NA	TRUE	0.955285	FALSE	NA	TRUE	0.968112	FALSE	NA
ENSG00000162877	PM20D1	NA	29.2938	FALSE	NA	FALSE	NA	FALSE	NA	FALSE	NA	FALSE	NA	FALSE	NA	FALSE	NA	FALSE	NA	FALSE	NA	FALSE	NA	FALSE	NA	FALSE	NA
ENSG00000174502	SLC26A9	NA	10.8822	FALSE	NA	FALSE	NA	FALSE	NA	FALSE	NA	FALSE	NA	FALSE	NA	FALSE	NA	FALSE	NA	FALSE	NA	FALSE	NA	FALSE	NA	FALSE	NA
ENSG00000276600	RAB7B	NA	21.3982	FALSE	NA	FALSE	NA	FALSE	NA	FALSE	NA	FALSE	NA	FALSE	NA	FALSE	NA	FALSE	NA	FALSE	NA	FALSE	NA	FALSE	NA	FALSE	NA
ENSG00000263961	RHEX	NA	16.8627	FALSE	NA	FALSE	NA	FALSE	NA	FALSE	NA	FALSE	NA	FALSE	NA	FALSE	NA	FALSE	NA	FALSE	NA	FALSE	NA	FALSE	NA	FALSE	NA
ENSG00000226780	AC244035.1	NA	18.8237	FALSE	NA	FALSE	NA	FALSE	NA	FALSE	NA	FALSE	NA	FALSE	NA	FALSE	NA	FALSE	NA	FALSE	NA	FALSE	NA	FALSE	NA	FALSE	NA
ENSG00000196550	FAM72A	NA	9.77089	FALSE	NA	FALSE	NA	FALSE	NA	FALSE	NA	FALSE	NA	FALSE	NA	FALSE	NA	FALSE	NA	FALSE	NA	FALSE	NA	FALSE	NA	FALSE	NA
ENSG00000266028	SRGAP2	NA	136.691	TRUE	0.923567	FALSE	NA	TRUE	0.879121	FALSE	NA	TRUE	0.895141	FALSE	NA	TRUE	0.85812	FALSE	NA	TRUE	0.923567	FALSE	NA	TRUE	0.901874	FALSE	NA
ENSG00000263528	IKBKE	NA	33.9203	TRUE	1	FALSE	NA	FALSE	NA	FALSE	NA	FALSE	NA	FALSE	NA	FALSE	NA	FALSE	NA	TRUE	1	FALSE	NA	FALSE	NA	FALSE	NA
ENSG00000162888	C1orf147	NA	12.4979	FALSE	NA	FALSE	NA	FALSE	NA	FALSE	NA	FALSE	NA	FALSE	NA	FALSE	NA	FALSE	NA	FALSE	NA	FALSE	NA	FALSE	NA	FALSE	NA
ENSG00000261000	AC244034.2	NA	6.94186	FALSE	NA	FALSE	NA	FALSE	NA	FALSE	NA	FALSE	NA	FALSE	NA	FALSE	NA	FALSE	NA	FALSE	NA	FALSE	NA	FALSE	NA	FALSE	NA
ENSG00000266094	RASSF5	NA	51.6749	TRUE	1	FALSE	NA	TRUE	1	FALSE	NA	TRUE	1	FALSE	NA	FALSE	NA	FALSE	NA	FALSE	NA	FALSE	NA	TRUE	0.997818	FALSE	NA
ENSG00000143486	EIF2D	NA	64.2405	TRUE	0.96875	FALSE	NA	TRUE	0.935484	FALSE	NA	TRUE	1	FALSE	NA	TRUE	1	FALSE	NA	TRUE	0.954545	FALSE	NA	TRUE	0.929847	FALSE	NA
ENSG00000143479	DYRK3	NA	36.6322	FALSE	NA	FALSE	NA	FALSE	NA	FALSE	NA	FALSE	NA	FALSE	NA	FALSE	NA	FALSE	NA	FALSE	NA	FALSE	NA	FALSE	NA	FALSE	NA
ENSG00000162889	MAPKAPK2	NA	52.9264	TRUE	0.972029	FALSE	NA	TRUE	0.860033	FALSE	NA	TRUE	1	FALSE	NA	TRUE	0.868735	FALSE	NA	TRUE	0.972029	FALSE	NA	TRUE	0.890052	FALSE	NA
ENSG00000123836	PFKFB2	NA	49.4352	TRUE	1	FALSE	NA	TRUE	1	FALSE	NA	TRUE	1	FALSE	NA	TRUE	1	FALSE	NA	TRUE	0.959641	FALSE	NA	TRUE	0.953897	FALSE	NA
ENSG00000180667	YOD1	NA	35.5121	FALSE	NA	FALSE	NA	FALSE	NA	FALSE	NA	TRUE	1	FALSE	NA	TRUE	1	FALSE	NA	FALSE	NA	FALSE	NA	FALSE	NA	FALSE	NA
ENSG00000123843	C4BPB	NA	8.77898	FALSE	NA	FALSE	NA	FALSE	NA	FALSE	NA	FALSE	NA	FALSE	NA	FALSE	NA	FALSE	NA	FALSE	NA	FALSE	NA	FALSE	NA	FALSE	NA
ENSG00000123838	C4BPA	NA	12.8853	FALSE	NA	FALSE	NA	FALSE	NA	FALSE	NA	FALSE	NA	FALSE	NA	FALSE	NA	FALSE	NA	FALSE	NA	FALSE	NA	FALSE	NA	FALSE	NA
ENSG00000275392	AL445493.3	NA	9.58821	FALSE	NA	FALSE	NA	FALSE	NA	FALSE	NA	FALSE	NA	FALSE	NA	FALSE	NA	FALSE	NA	FALSE	NA	FALSE	NA	FALSE	NA	FALSE	NA
ENSG00000237074	AL596218.1	NA	20.8475	FALSE	NA	FALSE	NA	FALSE	NA	FALSE	NA	FALSE	NA	FALSE	NA	FALSE	NA	FALSE	NA	FALSE	NA	FALSE	NA	FALSE	NA	FALSE	NA
ENSG00000196352	CD55	NA	58.2941	TRUE	0.974642	FALSE	NA	TRUE	0.949939	FALSE	NA	TRUE	0.959079	FALSE	NA	TRUE	0.967521	FALSE	NA	TRUE	0.940855	FALSE	NA	TRUE	0.974642	FALSE	NA
ENSG00000117322	CR2	NA	10.642	FALSE	NA	FALSE	NA	FALSE	NA	FALSE	NA	FALSE	NA	FALSE	NA	FALSE	NA	FALSE	NA	FALSE	NA	FALSE	NA	FALSE	NA	FALSE	NA
ENSG00000203710	CR1	NA	16.5089	TRUE	1	FALSE	NA	TRUE	1	FALSE	NA	TRUE	1	FALSE	NA	TRUE	1	FALSE	NA	FALSE	NA	FALSE	NA	TRUE	0.997795	FALSE	NA
ENSG00000236911	AL137789.1	NA	6.1755	FALSE	NA	FALSE	NA	FALSE	NA	FALSE	NA	FALSE	NA	FALSE	NA	FALSE	NA	FALSE	NA	FALSE	NA	FALSE	NA	FALSE	NA	FALSE	NA
ENSG00000197721	CR1L	NA	27.0155	FALSE	NA	FALSE	NA	FALSE	NA	FALSE	NA	FALSE	NA	FALSE	NA	FALSE	NA	FALSE	NA	FALSE	NA	FALSE	NA	FALSE	NA	FALSE	NA
ENSG00000117335	CD46	NA	135.446	TRUE	0.748724	TRUE	335	TRUE	0.741935	TRUE	577	TRUE	0.721649	TRUE	357	TRUE	0.713144	TRUE	868	TRUE	0.727273	TRUE	833.5	TRUE	0.748724	TRUE	862
ENSG00000203709	MIR29B2CHG	NA	160.294	TRUE	0.765562	FALSE	NA	TRUE	0.688651	TRUE	751	TRUE	0.748488	TRUE	210	TRUE	0.765562	FALSE	NA	TRUE	0.733453	TRUE	888	TRUE	0.760035	FALSE	NA
ENSG00000174059	CD34	NA	5.05164	FALSE	NA	FALSE	NA	FALSE	NA	FALSE	NA	FALSE	NA	FALSE	NA	FALSE	NA	FALSE	NA	FALSE	NA	FALSE	NA	FALSE	NA	FALSE	NA
ENSG00000284237	AL356275.1	NA	8.31853	FALSE	NA	FALSE	NA	FALSE	NA	FALSE	NA	FALSE	NA	FALSE	NA	FALSE	NA	FALSE	NA	FALSE	NA	FALSE	NA	FALSE	NA	FALSE	NA
ENSG00000076356	PLXNA2	NA	109.509	TRUE	0.991881	FALSE	NA	TRUE	0.990296	FALSE	NA	TRUE	1	FALSE	NA	TRUE	1	FALSE	NA	TRUE	0.987936	FALSE	NA	TRUE	0.982112	FALSE	NA
ENSG00000261453	LINC01735	NA	9.51272	FALSE	NA	FALSE	NA	FALSE	NA	FALSE	NA	FALSE	NA	FALSE	NA	FALSE	NA	FALSE	NA	FALSE	NA	FALSE	NA	FALSE	NA	FALSE	NA
ENSG00000259815	AC099793.1	NA	7.68317	FALSE	NA	FALSE	NA	FALSE	NA	FALSE	NA	FALSE	NA	FALSE	NA	FALSE	NA	FALSE	NA	FALSE	NA	FALSE	NA	FALSE	NA	FALSE	NA
ENSG00000232812	LINC01717	NA	10.8348	FALSE	NA	FALSE	NA	FALSE	NA	FALSE	NA	FALSE	NA	FALSE	NA	FALSE	NA	FALSE	NA	FALSE	NA	FALSE	NA	FALSE	NA	FALSE	NA
ENSG00000008118	CAMK1G	NA	72.5592	TRUE	1	FALSE	NA	TRUE	1	FALSE	NA	TRUE	1	FALSE	NA	FALSE	NA	FALSE	NA	TRUE	1	FALSE	NA	TRUE	0.995419	FALSE	NA
ENSG00000196878	LAMB3	NA	21.3746	FALSE	NA	FALSE	NA	FALSE	NA	FALSE	NA	FALSE	NA	FALSE	NA	FALSE	NA	FALSE	NA	FALSE	NA	FALSE	NA	FALSE	NA	FALSE	NA
ENSG00000227591	AL031316.1	NA	54.7127	TRUE	1	FALSE	NA	TRUE	1	FALSE	NA	TRUE	1	FALSE	NA	TRUE	1	FALSE	NA	TRUE	0.995935	FALSE	NA	TRUE	0.994898	FALSE	NA
ENSG00000123689	G0S2	NA	5.1117	FALSE	NA	FALSE	NA	FALSE	NA	FALSE	NA	FALSE	NA	FALSE	NA	FALSE	NA	FALSE	NA	FALSE	NA	FALSE	NA	FALSE	NA	FALSE	NA
ENSG00000117594	HSD11B1	NA	20.0436	TRUE	1	FALSE	NA	TRUE	1	FALSE	NA	TRUE	1	FALSE	NA	TRUE	1	FALSE	NA	TRUE	1	FALSE	NA	FALSE	NA	FALSE	NA
ENSG00000009790	TRAF3IP3	NA	19.6175	FALSE	NA	FALSE	NA	TRUE	1	FALSE	NA	FALSE	NA	FALSE	NA	TRUE	1	FALSE	NA	FALSE	NA	FALSE	NA	FALSE	NA	FALSE	NA
ENSG00000162757	C1orf74	NA	17.4682	FALSE	NA	FALSE	NA	FALSE	NA	FALSE	NA	FALSE	NA	FALSE	NA	FALSE	NA	FALSE	NA	FALSE	NA	FALSE	NA	FALSE	NA	FALSE	NA
ENSG00000117597	UTP25	NA	57.5321	TRUE	0.97	FALSE	NA	TRUE	0.974359	FALSE	NA	TRUE	1	FALSE	NA	TRUE	0.953488	FALSE	NA	TRUE	0.932927	FALSE	NA	TRUE	0.942668	FALSE	NA
ENSG00000143469	SYT14	NA	146.381	TRUE	0.984848	FALSE	NA	TRUE	1	FALSE	NA	TRUE	0.951031	FALSE	NA	TRUE	1	FALSE	NA	TRUE	0.977642	FALSE	NA	TRUE	0.934949	FALSE	NA
ENSG00000203706	SERTAD4-AS1	NA	18.206	FALSE	NA	FALSE	NA	FALSE	NA	FALSE	NA	FALSE	NA	FALSE	NA	FALSE	NA	FALSE	NA	FALSE	NA	FALSE	NA	FALSE	NA	FALSE	NA
ENSG00000082497	SERTAD4	NA	29.2482	FALSE	NA	FALSE	NA	FALSE	NA	FALSE	NA	FALSE	NA	FALSE	NA	FALSE	NA	FALSE	NA	TRUE	1	FALSE	NA	FALSE	NA	FALSE	NA
ENSG00000054392	HHAT	NA	54.4926	TRUE	0.9375	FALSE	NA	TRUE	0.948718	FALSE	NA	TRUE	0.9	FALSE	NA	TRUE	0.902402	FALSE	NA	TRUE	0.954545	FALSE	NA	TRUE	0.924738	FALSE	NA
ENSG00000143473	KCNH1	NA	93.7457	TRUE	1	FALSE	NA	TRUE	1	FALSE	NA	TRUE	1	FALSE	NA	TRUE	1	FALSE	NA	TRUE	0.979675	FALSE	NA	TRUE	0.977041	FALSE	NA
ENSG00000283952	AC092017.3	NA	9.68889	FALSE	NA	FALSE	NA	FALSE	NA	FALSE	NA	FALSE	NA	FALSE	NA	FALSE	NA	FALSE	NA	FALSE	NA	FALSE	NA	FALSE	NA	FALSE	NA
ENSG00000117625	RCOR3	NA	160.08	TRUE	0.677419	TRUE	579	TRUE	0.692308	TRUE	768	TRUE	0.662371	TRUE	543.5	TRUE	0.730769	TRUE	663.5	TRUE	0.591463	TRUE	1296	TRUE	0.622449	TRUE	1349
ENSG00000082512	TRAF5	NA	62.0399	TRUE	0.990401	FALSE	NA	TRUE	0.988322	FALSE	NA	TRUE	0.987168	FALSE	NA	TRUE	0.985961	FALSE	NA	TRUE	0.988099	FALSE	NA	TRUE	0.990401	FALSE	NA
ENSG00000153363	LINC00467	NA	44.0062	TRUE	1	FALSE	NA	TRUE	1	FALSE	NA	TRUE	1	FALSE	NA	TRUE	1	FALSE	NA	TRUE	0.954545	FALSE	NA	TRUE	0.943878	FALSE	NA
ENSG00000198570	RD3	NA	3.65437	FALSE	NA	FALSE	NA	FALSE	NA	FALSE	NA	FALSE	NA	FALSE	NA	FALSE	NA	FALSE	NA	FALSE	NA	FALSE	NA	FALSE	NA	FALSE	NA
ENSG00000170385	SLC30A1	NA	36.7264	FALSE	NA	FALSE	NA	FALSE	NA	FALSE	NA	FALSE	NA	FALSE	NA	FALSE	NA	FALSE	NA	TRUE	0.986795	FALSE	NA	FALSE	NA	FALSE	NA
ENSG00000117650	NEK2	NA	7.36376	FALSE	NA	FALSE	NA	FALSE	NA	FALSE	NA	FALSE	NA	FALSE	NA	FALSE	NA	FALSE	NA	FALSE	NA	FALSE	NA	FALSE	NA	FALSE	NA
ENSG00000231057	AC096637.2	NA	13.7669	FALSE	NA	FALSE	NA	FALSE	NA	FALSE	NA	FALSE	NA	FALSE	NA	FALSE	NA	FALSE	NA	FALSE	NA	FALSE	NA	FALSE	NA	FALSE	NA
ENSG00000226868	AC096637.1	NA	6.65585	FALSE	NA	FALSE	NA	FALSE	NA	FALSE	NA	FALSE	NA	FALSE	NA	FALSE	NA	FALSE	NA	FALSE	NA	FALSE	NA	FALSE	NA	FALSE	NA
ENSG00000123684	LPGAT1	NA	162.194	TRUE	0.772727	FALSE	NA	TRUE	0.774194	FALSE	NA	TRUE	0.726804	TRUE	68	TRUE	0.807692	FALSE	NA	TRUE	0.636364	TRUE	1313	TRUE	0.688776	TRUE	909
ENSG00000229258	AL445488.1	NA	10.7595	FALSE	NA	FALSE	NA	FALSE	NA	FALSE	NA	FALSE	NA	FALSE	NA	FALSE	NA	FALSE	NA	FALSE	NA	FALSE	NA	FALSE	NA	FALSE	NA
ENSG00000143493	INTS7	NA	89.4099	TRUE	0.929668	FALSE	NA	TRUE	0.903226	FALSE	NA	TRUE	0.929668	FALSE	NA	TRUE	0.893428	FALSE	NA	TRUE	0.909091	FALSE	NA	TRUE	0.889031	FALSE	NA
ENSG00000143476	DTL	NA	11.2552	FALSE	NA	FALSE	NA	FALSE	NA	FALSE	NA	FALSE	NA	FALSE	NA	FALSE	NA	FALSE	NA	FALSE	NA	FALSE	NA	FALSE	NA	FALSE	NA
ENSG00000226251	AL451060.1	NA	7.03341	FALSE	NA	FALSE	NA	FALSE	NA	FALSE	NA	FALSE	NA	FALSE	NA	FALSE	NA	FALSE	NA	FALSE	NA	FALSE	NA	FALSE	NA	FALSE	NA
ENSG00000066027	PPP2R5A	NA	99.7012	TRUE	0.814433	FALSE	NA	TRUE	0.751712	FALSE	NA	TRUE	0.888889	FALSE	NA	TRUE	0.783304	FALSE	NA	TRUE	0.772358	FALSE	NA	TRUE	0.78699	FALSE	NA
ENSG00000234915	AL360091.3	NA	33.7161	TRUE	1	FALSE	NA	TRUE	1	FALSE	NA	TRUE	1	FALSE	NA	TRUE	0.976744	FALSE	NA	TRUE	0.954545	FALSE	NA	TRUE	0.960459	FALSE	NA
ENSG00000065600	TMEM206	NA	67.3133	TRUE	0.969697	FALSE	NA	TRUE	1	FALSE	NA	TRUE	0.944444	FALSE	NA	TRUE	1	FALSE	NA	TRUE	0.929026	FALSE	NA	TRUE	0.951488	FALSE	NA
ENSG00000117691	NENF	NA	68.5848	TRUE	0.956186	FALSE	NA	TRUE	0.967742	FALSE	NA	TRUE	0.956186	FALSE	NA	TRUE	0.961538	FALSE	NA	TRUE	0.954545	FALSE	NA	TRUE	0.94898	FALSE	NA
ENSG00000260805	AC092803.2	NA	13.9673	FALSE	NA	FALSE	NA	FALSE	NA	FALSE	NA	FALSE	NA	FALSE	NA	FALSE	NA	FALSE	NA	FALSE	NA	FALSE	NA	FALSE	NA	FALSE	NA
ENSG00000162772	ATF3	NA	19.1947	FALSE	NA	FALSE	NA	FALSE	NA	FALSE	NA	FALSE	NA	FALSE	NA	TRUE	0.984902	FALSE	NA	FALSE	NA	FALSE	NA	FALSE	NA	FALSE	NA
ENSG00000123685	BATF3	NA	28.0977	FALSE	NA	FALSE	NA	FALSE	NA	FALSE	NA	FALSE	NA	FALSE	NA	FALSE	NA	FALSE	NA	TRUE	1	FALSE	NA	FALSE	NA	FALSE	NA
ENSG00000117697	NSL1	NA	113.115	TRUE	0.83871	FALSE	NA	TRUE	0.83871	FALSE	NA	TRUE	0.888889	FALSE	NA	TRUE	0.961538	FALSE	NA	TRUE	0.685168	TRUE	670	TRUE	0.76516	FALSE	NA
ENSG00000203705	TATDN3	NA	95.9818	TRUE	0.954545	FALSE	NA	TRUE	1	FALSE	NA	TRUE	1	FALSE	NA	TRUE	0.961538	FALSE	NA	TRUE	0.795268	FALSE	NA	TRUE	0.853363	FALSE	NA
ENSG00000185523	SPATA45	NA	20.2785	FALSE	NA	FALSE	NA	FALSE	NA	FALSE	NA	FALSE	NA	FALSE	NA	FALSE	NA	FALSE	NA	FALSE	NA	FALSE	NA	FALSE	NA	FALSE	NA
ENSG00000198468	FLVCR1-DT	NA	30.3983	FALSE	NA	FALSE	NA	FALSE	NA	FALSE	NA	FALSE	NA	FALSE	NA	FALSE	NA	FALSE	NA	FALSE	NA	FALSE	NA	FALSE	NA	FALSE	NA
ENSG00000162769	FLVCR1	NA	89.1053	TRUE	0.967742	FALSE	NA	TRUE	0.967742	FALSE	NA	TRUE	1	FALSE	NA	TRUE	1	FALSE	NA	TRUE	0.863636	FALSE	NA	TRUE	0.88648	FALSE	NA
ENSG00000143494	VASH2	NA	33.3307	FALSE	NA	FALSE	NA	FALSE	NA	FALSE	NA	FALSE	NA	FALSE	NA	FALSE	NA	FALSE	NA	TRUE	1	FALSE	NA	FALSE	NA	FALSE	NA
ENSG00000174606	ANGEL2	NA	97.125	TRUE	0.818182	FALSE	NA	TRUE	0.806452	FALSE	NA	TRUE	1	FALSE	NA	TRUE	0.807692	FALSE	NA	TRUE	0.772727	FALSE	NA	TRUE	0.793367	FALSE	NA
ENSG00000136643	RPS6KC1	NA	161.017	TRUE	0.651515	TRUE	341	TRUE	0.645161	TRUE	290	TRUE	0.592784	TRUE	407	TRUE	0.730769	TRUE	384	TRUE	0.538618	TRUE	366	TRUE	0.529337	TRUE	419
ENSG00000225233	AL592402.1	NA	24.0287	FALSE	NA	FALSE	NA	FALSE	NA	FALSE	NA	FALSE	NA	FALSE	NA	FALSE	NA	FALSE	NA	FALSE	NA	FALSE	NA	FALSE	NA	FALSE	NA
ENSG00000228255	AC096639.1	NA	21.8848	FALSE	NA	FALSE	NA	FALSE	NA	FALSE	NA	FALSE	NA	FALSE	NA	FALSE	NA	FALSE	NA	FALSE	NA	FALSE	NA	FALSE	NA	FALSE	NA
ENSG00000281664	LINC00538	NA	6.98237	FALSE	NA	FALSE	NA	FALSE	NA	FALSE	NA	FALSE	NA	FALSE	NA	FALSE	NA	FALSE	NA	FALSE	NA	FALSE	NA	FALSE	NA	FALSE	NA
ENSG00000117707	PROX1	NA	40.8675	TRUE	1	FALSE	NA	TRUE	1	FALSE	NA	TRUE	1	FALSE	NA	TRUE	1	FALSE	NA	TRUE	1	FALSE	NA	TRUE	0.981257	FALSE	NA
ENSG00000274895	AC011700.1	NA	7.57136	FALSE	NA	FALSE	NA	FALSE	NA	FALSE	NA	FALSE	NA	FALSE	NA	FALSE	NA	FALSE	NA	FALSE	NA	FALSE	NA	FALSE	NA	FALSE	NA
ENSG00000283518	AL592287.1	NA	18.1668	FALSE	NA	FALSE	NA	FALSE	NA	FALSE	NA	FALSE	NA	FALSE	NA	FALSE	NA	FALSE	NA	FALSE	NA	FALSE	NA	FALSE	NA	FALSE	NA
ENSG00000143499	SMYD2	NA	55.6363	TRUE	0.977269	FALSE	NA	TRUE	0.968421	FALSE	NA	TRUE	1	FALSE	NA	TRUE	0.967185	FALSE	NA	TRUE	0.976035	FALSE	NA	TRUE	0.964005	FALSE	NA
ENSG00000152104	PTPN14	NA	54.5243	TRUE	1	FALSE	NA	TRUE	1	FALSE	NA	TRUE	1	FALSE	NA	TRUE	1	FALSE	NA	TRUE	1	FALSE	NA	TRUE	0.991056	FALSE	NA
ENSG00000117724	CENPF	NA	11.7607	FALSE	NA	FALSE	NA	FALSE	NA	FALSE	NA	FALSE	NA	FALSE	NA	FALSE	NA	FALSE	NA	FALSE	NA	FALSE	NA	FALSE	NA	FALSE	NA
ENSG00000082482	KCNK2	NA	44.5899	TRUE	1	FALSE	NA	TRUE	1	FALSE	NA	TRUE	1	FALSE	NA	TRUE	1	FALSE	NA	TRUE	1	FALSE	NA	TRUE	0.993622	FALSE	NA
ENSG00000136636	KCTD3	NA	114.308	TRUE	0.969697	FALSE	NA	TRUE	1	FALSE	NA	TRUE	0.9	FALSE	NA	TRUE	1	FALSE	NA	TRUE	0.873984	FALSE	NA	TRUE	0.866071	FALSE	NA
ENSG00000042781	USH2A	NA	40.4023	TRUE	1	FALSE	NA	TRUE	0.975987	FALSE	NA	TRUE	1	FALSE	NA	TRUE	1	FALSE	NA	TRUE	1	FALSE	NA	TRUE	0.982143	FALSE	NA
ENSG00000196482	ESRRG	NA	120.956	TRUE	0.969697	FALSE	NA	TRUE	0.967742	FALSE	NA	TRUE	0.9	FALSE	NA	TRUE	1	FALSE	NA	TRUE	0.954545	FALSE	NA	TRUE	0.873724	FALSE	NA
ENSG00000092978	GPATCH2	NA	126.12	TRUE	0.833333	FALSE	NA	TRUE	0.83871	FALSE	NA	TRUE	0.777778	FALSE	NA	TRUE	0.884615	FALSE	NA	TRUE	0.790023	FALSE	NA	TRUE	0.77596	FALSE	NA
ENSG00000162814	SPATA17	NA	51.578	TRUE	1	FALSE	NA	TRUE	1	FALSE	NA	FALSE	NA	FALSE	NA	FALSE	NA	FALSE	NA	TRUE	0.989837	FALSE	NA	FALSE	NA	FALSE	NA
ENSG00000067533	RRP15	NA	71.3005	TRUE	0.935484	FALSE	NA	TRUE	0.935484	FALSE	NA	TRUE	0.91989	FALSE	NA	TRUE	0.928281	FALSE	NA	TRUE	0.914085	FALSE	NA	TRUE	0.934337	FALSE	NA
ENSG00000092969	TGFB2	NA	45.2691	TRUE	1	FALSE	NA	TRUE	1	FALSE	NA	TRUE	1	FALSE	NA	TRUE	1	FALSE	NA	TRUE	1	FALSE	NA	TRUE	0.98852	FALSE	NA
ENSG00000228063	LYPLAL1-DT	NA	31.1165	FALSE	NA	FALSE	NA	FALSE	NA	FALSE	NA	FALSE	NA	FALSE	NA	FALSE	NA	FALSE	NA	FALSE	NA	FALSE	NA	FALSE	NA	FALSE	NA
ENSG00000143353	LYPLAL1	NA	122.701	TRUE	0.833333	FALSE	NA	TRUE	0.870968	FALSE	NA	TRUE	0.719072	TRUE	472	TRUE	0.846154	FALSE	NA	TRUE	0.619919	TRUE	1109	TRUE	0.688776	TRUE	790.5
ENSG00000277007	AC096642.1	NA	27.1123	FALSE	NA	FALSE	NA	FALSE	NA	FALSE	NA	FALSE	NA	FALSE	NA	FALSE	NA	FALSE	NA	FALSE	NA	FALSE	NA	FALSE	NA	FALSE	NA
ENSG00000228536	AL513283.1	NA	14.817	FALSE	NA	FALSE	NA	FALSE	NA	FALSE	NA	FALSE	NA	FALSE	NA	FALSE	NA	FALSE	NA	FALSE	NA	FALSE	NA	FALSE	NA	FALSE	NA
ENSG00000215817	ZC3H11B	NA	35.5707	TRUE	1	FALSE	NA	TRUE	0.967742	FALSE	NA	TRUE	1	FALSE	NA	TRUE	1	FALSE	NA	TRUE	1	FALSE	NA	TRUE	0.950255	FALSE	NA
ENSG00000196660	SLC30A10	NA	61.3795	TRUE	1	FALSE	NA	TRUE	1	FALSE	NA	TRUE	1	FALSE	NA	TRUE	1	FALSE	NA	TRUE	1	FALSE	NA	TRUE	0.984694	FALSE	NA
ENSG00000136628	EPRS	NA	97.0159	TRUE	0.90625	FALSE	NA	TRUE	0.83871	FALSE	NA	TRUE	1	FALSE	NA	TRUE	0.837478	FALSE	NA	TRUE	0.863636	FALSE	NA	TRUE	0.836735	FALSE	NA
ENSG00000162813	BPNT1	NA	58.9864	TRUE	1	FALSE	NA	TRUE	1	FALSE	NA	TRUE	1	FALSE	NA	TRUE	0.976744	FALSE	NA	TRUE	1	FALSE	NA	TRUE	0.959184	FALSE	NA
ENSG00000067704	IARS2	NA	80.918	TRUE	0.903226	FALSE	NA	TRUE	0.903226	FALSE	NA	TRUE	1	FALSE	NA	TRUE	0.884615	FALSE	NA	TRUE	0.909091	FALSE	NA	TRUE	0.881378	FALSE	NA
ENSG00000118873	RAB3GAP2	NA	148.528	TRUE	0.671902	TRUE	537	TRUE	0.629934	TRUE	833	TRUE	0.777778	FALSE	NA	TRUE	0.653846	TRUE	904	TRUE	0.681818	TRUE	1334	TRUE	0.671902	TRUE	1256
ENSG00000116141	MARK1	NA	153.969	TRUE	0.992007	FALSE	NA	TRUE	0.973459	FALSE	NA	TRUE	1	FALSE	NA	TRUE	1	FALSE	NA	TRUE	1	FALSE	NA	TRUE	0.9375	FALSE	NA
ENSG00000162817	C1orf115	NA	40.1467	FALSE	NA	FALSE	NA	FALSE	NA	FALSE	NA	TRUE	1	FALSE	NA	FALSE	NA	FALSE	NA	FALSE	NA	FALSE	NA	TRUE	0.994328	FALSE	NA
ENSG00000117791	2022-03-02	NA	70.7321	TRUE	1	FALSE	NA	TRUE	1	FALSE	NA	TRUE	1	FALSE	NA	TRUE	1	FALSE	NA	TRUE	1	FALSE	NA	TRUE	0.996073	FALSE	NA
ENSG00000186205	2022-03-01	NA	48.1933	TRUE	1	FALSE	NA	TRUE	1	FALSE	NA	TRUE	1	FALSE	NA	TRUE	1	FALSE	NA	TRUE	1	FALSE	NA	TRUE	0.994898	FALSE	NA
ENSG00000221571	RNU6ATAC35P	NA	8.36761	FALSE	NA	FALSE	NA	FALSE	NA	FALSE	NA	FALSE	NA	FALSE	NA	FALSE	NA	FALSE	NA	FALSE	NA	FALSE	NA	FALSE	NA	FALSE	NA
[truncated: 21,040 more rows]

## Sheet: Table S4
# Table S4: RNAscope probe combinations and opal dye (fluorophore) assignments. GAD1 labels inhibitory neurons, SLC17A7 labels excitatory neurons, and MBP labels oligodendrocytes. AKT3, ARID1B, and MALAT1 are candidate TREGs while POLR2A is a classic HK gene.
Experiment:	AKT3		ARID1B		POLR2A/MALAT1
	Probe	Opal dye	Probe	Opal dye	Probe	Opal dye
Channel 1:	AKT3	570	ARID1B	570	POLR2A	570
Channel 2:	GAD1	620	GAD1	620	MALAT1	520
Channel 3:	SLC17A7	690	SLC17A7	690	SLC17A7	690
Channel 4:	MBP	520	MBP	520	MBP	620

## Sheet: Table S5
# Table S5: Opal dye dilutions used to fluorescently label probes in RNAscope. Opal dyes must be diluted before application to tissue sections. Dilutions are optimized based on probe intensity (e.g. cell type marker genes with high expression require a lower concentration [higher dilution] of fluorescent Opal dyes).
Experiment:	AKT3	ARID1B	POLR2A/MALAT1
Opal dye 570 Dilution	1:1000	1:1000	1:500
Opal dye 620 Dilution	1:1000	1:1500	1:1500
Opal dye 690 Dilution	1:500	1:1500	1:1500
Opal dye 520 Dilution	1:1500	1:1500	1:1000

## Sheet: Table S6
# Table S6: Scanning protocol exposure times. The exposure times, in milliseconds, used for the Polaris scanning algorithms listed by experiment.
Experiment:	AKT3	ARID1B	POLR2A/MALAT1
	Exposure Time in Milliseconds (ms)
DAPI	3.5	2.4	4.5
Opal 570	45	80	53
Opal 690	55	36	45
Opal 620	12	6	24
Opal 520	57	64	15
Lipofuscin	100	100	100

## Sheet: Table S7
# Table S7: HALO cell counts. Columns 2-3: Numbers of cells (before and after performing quality control for poorly segmented regions) segmented by HALO software for each sample (rows) in the RNAscope experiments. Columns 4-8: The number of nuclei assigned to a given cell type category. Nuclei with more than one cell type marker (Excit, Inhib, or Oligo) are classified as “Multi” whereas those wit…
Sample	Number cells	Number cells after filtering	Number Oligo	Number Excit	Number Inhib	Number Multi	Number Other
AKT3_Rep#1	102661	99864	21541	13729	5518	594	58482
AKT3_Rep#2	101475	94761	19810	16749	5598	1061	51543
AKT3_Rep#3	97174	89717	19536	17870	5922	1409	44980
ARID1B_Rep#1	101513	92794	14848	20639	5096	2733	49478
ARID1B_Rep#2	94528	88908	15250	20135	4892	2756	45875
ARID1B_Rep#3	89289	85413	16959	18994	4264	2139	43057
MALAT1/POLR2A_Rep#1	102654	99912	22073	9322	#N/A	406	68111
MALAT1/POLR2A_Rep#2	109130	106123	26304	13625	#N/A	876	65318
MALAT1/POLR2A_Rep#3	80796	68202	21567	9661	#N/A	589	36385
